# Supplementary material for: Pyrazine-bridged polymetallic copper–iridium clusters
Source: Acta Crystallogr E Crystallogr Commun. 2024 Jul 27;80(Pt 8):890–3. doi: 10.1107/S2056989024007151 (PMC11299752; doi:10.1107/S2056989024007151)
Supplement: Supplementary file 1 [file e-80-00890-sup1.cif]

##############################################################################
#                                                                            #
# This CIF contains the data in a paper accepted for publication in          #
# Acta Crystallographica Section E. It conforms to the requirements of       #
# Notes for Authors for Acta Crystallographica Section E, and has been       #
# peer reviewed under the auspices of the IUCr Commission on Journals.       #
#                                                                            #
# Full details of the Crystallographic Information File format               #
# are given in the paper "The Crystallographic Information File (CIF):       #
# a New Standard Archive File for Crystallography" by S. R. Hall, F. H.      #
# Allen and I. D. Brown [Acta Cryst. (1991), A47, 655-685].                  #
#                                                                            #
# The current version of the core CIF dictionary is obtainable from          #
# ftp://ftp.iucr.org/pub/cif_core.dic.                                       #
#                                                                            #
# Software is freely available for graphical display of the structure(s)     #
# in this CIF. For information consult the CIF software page                 #
# http://www.iucr.org/resources/cif/software.                                #
#                                                                            #
# This file may be used for bona fide research purposes within the           #
# scientific community so long as proper attribution is given to the journal # 
# article from which it was obtained.                                        #
#                                                                            #
##############################################################################
data_I
_audit_creation_method
;
Olex2 1.5
(compiled 2024.02.16 svn.r378c4104 for OlexSys, GUI svn.r6928)
;
_journal_date_recd_electronic     2024-07-01
_journal_date_accepted     2024-07-19
_journal_name_full     'Acta Crystallographica, Section E'
_journal_year     2024
_journal_volume     80
_journal_issue      1
_journal_page_first     0
_journal_page_last     0
_journal_paper_category     GM
_journal_paper_doi     10.1107/S2056989024007151
_journal_coeditor_code     WM5728
_publ_contact_author_name     'Simon Duckett'
_publ_contact_author_address
                'University of York, Heslington, York, United Kingdom, YO10 5DD'
_publ_contact_author_email     'simon.duckett@york.ac.uk'
_publ_section_title
;
Pyrazine-bridged polymetallic copper--iridium clusters
;
_publ_section_title_footnote     .
loop_
    _publ_author_name
    _publ_author_footnote
    _publ_author_address
    'Tickner, Ben. J.' .
;
Centre for Hyperpolarisation in Magnetic Resonance, University of York,
Heslington, United Kingdom, YO10 5NY
;
    'Gammons, Richard' .
;
Department of Chemistry, University of York, Heslington, United Kingdom, YO10
5DD
;
    'Whitwood, Adrian C.' .
;
Department of Chemistry, University of York, Heslington, United Kingdom, YO10
5DD
;
    'Duckett, Simon B.' .
;
Centre for Hyperpolarisation in Magnetic Resonance, University of York,
Heslington, United Kingdom, YO10 5NY
;
_publ_section_synopsis
;
The title molecule is centrosymmetric, with a pyrazine ligand bridging two
{Cu~10~Ir~3~} cluster units that are arranged in an unusual shape containing
13 vertices, 22 faces, and 32 sides.
;
_chemical_name_systematic     'Ben Tickner BJT004'
_chemical_name_common     ?
_chemical_formula_moiety
                          'C138 H156 Cl8 Cu20 Ir6 N18, 3.18(C H4 O) [+ solvent]'
_chemical_formula_sum     'C141.78 H168.72 Cl8 Cu20 Ir6 N18 O3.18'
_chemical_formula_iupac
                          '{Cu20 Ir6 Cl8 (C21 H24 N2)6 (C4 H4 N2)3], 3.18C H4 O'
_chemical_formula_weight     4876.63
_chemical_melting_point     ?
_space_group_crystal_system     triclinic
_space_group_name_H-M_alt     'P -1'
_space_group_name_Hall     '-P 1'
loop_
    _space_group_symop_operation_xyz
    'x, y, z'
    '-x, -y, -z'
_cell_length_a     12.5708(3)
_cell_length_b     14.8757(5)
_cell_length_c     23.1383(7)
_cell_angle_alpha     84.392(3)
_cell_angle_beta     82.291(2)
_cell_angle_gamma     85.686(2)
_cell_volume     4258.8(2)
_cell_formula_units_Z     1
_cell_measurement_reflns_used     20996
_cell_measurement_theta_min     3.5680
_cell_measurement_theta_max     75.8880
_cell_measurement_temperature     110.5(8)
_exptl_crystal_description     block
_exptl_crystal_colour     'clear orange'
_exptl_crystal_size_max     0.153
_exptl_crystal_size_mid     0.117
_exptl_crystal_size_min     0.074
_exptl_crystal_density_diffrn     1.901
_exptl_crystal_density_meas     ?
_exptl_crystal_density_method     ?
_exptl_crystal_F_000     2345
loop_
    _exptl_crystal_face_index_h
    _exptl_crystal_face_index_k
    _exptl_crystal_face_index_l
    _exptl_crystal_face_perp_dist
    -1 -1 -1 0.0349
    1 1 1 0.0900
    -1 0 1 0.0481
    0 0 1 0.0597
    1 0 1 0.0833
    -1 0 -1 0.0269
    1 0 0 0.0602
    -1 0 0 0.0397
    1 1 -1 0.0561
    0 1 -1 0.0499
    -1 1 -1 0.0484
    -1 -1 1 0.0561
    0 -1 1 0.0901
    1 -1 1 0.0909
    1 -1 0 0.0787
    0 1 0 0.0656
    0 -1 0 0.0809
    1 -1 -1 0.0685
    1 1 0 0.0681
    -1 1 1 0.0524
    0 -1 -1 0.0608
    0 1 1 0.0894
    0 0 -1 0.0010
_exptl_absorpt_coefficient_mu     12.929
_exptl_absorpt_correction_type     analytical
_exptl_absorpt_process_details
;
[CrysAlisPro (Rigaku OD, 2024) using a multifaceted crystal
model based on expressions derived by Clark & Reid (1995)]
;
_exptl_absorpt_correction_T_min     0.222
_exptl_absorpt_correction_T_max     0.519
_diffrn_ambient_temperature     110.5(8)
_diffrn_source     'micro-focus sealed X-ray tube'
_diffrn_radiation_type     'Cu K\a'
_diffrn_radiation_wavelength     1.54184
_diffrn_radiation_monochromator     mirror
_diffrn_measurement_device_type     'SuperNova, Dual, Cu at home/near, HyPix'
_diffrn_measurement_device     'four-circle diffractometer'
_diffrn_measurement_method     '\w scans'
_diffrn_detector     'Hybrid Pixel Array Detector'
_diffrn_detector_area_resol_mean     10.0000
_diffrn_reflns_number     45533
_diffrn_reflns_av_R_equivalents     0.0455
_diffrn_reflns_av_unetI/netI     0.0440
_diffrn_reflns_theta_min     3.555
_diffrn_reflns_theta_max     67.075
_diffrn_reflns_theta_full     67.075
_diffrn_measured_fraction_theta_max     0.999
_diffrn_measured_fraction_theta_full     0.999
_diffrn_reflns_limit_h_min     -13
_diffrn_reflns_limit_h_max     15
_diffrn_reflns_limit_k_min     -17
_diffrn_reflns_limit_k_max     17
_diffrn_reflns_limit_l_min     -27
_diffrn_reflns_limit_l_max     25
_diffrn_radiation_probe     x-ray
_refine_special_details
;
The high residual density is due to unresolved effects of the crystal
having a minor twin present. Attempts to model this as two
non-merohedral components were unsuccessful.
The solvent was disordered and modelled as follows:
One methanol was modelled in two positions with a common
oxygen site in a refined ratio of 0.60:0.40(3).
Another methanol was partially occupied with a refined occupancy of
0.59(2).
There was additional solvent which was too disordered to model using
discrete atoms.  Therefore a solvent mask was used which predicted a void
with a volume of 430 cubic angstroms containing 66 electrons per unit cell.
This would be equivalent to 3.67 methanols.
;
_reflns_number_total     15184
_reflns_number_gt     13473
_reflns_threshold_expression     'I > 2\s(I)'
_refine_ls_structure_factor_coef     Fsqd
_refine_ls_matrix_type     full
_refine_ls_R_factor_all     0.0599
_refine_ls_R_factor_gt     0.0537
_refine_ls_wR_factor_gt     0.1306
_refine_ls_wR_factor_ref     0.1336
_refine_ls_goodness_of_fit_ref     1.084
_refine_ls_restrained_S_all     1.084
_refine_ls_number_reflns     15184
_refine_ls_number_parameters     919
_refine_ls_number_restraints     0
_refine_ls_hydrogen_treatment     constr
_refine_ls_weighting_scheme     calc
_refine_ls_weighting_details
             'w=1/[\s^2^(Fo^2^)+(0.0427P)^2^+57.0220P] where P=(Fo^2^+2Fc^2^)/3'
_atom_sites_solution_hydrogens     geom
_atom_sites_solution_primary     dual
_atom_sites_solution_secondary     ?
_refine_ls_shift/su_max     0.001
_refine_ls_shift/su_mean     0.000
_refine_diff_density_max     3.008
_refine_diff_density_min     -2.565
_refine_ls_extinction_method     none
_refine_ls_extinction_coef     .
loop_
    _atom_type_symbol
    _atom_type_description
    _atom_type_scat_dispersion_real
    _atom_type_scat_dispersion_imag
    _atom_type_scat_source
    'C' 'C' 0.0181 0.0091
                         'International Tables Vol C Tables 4.2.6.8 and 6.1.1.4'
    'H' 'H' 0.0000 0.0000
                         'International Tables Vol C Tables 4.2.6.8 and 6.1.1.4'
    'Cl' 'Cl' 0.3639 0.7018
                         'International Tables Vol C Tables 4.2.6.8 and 6.1.1.4'
    'Cu' 'Cu' -1.9646 0.5888
                         'International Tables Vol C Tables 4.2.6.8 and 6.1.1.4'
    'Ir' 'Ir' -4.7710 6.5667
                         'International Tables Vol C Tables 4.2.6.8 and 6.1.1.4'
    'N' 'N' 0.0311 0.0180
                         'International Tables Vol C Tables 4.2.6.8 and 6.1.1.4'
    'O' 'O' 0.0492 0.0322
                         'International Tables Vol C Tables 4.2.6.8 and 6.1.1.4'
_computing_data_collection
;
CrysAlisPro (Rigaku OD, 2024)
;
_computing_cell_refinement
;
CrysAlisPro (Rigaku OD, 2024)
;
_computing_data_reduction
;
CrysAlisPro (Rigaku OD, 2024)
;
_computing_structure_solution
;
<i>SHELXT</i> (Sheldrick, 2015a)
;
_computing_structure_refinement
;
SHELXL (Sheldrick, 2015b)
;
_computing_molecular_graphics
;
Olex2 1.5 (Dolomanov <i>et al.</i>,  2009)
;
_computing_publication_material
;
Olex2 1.5 (Dolomanov <i>et al.</i>,  2009)
;
loop_
    _atom_site_type_symbol
    _atom_site_label
    _atom_site_fract_x
    _atom_site_fract_y
    _atom_site_fract_z
    _atom_site_U_iso_or_equiv
    _atom_site_adp_type
    _atom_site_calc_flag
    _atom_site_occupancy
    _atom_site_disorder_assembly
    _atom_site_disorder_group
    C C1 1.0318(7) 0.3061(6) 0.6817(4) 0.035(2) Uani d 1 . .
    C C2 1.1554(9) 0.4028(7) 0.6378(5) 0.048(3) Uani d 1 . .
    H H2 1.197662 0.438919 0.608630 0.058 Uiso calc 1 . .
    C C3 1.1621(8) 0.3952(8) 0.6941(5) 0.050(3) Uani d 1 . .
    H H3 1.209564 0.425577 0.713107 0.060 Uiso calc 1 . .
    C C4 1.0741(8) 0.3107(7) 0.7834(5) 0.044(2) Uani d 1 . .
    C C5 0.9968(8) 0.3610(8) 0.8182(5) 0.047(3) Uani d 1 . .
    C C6 0.9884(10) 0.3365(10) 0.8779(6) 0.064(3) Uani d 1 . .
    H H6 0.939332 0.370857 0.903401 0.077 Uiso calc 1 . .
    C C7 1.0488(12) 0.2642(10) 0.9020(5) 0.067(4) Uani d 1 . .
    C C8 1.1257(10) 0.2196(10) 0.8657(5) 0.059(3) Uani d 1 . .
    H H8 1.170636 0.172291 0.881957 0.071 Uiso calc 1 . .
    C C9 1.1393(9) 0.2419(8) 0.8060(5) 0.049(3) Uani d 1 . .
    C C10 1.2261(9) 0.1914(8) 0.7665(5) 0.051(3) Uani d 1 . .
    H H10A 1.255207 0.137970 0.788869 0.076 Uiso calc 1 . .
    H H10B 1.284078 0.231426 0.751748 0.076 Uiso calc 1 . .
    H H10C 1.194777 0.172379 0.733399 0.076 Uiso calc 1 . .
    C C11 1.0327(18) 0.2366(15) 0.9680(7) 0.111(7) Uani d 1 . .
    H H11A 1.052659 0.285620 0.988977 0.167 Uiso calc 1 . .
    H H11B 1.078120 0.181718 0.976591 0.167 Uiso calc 1 . .
    H H11C 0.957085 0.224777 0.980575 0.167 Uiso calc 1 . .
    C C12 0.9306(10) 0.4388(9) 0.7939(6) 0.061(3) Uani d 1 . .
    H H12A 0.861173 0.418332 0.787373 0.091 Uiso calc 1 . .
    H H12B 0.968202 0.463813 0.756583 0.091 Uiso calc 1 . .
    H H12C 0.918737 0.485468 0.821509 0.091 Uiso calc 1 . .
    C C13 1.0378(7) 0.3438(6) 0.5732(4) 0.036(2) Uani d 1 . .
    C C14 0.9542(8) 0.4051(6) 0.5584(4) 0.036(2) Uani d 1 . .
    C C15 0.9159(8) 0.3985(7) 0.5062(5) 0.045(3) Uani d 1 . .
    H H15 0.858738 0.439625 0.495576 0.054 Uiso calc 1 . .
    C C16 0.9574(8) 0.3347(7) 0.4685(5) 0.042(2) Uani d 1 . .
    C C17 1.0410(8) 0.2763(6) 0.4834(4) 0.038(2) Uani d 1 . .
    H H17 1.070598 0.232705 0.457394 0.045 Uiso calc 1 . .
    C C18 1.0844(7) 0.2791(6) 0.5365(4) 0.033(2) Uani d 1 . .
    C C19 1.1739(8) 0.2120(7) 0.5515(4) 0.041(2) Uani d 1 . .
    H H19A 1.193399 0.222273 0.589841 0.061 Uiso calc 1 . .
    H H19B 1.236496 0.219280 0.521718 0.061 Uiso calc 1 . .
    H H19C 1.150074 0.150453 0.552869 0.061 Uiso calc 1 . .
    C C20 0.9080(11) 0.3269(9) 0.4127(6) 0.060(3) Uani d 1 . .
    H H20A 0.915440 0.383296 0.387246 0.090 Uiso calc 1 . .
    H H20B 0.831607 0.315697 0.422700 0.090 Uiso calc 1 . .
    H H20C 0.945217 0.276554 0.392219 0.090 Uiso calc 1 . .
    C C21 0.9017(9) 0.4742(6) 0.5987(5) 0.046(3) Uani d 1 . .
    H H21A 0.945474 0.477558 0.630305 0.070 Uiso calc 1 . .
    H H21B 0.829769 0.456311 0.615340 0.070 Uiso calc 1 . .
    H H21C 0.895905 0.533535 0.576465 0.070 Uiso calc 1 . .
    C C22 0.5071(7) 0.5250(6) 0.7576(4) 0.033(2) Uani d 1 . .
    C C23 0.4786(9) 0.6775(7) 0.7541(6) 0.053(3) Uani d 1 . .
    H H23 0.475773 0.739295 0.739084 0.063 Uiso calc 1 . .
    C C24 0.4520(10) 0.6458(8) 0.8099(6) 0.055(3) Uani d 1 . .
    H H24 0.425422 0.680157 0.841955 0.066 Uiso calc 1 . .
    C C25 0.4475(11) 0.4919(8) 0.8646(5) 0.056(3) Uani d 1 . .
    C C26 0.3482(10) 0.4575(8) 0.8779(6) 0.056(3) Uani d 1 . .
    C C27 0.3347(16) 0.3967(10) 0.9276(8) 0.093(6) Uani d 1 . .
    H H27 0.267293 0.370551 0.937888 0.111 Uiso calc 1 . .
    C C28 0.4164(18) 0.3720(11) 0.9634(7) 0.088(5) Uani d 1 . .
    C C29 0.5119(15) 0.4109(10) 0.9491(6) 0.078(4) Uani d 1 . .
    H H29 0.566822 0.395811 0.973570 0.094 Uiso calc 1 . .
    C C30 0.5324(11) 0.4720(9) 0.9001(5) 0.058(3) Uani d 1 . .
    C C31 0.6401(11) 0.5102(10) 0.8842(7) 0.071(4) Uani d 1 . .
    H H31A 0.671998 0.516138 0.919895 0.107 Uiso calc 1 . .
    H H31B 0.631953 0.569782 0.862576 0.107 Uiso calc 1 . .
    H H31C 0.687115 0.469535 0.859602 0.107 Uiso calc 1 . .
    C C32 0.397(2) 0.3010(14) 1.0156(9) 0.150(12) Uani d 1 . .
    H H32A 0.459982 0.293309 1.036595 0.226 Uiso calc 1 . .
    H H32B 0.383977 0.243251 1.001480 0.226 Uiso calc 1 . .
    H H32C 0.333790 0.321082 1.042001 0.226 Uiso calc 1 . .
    C C33 0.2617(12) 0.4824(11) 0.8403(8) 0.082(5) Uani d 1 . .
    H H33A 0.289867 0.474198 0.799465 0.123 Uiso calc 1 . .
    H H33B 0.236542 0.545832 0.843845 0.123 Uiso calc 1 . .
    H H33C 0.201697 0.443617 0.852873 0.123 Uiso calc 1 . .
    C C34 0.5373(8) 0.6118(6) 0.6598(5) 0.042(2) Uani d 1 . .
    C C35 0.4557(8) 0.6070(7) 0.6251(5) 0.045(3) Uani d 1 . .
    C C36 0.4837(9) 0.6099(7) 0.5651(6) 0.049(3) Uani d 1 . .
    H H36 0.429176 0.606813 0.540731 0.059 Uiso calc 1 . .
    C C37 0.5893(10) 0.6173(7) 0.5396(5) 0.050(3) Uani d 1 . .
    C C38 0.6675(9) 0.6261(6) 0.5761(5) 0.046(3) Uani d 1 . .
    H H38 0.739490 0.633667 0.558659 0.056 Uiso calc 1 . .
    C C39 0.6451(8) 0.6244(6) 0.6357(5) 0.041(2) Uani d 1 . .
    C C40 0.7302(9) 0.6340(8) 0.6749(5) 0.051(3) Uani d 1 . .
    H H40A 0.737606 0.578455 0.700968 0.076 Uiso calc 1 . .
    H H40B 0.708924 0.685306 0.698412 0.076 Uiso calc 1 . .
    H H40C 0.799155 0.644472 0.650800 0.076 Uiso calc 1 . .
    C C41 0.6179(11) 0.6145(8) 0.4747(6) 0.060(3) Uani d 1 . .
    H H41A 0.557918 0.642068 0.454760 0.090 Uiso calc 1 . .
    H H41B 0.632283 0.551431 0.465523 0.090 Uiso calc 1 . .
    H H41C 0.682175 0.648037 0.461501 0.090 Uiso calc 1 . .
    C C42 0.3415(9) 0.5954(8) 0.6536(6) 0.057(3) Uani d 1 . .
    H H42A 0.340175 0.542898 0.682740 0.085 Uiso calc 1 . .
    H H42B 0.296246 0.585810 0.623645 0.085 Uiso calc 1 . .
    H H42C 0.314001 0.649819 0.672788 0.085 Uiso calc 1 . .
    C C43 0.5943(7) 0.0014(6) 0.7238(4) 0.0305(19) Uani d 1 . .
    C C44 0.4553(7) -0.0818(6) 0.7667(5) 0.035(2) Uani d 1 . .
    H H44 0.408741 -0.114083 0.795879 0.042 Uiso calc 1 . .
    C C45 0.4444(7) -0.0675(5) 0.7096(4) 0.0320(19) Uani d 1 . .
    H H45 0.389201 -0.087726 0.690686 0.038 Uiso calc 1 . .
    C C46 0.5480(7) 0.0158(6) 0.6220(4) 0.0295(18) Uani d 1 . .
    C C47 0.4926(7) 0.0967(6) 0.6037(4) 0.0298(18) Uani d 1 . .
    C C48 0.5177(7) 0.1302(6) 0.5460(4) 0.0322(19) Uani d 1 . .
    H H48 0.481170 0.184933 0.532557 0.039 Uiso calc 1 . .
    C C49 0.5936(8) 0.0878(6) 0.5071(4) 0.036(2) Uani d 1 . .
    C C50 0.6413(7) 0.0053(7) 0.5266(4) 0.036(2) Uani d 1 . .
    H H50 0.691616 -0.025935 0.499970 0.043 Uiso calc 1 . .
    C C51 0.6184(8) -0.0330(7) 0.5833(4) 0.038(2) Uani d 1 . .
    C C52 0.6711(9) -0.1237(7) 0.6023(5) 0.043(2) Uani d 1 . .
    H H52A 0.651164 -0.137681 0.644496 0.064 Uiso calc 1 . .
    H H52B 0.749424 -0.121611 0.593771 0.064 Uiso calc 1 . .
    H H52C 0.646965 -0.170613 0.581079 0.064 Uiso calc 1 . .
    C C53 0.6235(8) 0.1308(7) 0.4459(4) 0.042(2) Uani d 1 . .
    H H53A 0.666502 0.182602 0.447360 0.064 Uiso calc 1 . .
    H H53B 0.557915 0.151384 0.428601 0.064 Uiso calc 1 . .
    H H53C 0.665387 0.086350 0.422088 0.064 Uiso calc 1 . .
    C C54 0.4130(7) 0.1455(6) 0.6456(4) 0.0327(19) Uani d 1 . .
    H H54A 0.400305 0.208239 0.629448 0.039 Uiso calc 1 . .
    H H54B 0.441272 0.144947 0.683067 0.039 Uiso calc 1 . .
    H H54C 0.345150 0.115406 0.651616 0.039 Uiso calc 1 . .
    C C55 0.5841(8) -0.0404(7) 0.8314(4) 0.038(2) Uani d 1 . .
    C C56 0.6601(8) -0.1098(8) 0.8483(5) 0.051(3) Uani d 1 . .
    C C57 0.6933(10) -0.1070(11) 0.9018(6) 0.069(4) Uani d 1 . .
    H H57 0.742674 -0.153961 0.914412 0.082 Uiso calc 1 . .
    C C58 0.6599(11) -0.0406(13) 0.9385(6) 0.077(5) Uani d 1 . .
    C C59 0.5836(10) 0.0241(10) 0.9211(5) 0.062(3) Uani d 1 . .
    H H59 0.556086 0.068366 0.947083 0.074 Uiso calc 1 . .
    C C60 0.5452(8) 0.0276(8) 0.8679(4) 0.043(2) Uani d 1 . .
    C C61 0.4611(9) 0.0975(7) 0.8507(5) 0.047(3) Uani d 1 . .
    H H61A 0.390286 0.072385 0.859379 0.070 Uiso calc 1 . .
    H H61B 0.475601 0.115596 0.808619 0.070 Uiso calc 1 . .
    H H61C 0.462246 0.150389 0.872649 0.070 Uiso calc 1 . .
    C C62 0.7038(13) -0.0410(17) 0.9968(6) 0.110(8) Uani d 1 . .
    H H62A 0.753787 -0.094116 1.001953 0.165 Uiso calc 1 . .
    H H62B 0.644139 -0.043313 1.028752 0.165 Uiso calc 1 . .
    H H62C 0.741609 0.014128 0.997153 0.165 Uiso calc 1 . .
    C C63 0.6958(9) -0.1866(8) 0.8097(6) 0.062(3) Uani d 1 . .
    H H63A 0.746911 -0.164800 0.776410 0.093 Uiso calc 1 . .
    H H63B 0.633048 -0.207639 0.795326 0.093 Uiso calc 1 . .
    H H63C 0.730553 -0.236625 0.832544 0.093 Uiso calc 1 . .
    C C64 0.9285(10) 0.0325(10) 0.8800(5) 0.061(3) Uani d 1 . .
    H H64 0.860623 0.065569 0.883887 0.073 Uiso calc 1 . .
    C C65 0.9789(11) 0.0104(10) 0.9287(5) 0.066(4) Uani d 1 . .
    H H65 0.944111 0.027837 0.965277 0.080 Uiso calc 1 . .
    C C66 1.1209(14) -0.0494(14) 0.8739(7) 0.094(6) Uani d 1 . .
    H H66 1.191030 -0.078550 0.870261 0.112 Uiso calc 1 . .
    C C67 1.0749(11) -0.0257(11) 0.8246(6) 0.073(4) Uani d 1 . .
    H H67 1.115069 -0.033749 0.787502 0.087 Uiso calc 1 . .
    C C68 0.9250(7) 0.0683(6) 0.5015(4) 0.0310(19) Uani d 1 . .
    H H68 0.871317 0.116840 0.501075 0.037 Uiso calc 1 . .
    C C69 0.9720(7) 0.0375(6) 0.4489(4) 0.034(2) Uani d 1 . .
    H H69 0.950812 0.065952 0.413353 0.041 Uiso calc 1 . .
    Cl Cl1 0.9288(2) -0.18962(18) 0.68466(16) 0.0611(8) Uani d 1 . .
    Cl Cl2 1.18296(19) -0.01264(18) 0.66583(12) 0.0474(6) Uani d 1 . .
    Cl Cl3 0.7183(2) 0.23791(17) 0.87864(10) 0.0435(5) Uani d 1 . .
    Cl Cl4 0.6845(2) 0.29938(16) 0.55228(10) 0.0400(5) Uani d 1 . .
    Cu Cu1 0.60976(12) 0.36171(9) 0.63001(6) 0.0385(3) Uani d 1 . .
    Cu Cu2 0.61523(12) 0.31363(9) 0.81964(6) 0.0388(3) Uani d 1 . .
    Cu Cu3 0.60371(10) 0.22542(8) 0.72350(6) 0.0309(3) Uani d 1 . .
    Cu Cu4 0.74725(10) 0.33490(8) 0.71204(6) 0.0314(3) Uani d 1 . .
    Cu Cu5 0.76541(10) 0.19426(9) 0.78596(6) 0.0306(3) Uani d 1 . .
    Cu Cu6 0.74921(10) 0.22104(8) 0.63161(5) 0.0295(3) Uani d 1 . .
    Cu Cu7 0.90003(10) 0.06243(9) 0.75911(6) 0.0314(3) Uani d 1 . .
    Cu Cu8 0.84697(11) -0.06169(9) 0.69873(6) 0.0360(3) Uani d 1 . .
    Cu Cu9 1.05763(10) 0.09077(9) 0.67851(6) 0.0354(3) Uani d 1 . .
    Cu Cu10 0.88794(10) 0.08323(8) 0.62802(5) 0.0291(3) Uani d 1 . .
    Ir Ir1 0.53490(3) 0.39559(3) 0.73285(2) 0.03402(11) Uani d 1 . .
    Ir Ir2 0.72239(3) 0.07873(2) 0.71117(2) 0.02503(10) Uani d 1 . .
    Ir Ir3 0.91336(3) 0.21791(2) 0.69321(2) 0.02633(10) Uani d 1 . .
    N N1 1.0875(6) 0.3350(6) 0.7213(4) 0.0393(19) Uani d 1 . .
    N N2 1.0739(6) 0.3475(5) 0.6283(4) 0.0358(17) Uani d 1 . .
    N N3 0.9707(7) 0.0097(6) 0.8279(4) 0.044(2) Uani d 1 . .
    N N4 1.0731(10) -0.0340(11) 0.9270(5) 0.084(4) Uani d 1 . .
    N N5 0.4716(7) 0.5509(6) 0.8115(4) 0.045(2) Uani d 1 . .
    N N6 0.5108(7) 0.6043(5) 0.7225(4) 0.0420(19) Uani d 1 . .
    N N7 0.5481(6) -0.0404(5) 0.7756(3) 0.0339(17) Uani d 1 . .
    N N8 0.5311(5) -0.0165(5) 0.6833(3) 0.0283(15) Uani d 1 . .
    N N9 0.9528(6) 0.0319(5) 0.5529(3) 0.0306(16) Uani d 1 . .
    O O1 0.6658(10) 0.2014(8) 1.1082(5) 0.093(4) Uani d 1 . .
    H H1A 0.631550 0.174657 1.137841 0.140 Uiso calc 0.60(3) A 1
    H H1B 0.713511 0.172916 1.126141 0.140 Uiso calc 0.40(3) A 2
    C C71 0.789(2) 0.3806(18) 1.0273(10) 0.079(9) Uani d 0.59(2) B 1
    H H71A 0.841724 0.365036 0.994000 0.119 Uiso calc 0.59(2) B 1
    H H71B 0.795794 0.443441 1.034988 0.119 Uiso calc 0.59(2) B 1
    H H71C 0.716331 0.373815 1.018157 0.119 Uiso calc 0.59(2) B 1
    O O2 0.8081(17) 0.3229(12) 1.0769(7) 0.079(6) Uani d 0.59(2) B 1
    H H2A 0.777651 0.274561 1.076662 0.119 Uiso calc 0.59(2) B 1
    C C70 0.637(4) 0.169(3) 1.0558(15) 0.142(14) Uani d 0.60(3) A 1
    H H70A 0.687774 0.189291 1.022099 0.213 Uiso calc 0.60(3) A 1
    H H70B 0.563992 0.193702 1.049769 0.213 Uiso calc 0.60(3) A 1
    H H70C 0.638408 0.102980 1.060148 0.213 Uiso calc 0.60(3) A 1
    C C72 0.711(6) 0.227(5) 1.047(2) 0.142(14) Uani d 0.40(3) A 2
    H H72A 0.661064 0.213192 1.020360 0.213 Uiso calc 0.40(3) A 2
    H H72B 0.780038 0.192371 1.037713 0.213 Uiso calc 0.40(3) A 2
    H H72C 0.722683 0.291715 1.041743 0.213 Uiso calc 0.40(3) A 2
loop_
    _atom_site_aniso_label
    _atom_site_aniso_U_11
    _atom_site_aniso_U_22
    _atom_site_aniso_U_33
    _atom_site_aniso_U_12
    _atom_site_aniso_U_13
    _atom_site_aniso_U_23
    C1 0.029(5) 0.034(5) 0.042(5) 0.001(4) -0.006(4) -0.007(4)
    C2 0.036(6) 0.045(6) 0.064(7) -0.024(5) 0.004(5) -0.005(5)
    C3 0.024(5) 0.071(8) 0.057(7) -0.014(5) 0.001(4) -0.016(6)
    C4 0.038(6) 0.050(6) 0.048(6) -0.014(5) 0.000(4) -0.022(5)
    C5 0.029(5) 0.063(7) 0.052(6) -0.009(5) -0.002(4) -0.021(5)
    C6 0.045(7) 0.087(10) 0.061(8) -0.002(7) 0.002(6) -0.031(7)
    C7 0.078(9) 0.083(9) 0.043(6) -0.019(8) -0.002(6) -0.019(6)
    C8 0.052(7) 0.076(8) 0.050(7) 0.006(6) -0.017(5) -0.005(6)
    C9 0.033(5) 0.064(7) 0.054(6) -0.005(5) -0.013(5) -0.013(5)
    C10 0.042(6) 0.059(7) 0.055(6) 0.005(5) -0.012(5) -0.019(5)
    C11 0.131(17) 0.143(18) 0.049(8) 0.026(14) 0.006(9) -0.009(10)
    C12 0.054(7) 0.060(7) 0.075(8) 0.006(6) -0.019(6) -0.032(6)
    C13 0.029(5) 0.031(5) 0.045(5) -0.007(4) 0.001(4) 0.001(4)
    C14 0.031(5) 0.022(4) 0.051(6) -0.009(4) 0.007(4) 0.008(4)
    C15 0.031(5) 0.039(5) 0.058(6) 0.003(4) 0.001(5) 0.014(5)
    C16 0.039(6) 0.033(5) 0.054(6) -0.013(4) -0.009(5) 0.009(4)
    C17 0.037(5) 0.032(5) 0.044(5) -0.008(4) -0.001(4) -0.002(4)
    C18 0.029(5) 0.023(4) 0.045(5) -0.009(4) 0.004(4) 0.006(4)
    C19 0.035(5) 0.042(5) 0.043(5) 0.001(4) -0.002(4) -0.001(4)
    C20 0.064(8) 0.056(7) 0.062(7) 0.001(6) -0.021(6) 0.000(6)
    C21 0.043(6) 0.026(5) 0.067(7) -0.005(4) 0.002(5) 0.002(5)
    C22 0.026(4) 0.020(4) 0.052(5) 0.000(3) -0.001(4) -0.007(4)
    C23 0.050(7) 0.032(5) 0.077(8) -0.002(5) -0.002(6) -0.011(5)
    C24 0.053(7) 0.039(6) 0.069(8) 0.013(5) 0.000(6) -0.012(5)
    C25 0.066(8) 0.046(6) 0.054(7) -0.001(6) 0.009(6) -0.017(5)
    C26 0.056(7) 0.043(6) 0.064(7) -0.010(5) 0.017(6) -0.014(5)
    C27 0.106(14) 0.057(9) 0.098(12) -0.014(9) 0.057(11) -0.016(8)
    C28 0.117(15) 0.070(10) 0.067(10) 0.006(10) 0.019(10) -0.011(8)
    C29 0.108(13) 0.066(9) 0.059(8) 0.012(9) -0.007(8) -0.020(7)
    C30 0.070(8) 0.053(7) 0.053(7) 0.005(6) -0.011(6) -0.012(6)
    C31 0.063(9) 0.068(9) 0.085(10) -0.002(7) -0.019(7) -0.013(7)
    C32 0.25(3) 0.088(14) 0.083(13) 0.019(17) 0.048(17) 0.022(11)
    C33 0.053(8) 0.087(11) 0.105(12) -0.025(8) 0.014(8) -0.022(9)
    C34 0.031(5) 0.027(5) 0.064(7) -0.003(4) 0.003(5) 0.005(4)
    C35 0.032(5) 0.029(5) 0.070(7) -0.001(4) -0.005(5) 0.011(5)
    C36 0.040(6) 0.034(5) 0.076(8) -0.007(4) -0.023(5) 0.009(5)
    C37 0.054(7) 0.027(5) 0.065(7) 0.004(5) 0.000(6) 0.005(5)
    C38 0.039(6) 0.027(5) 0.067(7) 0.000(4) 0.004(5) 0.006(5)
    C39 0.037(5) 0.019(4) 0.065(7) -0.004(4) -0.002(5) 0.002(4)
    C40 0.041(6) 0.042(6) 0.068(7) -0.005(5) 0.001(5) -0.007(5)
    C41 0.061(8) 0.047(7) 0.071(8) -0.007(6) -0.009(6) 0.001(6)
    C42 0.033(6) 0.053(7) 0.085(9) -0.006(5) -0.021(6) 0.016(6)
    C43 0.029(5) 0.023(4) 0.036(5) 0.010(3) -0.001(4) 0.003(3)
    C44 0.023(4) 0.024(4) 0.057(6) -0.011(3) -0.006(4) 0.004(4)
    C45 0.028(5) 0.018(4) 0.049(5) -0.011(3) -0.004(4) 0.004(4)
    C46 0.025(4) 0.024(4) 0.041(5) -0.001(3) -0.009(4) -0.003(4)
    C47 0.016(4) 0.033(5) 0.043(5) -0.005(3) -0.010(4) -0.007(4)
    C48 0.025(4) 0.033(5) 0.040(5) 0.000(4) -0.010(4) -0.006(4)
    C49 0.034(5) 0.036(5) 0.040(5) -0.009(4) -0.011(4) -0.008(4)
    C50 0.024(4) 0.043(5) 0.043(5) -0.006(4) -0.010(4) -0.011(4)
    C51 0.030(5) 0.037(5) 0.050(6) 0.000(4) -0.012(4) -0.018(4)
    C52 0.043(6) 0.034(5) 0.056(6) 0.011(4) -0.020(5) -0.014(4)
    C53 0.036(5) 0.050(6) 0.043(5) -0.007(5) -0.008(4) -0.006(5)
    C54 0.021(4) 0.026(4) 0.049(5) -0.002(3) 0.001(4) -0.003(4)
    C55 0.032(5) 0.037(5) 0.044(5) -0.011(4) -0.006(4) 0.013(4)
    C56 0.032(5) 0.059(7) 0.061(7) -0.021(5) -0.016(5) 0.035(6)
    C57 0.046(7) 0.090(10) 0.063(8) -0.013(7) -0.010(6) 0.041(8)
    C58 0.052(8) 0.138(15) 0.040(7) -0.034(9) -0.020(6) 0.039(8)
    C59 0.050(7) 0.098(10) 0.035(6) -0.027(7) 0.008(5) 0.005(6)
    C60 0.040(6) 0.053(6) 0.034(5) -0.017(5) 0.002(4) 0.009(4)
    C61 0.043(6) 0.044(6) 0.050(6) -0.011(5) 0.012(5) -0.005(5)
    C62 0.059(9) 0.22(2) 0.055(8) -0.038(12) -0.027(7) 0.021(11)
    C63 0.036(6) 0.047(7) 0.099(10) -0.002(5) -0.013(6) 0.020(7)
    C64 0.053(7) 0.084(9) 0.042(6) 0.020(6) -0.013(5) 0.009(6)
    C65 0.060(8) 0.097(10) 0.039(6) 0.021(7) -0.009(5) -0.009(6)
    C66 0.074(10) 0.139(16) 0.061(9) 0.037(10) -0.015(8) 0.004(9)
    C67 0.054(8) 0.103(11) 0.054(7) 0.040(8) -0.012(6) -0.001(7)
    C68 0.023(4) 0.027(4) 0.045(5) -0.001(3) -0.006(4) -0.011(4)
    C69 0.027(5) 0.036(5) 0.038(5) 0.001(4) -0.003(4) -0.001(4)
    Cl1 0.0457(15) 0.0331(13) 0.103(2) 0.0093(11) -0.0084(15) -0.0083(14)
    Cl2 0.0299(12) 0.0510(14) 0.0631(15) 0.0118(10) -0.0121(11) -0.0165(12)
    Cl3 0.0448(13) 0.0498(13) 0.0340(11) 0.0043(11) -0.0024(10) -0.0036(10)
    Cl4 0.0428(13) 0.0393(12) 0.0382(11) -0.0069(10) -0.0108(10) 0.0057(9)
    Cu1 0.0374(8) 0.0315(7) 0.0466(8) -0.0005(6) -0.0099(6) 0.0023(6)
    Cu2 0.0360(8) 0.0357(7) 0.0435(8) 0.0001(6) -0.0019(6) -0.0035(6)
    Cu3 0.0242(6) 0.0239(6) 0.0438(7) -0.0021(5) -0.0041(5) 0.0003(5)
    Cu4 0.0266(7) 0.0257(6) 0.0412(7) -0.0034(5) -0.0022(5) -0.0006(5)
    Cu5 0.0272(7) 0.0308(6) 0.0331(6) -0.0008(5) -0.0034(5) -0.0013(5)
    Cu6 0.0266(6) 0.0272(6) 0.0342(7) -0.0027(5) -0.0050(5) 0.0023(5)
    Cu7 0.0252(6) 0.0321(7) 0.0373(7) -0.0009(5) -0.0091(5) 0.0016(5)
    Cu8 0.0305(7) 0.0272(6) 0.0496(8) 0.0024(5) -0.0066(6) -0.0012(6)
    Cu9 0.0239(7) 0.0364(7) 0.0456(8) 0.0035(5) -0.0055(6) -0.0057(6)
    Cu10 0.0238(6) 0.0284(6) 0.0344(7) -0.0016(5) -0.0009(5) -0.0035(5)
    Ir1 0.0281(2) 0.02377(19) 0.0499(2) -0.00047(15) -0.00544(17) -0.00182(16)
    Ir2 0.02062(18) 0.02220(17) 0.03170(19) -0.00222(13) -0.00376(14)
                                                                     0.00161(13)
    Ir3 0.02007(18) 0.02605(18) 0.03278(19) -0.00277(14) -0.00277(14)
                                                                    -0.00204(14)
    N1 0.030(4) 0.038(4) 0.050(5) -0.012(3) 0.003(4) -0.007(4)
    N2 0.025(4) 0.035(4) 0.047(5) -0.007(3) 0.002(3) -0.005(3)
    N3 0.036(5) 0.056(5) 0.039(5) 0.004(4) -0.013(4) 0.002(4)
    N4 0.064(7) 0.137(12) 0.046(6) 0.028(8) -0.015(5) -0.001(7)
    N5 0.043(5) 0.035(4) 0.057(5) -0.002(4) -0.003(4) -0.008(4)
    N6 0.040(5) 0.027(4) 0.057(5) -0.001(3) -0.001(4) -0.004(4)
    N7 0.033(4) 0.030(4) 0.037(4) -0.005(3) -0.002(3) 0.003(3)
    N8 0.015(3) 0.023(3) 0.047(4) -0.004(3) -0.007(3) 0.003(3)
    N9 0.025(4) 0.026(4) 0.041(4) -0.003(3) 0.000(3) -0.007(3)
    O1 0.110(9) 0.093(8) 0.066(6) 0.013(7) 0.012(6) -0.001(6)
    C71 0.086(18) 0.075(16) 0.061(14) 0.032(14) 0.015(13) 0.008(12)
    O2 0.109(16) 0.070(11) 0.063(10) -0.002(10) -0.026(10) -0.008(8)
    C70 0.19(4) 0.18(4) 0.075(17) -0.07(3) -0.04(2) 0.01(2)
    C72 0.19(4) 0.18(4) 0.075(17) -0.07(3) -0.04(2) 0.01(2)
_geom_special_details
;
 All esds (except the esd in the dihedral angle between two l.s. planes)
 are estimated using the full covariance matrix.  The cell esds are taken
 into account individually in the estimation of esds in distances, angles
 and torsion angles; correlations between esds in cell parameters are only
 used when they are defined by crystal symmetry.  An approximate (isotropic)
 treatment of cell esds is used for estimating esds involving l.s. planes.
;
loop_
    _geom_bond_atom_site_label_1
    _geom_bond_atom_site_label_2
    _geom_bond_site_symmetry_2
    _geom_bond_distance
    _geom_bond_publ_flag
    C1 Ir3 . 2.032(9) ?
    C1 N1 . 1.345(13) ?
    C1 N2 . 1.381(12) ?
    C2 H2 . 0.9500 ?
    C2 C3 . 1.311(16) ?
    C2 N2 . 1.414(13) ?
    C3 H3 . 0.9500 ?
    C3 N1 . 1.391(13) ?
    C4 C5 . 1.396(15) ?
    C4 C9 . 1.371(17) ?
    C4 N1 . 1.439(14) ?
    C5 C6 . 1.386(18) ?
    C5 C12 . 1.484(17) ?
    C6 H6 . 0.9500 ?
    C6 C7 . 1.39(2) ?
    C7 C8 . 1.369(19) ?
    C7 C11 . 1.531(19) ?
    C8 H8 . 0.9500 ?
    C8 C9 . 1.379(17) ?
    C9 C10 . 1.529(15) ?
    C10 H10A . 0.9800 ?
    C10 H10B . 0.9800 ?
    C10 H10C . 0.9800 ?
    C11 H11A . 0.9800 ?
    C11 H11B . 0.9800 ?
    C11 H11C . 0.9800 ?
    C12 H12A . 0.9800 ?
    C12 H12B . 0.9800 ?
    C12 H12C . 0.9800 ?
    C13 C14 . 1.395(14) ?
    C13 C18 . 1.389(14) ?
    C13 N2 . 1.418(13) ?
    C14 C15 . 1.374(16) ?
    C14 C21 . 1.509(14) ?
    C15 H15 . 0.9500 ?
    C15 C16 . 1.377(16) ?
    C16 C17 . 1.371(14) ?
    C16 C20 . 1.524(16) ?
    C17 H17 . 0.9500 ?
    C17 C18 . 1.414(14) ?
    C18 C19 . 1.500(13) ?
    C19 H19A . 0.9800 ?
    C19 H19B . 0.9800 ?
    C19 H19C . 0.9800 ?
    C20 H20A . 0.9800 ?
    C20 H20B . 0.9800 ?
    C20 H20C . 0.9800 ?
    C21 H21A . 0.9800 ?
    C21 H21B . 0.9800 ?
    C21 H21C . 0.9800 ?
    C22 Ir1 . 2.054(8) ?
    C22 N5 . 1.350(13) ?
    C22 N6 . 1.366(12) ?
    C23 H23 . 0.9500 ?
    C23 C24 . 1.338(18) ?
    C23 N6 . 1.377(14) ?
    C24 H24 . 0.9500 ?
    C24 N5 . 1.413(14) ?
    C25 C26 . 1.370(18) ?
    C25 C30 . 1.429(19) ?
    C25 N5 . 1.449(15) ?
    C26 C27 . 1.39(2) ?
    C26 C33 . 1.49(2) ?
    C27 H27 . 0.9500 ?
    C27 C28 . 1.41(3) ?
    C28 C29 . 1.36(3) ?
    C28 C32 . 1.53(2) ?
    C29 H29 . 0.9500 ?
    C29 C30 . 1.39(2) ?
    C30 C31 . 1.49(2) ?
    C31 H31A . 0.9800 ?
    C31 H31B . 0.9800 ?
    C31 H31C . 0.9800 ?
    C32 H32A . 0.9800 ?
    C32 H32B . 0.9800 ?
    C32 H32C . 0.9800 ?
    C33 H33A . 0.9800 ?
    C33 H33B . 0.9800 ?
    C33 H33C . 0.9800 ?
    C34 C35 . 1.393(16) ?
    C34 C39 . 1.413(14) ?
    C34 N6 . 1.440(14) ?
    C35 C36 . 1.384(17) ?
    C35 C42 . 1.513(15) ?
    C36 H36 . 0.9500 ?
    C36 C37 . 1.387(16) ?
    C37 C38 . 1.400(17) ?
    C37 C41 . 1.499(18) ?
    C38 H38 . 0.9500 ?
    C38 C39 . 1.368(16) ?
    C39 C40 . 1.517(16) ?
    C40 H40A . 0.9800 ?
    C40 H40B . 0.9800 ?
    C40 H40C . 0.9800 ?
    C41 H41A . 0.9800 ?
    C41 H41B . 0.9800 ?
    C41 H41C . 0.9800 ?
    C42 H42A . 0.9800 ?
    C42 H42B . 0.9800 ?
    C42 H42C . 0.9800 ?
    C43 Ir2 . 2.022(9) ?
    C43 N7 . 1.372(11) ?
    C43 N8 . 1.363(12) ?
    C44 H44 . 0.9500 ?
    C44 C45 . 1.340(14) ?
    C44 N7 . 1.408(12) ?
    C45 H45 . 0.9500 ?
    C45 N8 . 1.412(11) ?
    C46 C47 . 1.401(12) ?
    C46 C51 . 1.389(13) ?
    C46 N8 . 1.446(12) ?
    C47 C48 . 1.382(13) ?
    C47 C54 . 1.495(12) ?
    C48 H48 . 0.9500 ?
    C48 C49 . 1.382(13) ?
    C49 C50 . 1.387(14) ?
    C49 C53 . 1.506(14) ?
    C50 H50 . 0.9500 ?
    C50 C51 . 1.382(14) ?
    C51 C52 . 1.509(13) ?
    C52 H52A . 0.9800 ?
    C52 H52B . 0.9800 ?
    C52 H52C . 0.9800 ?
    C53 H53A . 0.9800 ?
    C53 H53B . 0.9800 ?
    C53 H53C . 0.9800 ?
    C54 H54A . 0.9800 ?
    C54 H54B . 0.9800 ?
    C54 H54C . 0.9800 ?
    C55 C56 . 1.416(15) ?
    C55 C60 . 1.399(16) ?
    C55 N7 . 1.424(13) ?
    C56 C57 . 1.363(19) ?
    C56 C63 . 1.523(19) ?
    C57 H57 . 0.9500 ?
    C57 C58 . 1.37(2) ?
    C58 C59 . 1.38(2) ?
    C58 C62 . 1.523(18) ?
    C59 H59 . 0.9500 ?
    C59 C60 . 1.377(16) ?
    C60 C61 . 1.491(16) ?
    C61 H61A . 0.9800 ?
    C61 H61B . 0.9800 ?
    C61 H61C . 0.9800 ?
    C62 H62A . 0.9800 ?
    C62 H62B . 0.9800 ?
    C62 H62C . 0.9800 ?
    C63 H63A . 0.9800 ?
    C63 H63B . 0.9800 ?
    C63 H63C . 0.9800 ?
    C64 H64 . 0.9500 ?
    C64 C65 . 1.366(16) ?
    C64 N3 . 1.316(15) ?
    C65 H65 . 0.9500 ?
    C65 N4 . 1.309(17) ?
    C66 H66 . 0.9500 ?
    C66 C67 . 1.350(19) ?
    C66 N4 . 1.328(19) ?
    C67 H67 . 0.9500 ?
    C67 N3 . 1.370(15) ?
    C68 H68 . 0.9500 ?
    C68 C69 . 1.384(13) ?
    C68 N9 . 1.337(12) ?
    C69 H69 . 0.9500 ?
    C69 N9 2_756 1.345(12) ?
    Cl1 Cu8 . 2.127(3) ?
    Cl2 Cu9 . 2.129(3) ?
    Cl3 Cu2 . 2.183(3) ?
    Cl3 Cu5 . 2.290(3) ?
    Cl4 Cu1 . 2.172(3) ?
    Cl4 Cu6 . 2.287(3) ?
    Cu1 Cu3 . 2.8138(19) ?
    Cu1 Cu4 . 2.716(2) ?
    Cu1 Cu6 . 2.6274(18) ?
    Cu1 Ir1 . 2.5227(15) ?
    Cu2 Cu3 . 2.716(2) ?
    Cu2 Cu4 . 2.8052(19) ?
    Cu2 Cu5 . 2.5877(18) ?
    Cu2 Ir1 . 2.5338(15) ?
    Cu3 Cu4 . 2.4916(18) ?
    Cu3 Cu5 . 2.6364(18) ?
    Cu3 Cu6 . 2.6145(18) ?
    Cu3 Ir1 . 2.6325(13) ?
    Cu3 Ir2 . 2.5665(13) ?
    Cu4 Cu5 . 2.5860(18) ?
    Cu4 Cu6 . 2.6325(18) ?
    Cu4 Ir1 . 2.7478(13) ?
    Cu4 Ir3 . 2.6337(13) ?
    Cu5 Cu7 . 2.5597(18) ?
    Cu5 Ir2 . 2.6856(13) ?
    Cu5 Ir3 . 2.6585(13) ?
    Cu6 Cu10 . 2.5899(17) ?
    Cu6 Ir2 . 2.6763(12) ?
    Cu6 Ir3 . 2.6559(13) ?
    Cu7 Cu8 . 2.5971(19) ?
    Cu7 Cu9 . 2.5615(19) ?
    Cu7 Cu10 . 3.0417(18) ?
    Cu7 Ir2 . 2.6089(13) ?
    Cu7 Ir3 . 2.6462(13) ?
    Cu7 N3 . 1.992(8) ?
    Cu8 Cu10 . 2.6155(18) ?
    Cu8 Ir2 . 2.5304(13) ?
    Cu9 Cu10 . 2.5802(18) ?
    Cu9 Ir3 . 2.5350(13) ?
    Cu10 Ir2 . 2.6378(13) ?
    Cu10 Ir3 . 2.6847(13) ?
    Cu10 N9 . 2.014(7) ?
    O1 H1A . 0.8400 ?
    O1 H1B . 0.8400 ?
    O1 C70 . 1.45(3) ?
    O1 C72 . 1.48(5) ?
    C71 H71A . 0.9800 ?
    C71 H71B . 0.9800 ?
    C71 H71C . 0.9800 ?
    C71 O2 . 1.40(3) ?
    O2 H2A . 0.8400 ?
    C70 H70A . 0.9800 ?
    C70 H70B . 0.9800 ?
    C70 H70C . 0.9800 ?
    C72 H72A . 0.9800 ?
    C72 H72B . 0.9800 ?
    C72 H72C . 0.9800 ?
loop_
    _geom_angle_atom_site_label_1
    _geom_angle_atom_site_label_2
    _geom_angle_atom_site_label_3
    _geom_angle_site_symmetry_1
    _geom_angle_site_symmetry_3
    _geom_angle
    _geom_angle_publ_flag
    N1 C1 Ir3 . . 129.6(7) ?
    N1 C1 N2 . . 105.5(8) ?
    N2 C1 Ir3 . . 124.9(7) ?
    C3 C2 H2 . . 126.2 ?
    C3 C2 N2 . . 107.6(9) ?
    N2 C2 H2 . . 126.2 ?
    C2 C3 H3 . . 126.0 ?
    C2 C3 N1 . . 108.1(10) ?
    N1 C3 H3 . . 126.0 ?
    C5 C4 N1 . . 117.9(10) ?
    C9 C4 C5 . . 123.0(11) ?
    C9 C4 N1 . . 119.1(9) ?
    C4 C5 C12 . . 122.8(11) ?
    C6 C5 C4 . . 115.9(11) ?
    C6 C5 C12 . . 121.3(11) ?
    C5 C6 H6 . . 118.6 ?
    C7 C6 C5 . . 122.7(11) ?
    C7 C6 H6 . . 118.6 ?
    C6 C7 C11 . . 120.9(13) ?
    C8 C7 C6 . . 118.3(12) ?
    C8 C7 C11 . . 120.7(15) ?
    C7 C8 H8 . . 119.2 ?
    C7 C8 C9 . . 121.5(12) ?
    C9 C8 H8 . . 119.2 ?
    C4 C9 C8 . . 118.4(11) ?
    C4 C9 C10 . . 121.2(10) ?
    C8 C9 C10 . . 120.4(11) ?
    C9 C10 H10A . . 109.5 ?
    C9 C10 H10B . . 109.5 ?
    C9 C10 H10C . . 109.5 ?
    H10A C10 H10B . . 109.5 ?
    H10A C10 H10C . . 109.5 ?
    H10B C10 H10C . . 109.5 ?
    C7 C11 H11A . . 109.5 ?
    C7 C11 H11B . . 109.5 ?
    C7 C11 H11C . . 109.5 ?
    H11A C11 H11B . . 109.5 ?
    H11A C11 H11C . . 109.5 ?
    H11B C11 H11C . . 109.5 ?
    C5 C12 H12A . . 109.5 ?
    C5 C12 H12B . . 109.5 ?
    C5 C12 H12C . . 109.5 ?
    H12A C12 H12B . . 109.5 ?
    H12A C12 H12C . . 109.5 ?
    H12B C12 H12C . . 109.5 ?
    C14 C13 N2 . . 117.8(9) ?
    C18 C13 C14 . . 122.4(10) ?
    C18 C13 N2 . . 119.7(9) ?
    C13 C14 C21 . . 122.6(10) ?
    C15 C14 C13 . . 117.7(9) ?
    C15 C14 C21 . . 119.6(9) ?
    C14 C15 H15 . . 118.7 ?
    C14 C15 C16 . . 122.5(9) ?
    C16 C15 H15 . . 118.7 ?
    C15 C16 C20 . . 120.5(10) ?
    C17 C16 C15 . . 118.7(10) ?
    C17 C16 C20 . . 120.8(10) ?
    C16 C17 H17 . . 119.0 ?
    C16 C17 C18 . . 121.9(9) ?
    C18 C17 H17 . . 119.0 ?
    C13 C18 C17 . . 116.7(9) ?
    C13 C18 C19 . . 123.4(9) ?
    C17 C18 C19 . . 119.8(9) ?
    C18 C19 H19A . . 109.5 ?
    C18 C19 H19B . . 109.5 ?
    C18 C19 H19C . . 109.5 ?
    H19A C19 H19B . . 109.5 ?
    H19A C19 H19C . . 109.5 ?
    H19B C19 H19C . . 109.5 ?
    C16 C20 H20A . . 109.5 ?
    C16 C20 H20B . . 109.5 ?
    C16 C20 H20C . . 109.5 ?
    H20A C20 H20B . . 109.5 ?
    H20A C20 H20C . . 109.5 ?
    H20B C20 H20C . . 109.5 ?
    C14 C21 H21A . . 109.5 ?
    C14 C21 H21B . . 109.5 ?
    C14 C21 H21C . . 109.5 ?
    H21A C21 H21B . . 109.5 ?
    H21A C21 H21C . . 109.5 ?
    H21B C21 H21C . . 109.5 ?
    N5 C22 Ir1 . . 127.8(7) ?
    N5 C22 N6 . . 104.1(8) ?
    N6 C22 Ir1 . . 127.8(7) ?
    C24 C23 H23 . . 126.2 ?
    C24 C23 N6 . . 107.5(10) ?
    N6 C23 H23 . . 126.2 ?
    C23 C24 H24 . . 127.0 ?
    C23 C24 N5 . . 105.9(10) ?
    N5 C24 H24 . . 127.0 ?
    C26 C25 C30 . . 123.6(12) ?
    C26 C25 N5 . . 120.1(12) ?
    C30 C25 N5 . . 116.3(11) ?
    C25 C26 C27 . . 116.1(15) ?
    C25 C26 C33 . . 121.4(12) ?
    C27 C26 C33 . . 122.5(14) ?
    C26 C27 H27 . . 118.5 ?
    C26 C27 C28 . . 123.0(16) ?
    C28 C27 H27 . . 118.5 ?
    C27 C28 C32 . . 120(2) ?
    C29 C28 C27 . . 118.2(16) ?
    C29 C28 C32 . . 122(2) ?
    C28 C29 H29 . . 118.8 ?
    C28 C29 C30 . . 122.4(17) ?
    C30 C29 H29 . . 118.8 ?
    C25 C30 C31 . . 122.4(12) ?
    C29 C30 C25 . . 116.5(14) ?
    C29 C30 C31 . . 121.0(14) ?
    C30 C31 H31A . . 109.5 ?
    C30 C31 H31B . . 109.5 ?
    C30 C31 H31C . . 109.5 ?
    H31A C31 H31B . . 109.5 ?
    H31A C31 H31C . . 109.5 ?
    H31B C31 H31C . . 109.5 ?
    C28 C32 H32A . . 109.5 ?
    C28 C32 H32B . . 109.5 ?
    C28 C32 H32C . . 109.5 ?
    H32A C32 H32B . . 109.5 ?
    H32A C32 H32C . . 109.5 ?
    H32B C32 H32C . . 109.5 ?
    C26 C33 H33A . . 109.5 ?
    C26 C33 H33B . . 109.5 ?
    C26 C33 H33C . . 109.5 ?
    H33A C33 H33B . . 109.5 ?
    H33A C33 H33C . . 109.5 ?
    H33B C33 H33C . . 109.5 ?
    C35 C34 C39 . . 122.5(10) ?
    C35 C34 N6 . . 118.9(9) ?
    C39 C34 N6 . . 118.7(10) ?
    C34 C35 C42 . . 119.9(11) ?
    C36 C35 C34 . . 118.0(10) ?
    C36 C35 C42 . . 122.1(11) ?
    C35 C36 H36 . . 119.2 ?
    C35 C36 C37 . . 121.6(11) ?
    C37 C36 H36 . . 119.2 ?
    C36 C37 C38 . . 118.1(11) ?
    C36 C37 C41 . . 120.2(12) ?
    C38 C37 C41 . . 121.6(11) ?
    C37 C38 H38 . . 118.5 ?
    C39 C38 C37 . . 123.1(10) ?
    C39 C38 H38 . . 118.5 ?
    C34 C39 C40 . . 120.7(10) ?
    C38 C39 C34 . . 116.5(10) ?
    C38 C39 C40 . . 122.8(10) ?
    C39 C40 H40A . . 109.5 ?
    C39 C40 H40B . . 109.5 ?
    C39 C40 H40C . . 109.5 ?
    H40A C40 H40B . . 109.5 ?
    H40A C40 H40C . . 109.5 ?
    H40B C40 H40C . . 109.5 ?
    C37 C41 H41A . . 109.5 ?
    C37 C41 H41B . . 109.5 ?
    C37 C41 H41C . . 109.5 ?
    H41A C41 H41B . . 109.5 ?
    H41A C41 H41C . . 109.5 ?
    H41B C41 H41C . . 109.5 ?
    C35 C42 H42A . . 109.5 ?
    C35 C42 H42B . . 109.5 ?
    C35 C42 H42C . . 109.5 ?
    H42A C42 H42B . . 109.5 ?
    H42A C42 H42C . . 109.5 ?
    H42B C42 H42C . . 109.5 ?
    N7 C43 Ir2 . . 127.5(7) ?
    N8 C43 Ir2 . . 127.6(6) ?
    N8 C43 N7 . . 104.8(8) ?
    C45 C44 H44 . . 126.1 ?
    C45 C44 N7 . . 107.8(8) ?
    N7 C44 H44 . . 126.1 ?
    C44 C45 H45 . . 126.8 ?
    C44 C45 N8 . . 106.4(8) ?
    N8 C45 H45 . . 126.8 ?
    C47 C46 N8 . . 118.2(8) ?
    C51 C46 C47 . . 122.2(9) ?
    C51 C46 N8 . . 119.6(8) ?
    C46 C47 C54 . . 121.2(8) ?
    C48 C47 C46 . . 116.9(8) ?
    C48 C47 C54 . . 121.9(8) ?
    C47 C48 H48 . . 118.5 ?
    C49 C48 C47 . . 122.9(9) ?
    C49 C48 H48 . . 118.5 ?
    C48 C49 C50 . . 117.7(9) ?
    C48 C49 C53 . . 120.7(9) ?
    C50 C49 C53 . . 121.7(9) ?
    C49 C50 H50 . . 118.8 ?
    C51 C50 C49 . . 122.4(9) ?
    C51 C50 H50 . . 118.8 ?
    C46 C51 C52 . . 121.9(9) ?
    C50 C51 C46 . . 117.6(9) ?
    C50 C51 C52 . . 120.5(9) ?
    C51 C52 H52A . . 109.5 ?
    C51 C52 H52B . . 109.5 ?
    C51 C52 H52C . . 109.5 ?
    H52A C52 H52B . . 109.5 ?
    H52A C52 H52C . . 109.5 ?
    H52B C52 H52C . . 109.5 ?
    C49 C53 H53A . . 109.5 ?
    C49 C53 H53B . . 109.5 ?
    C49 C53 H53C . . 109.5 ?
    H53A C53 H53B . . 109.5 ?
    H53A C53 H53C . . 109.5 ?
    H53B C53 H53C . . 109.5 ?
    C47 C54 H54A . . 109.5 ?
    C47 C54 H54B . . 109.5 ?
    C47 C54 H54C . . 109.5 ?
    H54A C54 H54B . . 109.5 ?
    H54A C54 H54C . . 109.5 ?
    H54B C54 H54C . . 109.5 ?
    C56 C55 N7 . . 118.5(10) ?
    C60 C55 C56 . . 121.5(10) ?
    C60 C55 N7 . . 120.0(9) ?
    C55 C56 C63 . . 120.5(10) ?
    C57 C56 C55 . . 116.8(13) ?
    C57 C56 C63 . . 122.6(12) ?
    C56 C57 H57 . . 117.9 ?
    C56 C57 C58 . . 124.1(13) ?
    C58 C57 H57 . . 117.9 ?
    C57 C58 C59 . . 117.2(12) ?
    C57 C58 C62 . . 120.7(16) ?
    C59 C58 C62 . . 122.0(18) ?
    C58 C59 H59 . . 118.4 ?
    C60 C59 C58 . . 123.2(14) ?
    C60 C59 H59 . . 118.4 ?
    C55 C60 C61 . . 120.7(9) ?
    C59 C60 C55 . . 117.2(11) ?
    C59 C60 C61 . . 122.0(11) ?
    C60 C61 H61A . . 109.5 ?
    C60 C61 H61B . . 109.5 ?
    C60 C61 H61C . . 109.5 ?
    H61A C61 H61B . . 109.5 ?
    H61A C61 H61C . . 109.5 ?
    H61B C61 H61C . . 109.5 ?
    C58 C62 H62A . . 109.5 ?
    C58 C62 H62B . . 109.5 ?
    C58 C62 H62C . . 109.5 ?
    H62A C62 H62B . . 109.5 ?
    H62A C62 H62C . . 109.5 ?
    H62B C62 H62C . . 109.5 ?
    C56 C63 H63A . . 109.5 ?
    C56 C63 H63B . . 109.5 ?
    C56 C63 H63C . . 109.5 ?
    H63A C63 H63B . . 109.5 ?
    H63A C63 H63C . . 109.5 ?
    H63B C63 H63C . . 109.5 ?
    C65 C64 H64 . . 118.9 ?
    N3 C64 H64 . . 118.9 ?
    N3 C64 C65 . . 122.3(11) ?
    C64 C65 H65 . . 118.6 ?
    N4 C65 C64 . . 122.8(12) ?
    N4 C65 H65 . . 118.6 ?
    C67 C66 H66 . . 118.3 ?
    N4 C66 H66 . . 118.3 ?
    N4 C66 C67 . . 123.4(14) ?
    C66 C67 H67 . . 119.8 ?
    C66 C67 N3 . . 120.5(13) ?
    N3 C67 H67 . . 119.8 ?
    C69 C68 H68 . . 119.1 ?
    N9 C68 H68 . . 119.1 ?
    N9 C68 C69 . . 121.9(8) ?
    C68 C69 H69 . . 119.3 ?
    N9 C69 C68 2_756 . 121.5(9) ?
    N9 C69 H69 2_756 . 119.3 ?
    Cu2 Cl3 Cu5 . . 70.64(8) ?
    Cu1 Cl4 Cu6 . . 72.15(8) ?
    Cl4 Cu1 Cu3 . . 106.82(8) ?
    Cl4 Cu1 Cu4 . . 108.26(9) ?
    Cl4 Cu1 Cu6 . . 55.94(7) ?
    Cl4 Cu1 Ir1 . . 165.57(9) ?
    Cu4 Cu1 Cu3 . . 53.52(5) ?
    Cu6 Cu1 Cu3 . . 57.31(5) ?
    Cu6 Cu1 Cu4 . . 59.00(5) ?
    Ir1 Cu1 Cu3 . . 58.81(4) ?
    Ir1 Cu1 Cu4 . . 63.14(4) ?
    Ir1 Cu1 Cu6 . . 110.59(6) ?
    Cl3 Cu2 Cu3 . . 111.84(9) ?
    Cl3 Cu2 Cu4 . . 104.44(9) ?
    Cl3 Cu2 Cu5 . . 56.62(7) ?
    Cl3 Cu2 Ir1 . . 166.10(9) ?
    Cu3 Cu2 Cu4 . . 53.62(5) ?
    Cu5 Cu2 Cu3 . . 59.56(5) ?
    Cu5 Cu2 Cu4 . . 57.14(5) ?
    Ir1 Cu2 Cu3 . . 60.07(4) ?
    Ir1 Cu2 Cu4 . . 61.70(4) ?
    Ir1 Cu2 Cu5 . . 110.96(6) ?
    Cu2 Cu3 Cu1 . . 104.92(6) ?
    Cu4 Cu3 Cu1 . . 61.23(5) ?
    Cu4 Cu3 Cu2 . . 65.02(5) ?
    Cu4 Cu3 Cu5 . . 60.49(5) ?
    Cu4 Cu3 Cu6 . . 62.01(5) ?
    Cu4 Cu3 Ir1 . . 64.79(4) ?
    Cu4 Cu3 Ir2 . . 99.09(5) ?
    Cu5 Cu3 Cu1 . . 120.76(6) ?
    Cu5 Cu3 Cu2 . . 57.80(5) ?
    Cu6 Cu3 Cu1 . . 57.76(5) ?
    Cu6 Cu3 Cu2 . . 125.79(6) ?
    Cu6 Cu3 Cu5 . . 86.14(5) ?
    Cu6 Cu3 Ir1 . . 107.61(5) ?
    Ir1 Cu3 Cu1 . . 55.07(4) ?
    Ir1 Cu3 Cu2 . . 56.53(4) ?
    Ir1 Cu3 Cu5 . . 106.43(5) ?
    Ir2 Cu3 Cu1 . . 119.07(6) ?
    Ir2 Cu3 Cu2 . . 117.60(6) ?
    Ir2 Cu3 Cu5 . . 62.14(4) ?
    Ir2 Cu3 Cu6 . . 62.20(4) ?
    Ir2 Cu3 Ir1 . . 163.87(6) ?
    Cu1 Cu4 Cu2 . . 105.15(6) ?
    Cu1 Cu4 Ir1 . . 54.99(4) ?
    Cu3 Cu4 Cu1 . . 65.24(5) ?
    Cu3 Cu4 Cu2 . . 61.36(5) ?
    Cu3 Cu4 Cu5 . . 62.53(5) ?
    Cu3 Cu4 Cu6 . . 61.29(5) ?
    Cu3 Cu4 Ir1 . . 60.09(4) ?
    Cu3 Cu4 Ir3 . . 97.57(5) ?
    Cu5 Cu4 Cu1 . . 126.68(6) ?
    Cu5 Cu4 Cu2 . . 57.19(5) ?
    Cu5 Cu4 Cu6 . . 86.80(5) ?
    Cu5 Cu4 Ir1 . . 104.55(5) ?
    Cu5 Cu4 Ir3 . . 61.23(4) ?
    Cu6 Cu4 Cu1 . . 58.82(5) ?
    Cu6 Cu4 Cu2 . . 121.51(6) ?
    Cu6 Cu4 Ir1 . . 103.79(5) ?
    Cu6 Cu4 Ir3 . . 60.57(4) ?
    Ir1 Cu4 Cu2 . . 54.28(4) ?
    Ir3 Cu4 Cu1 . . 117.58(6) ?
    Ir3 Cu4 Cu2 . . 117.81(5) ?
    Ir3 Cu4 Ir1 . . 157.65(5) ?
    Cl3 Cu5 Cu2 . . 52.74(7) ?
    Cl3 Cu5 Cu3 . . 111.15(8) ?
    Cl3 Cu5 Cu4 . . 108.49(8) ?
    Cl3 Cu5 Cu7 . . 124.87(9) ?
    Cl3 Cu5 Ir2 . . 143.50(9) ?
    Cl3 Cu5 Ir3 . . 141.38(9) ?
    Cu2 Cu5 Cu3 . . 62.64(5) ?
    Cu2 Cu5 Ir2 . . 117.95(6) ?
    Cu2 Cu5 Ir3 . . 125.23(6) ?
    Cu3 Cu5 Ir2 . . 57.65(4) ?
    Cu3 Cu5 Ir3 . . 93.50(5) ?
    Cu4 Cu5 Cu2 . . 65.67(5) ?
    Cu4 Cu5 Cu3 . . 56.98(5) ?
    Cu4 Cu5 Ir2 . . 93.78(5) ?
    Cu4 Cu5 Ir3 . . 60.27(4) ?
    Cu7 Cu5 Cu2 . . 173.38(7) ?
    Cu7 Cu5 Cu3 . . 116.42(6) ?
    Cu7 Cu5 Cu4 . . 119.86(6) ?
    Cu7 Cu5 Ir2 . . 59.59(4) ?
    Cu7 Cu5 Ir3 . . 60.91(4) ?
    Ir3 Cu5 Ir2 . . 74.79(3) ?
    Cl4 Cu6 Cu1 . . 51.90(7) ?
    Cl4 Cu6 Cu3 . . 110.10(8) ?
    Cl4 Cu6 Cu4 . . 107.57(8) ?
    Cl4 Cu6 Cu10 . . 125.49(9) ?
    Cl4 Cu6 Ir2 . . 144.79(8) ?
    Cl4 Cu6 Ir3 . . 140.09(8) ?
    Cu1 Cu6 Cu4 . . 62.18(5) ?
    Cu1 Cu6 Ir2 . . 122.02(6) ?
    Cu1 Cu6 Ir3 . . 120.01(6) ?
    Cu3 Cu6 Cu1 . . 64.93(5) ?
    Cu3 Cu6 Cu4 . . 56.70(5) ?
    Cu3 Cu6 Ir2 . . 58.02(4) ?
    Cu3 Cu6 Ir3 . . 94.07(5) ?
    Cu4 Cu6 Ir2 . . 92.94(5) ?
    Cu4 Cu6 Ir3 . . 59.74(4) ?
    Cu10 Cu6 Cu1 . . 177.38(7) ?
    Cu10 Cu6 Cu3 . . 117.42(6) ?
    Cu10 Cu6 Cu4 . . 119.86(6) ?
    Cu10 Cu6 Ir2 . . 60.09(4) ?
    Cu10 Cu6 Ir3 . . 61.55(4) ?
    Ir3 Cu6 Ir2 . . 74.99(3) ?
    Cu5 Cu7 Cu8 . . 120.17(6) ?
    Cu5 Cu7 Cu9 . . 119.11(6) ?
    Cu5 Cu7 Cu10 . . 97.15(5) ?
    Cu5 Cu7 Ir2 . . 62.60(4) ?
    Cu5 Cu7 Ir3 . . 61.39(4) ?
    Cu8 Cu7 Cu10 . . 54.58(5) ?
    Cu8 Cu7 Ir2 . . 58.16(4) ?
    Cu8 Cu7 Ir3 . . 109.79(6) ?
    Cu9 Cu7 Cu8 . . 87.55(6) ?
    Cu9 Cu7 Cu10 . . 54.01(5) ?
    Cu9 Cu7 Ir2 . . 108.44(6) ?
    Cu9 Cu7 Ir3 . . 58.23(4) ?
    Ir2 Cu7 Cu10 . . 55.01(3) ?
    Ir2 Cu7 Ir3 . . 76.28(3) ?
    Ir3 Cu7 Cu10 . . 55.81(3) ?
    N3 Cu7 Cu5 . . 111.3(3) ?
    N3 Cu7 Cu8 . . 112.0(3) ?
    N3 Cu7 Cu9 . . 103.8(3) ?
    N3 Cu7 Cu10 . . 150.8(3) ?
    N3 Cu7 Ir2 . . 145.4(3) ?
    N3 Cu7 Ir3 . . 133.3(3) ?
    Cl1 Cu8 Cu7 . . 127.85(11) ?
    Cl1 Cu8 Cu10 . . 122.14(11) ?
    Cl1 Cu8 Ir2 . . 170.41(11) ?
    Cu7 Cu8 Cu10 . . 71.40(5) ?
    Ir2 Cu8 Cu7 . . 61.15(4) ?
    Ir2 Cu8 Cu10 . . 61.65(4) ?
    Cl2 Cu9 Cu7 . . 118.91(10) ?
    Cl2 Cu9 Cu10 . . 118.20(10) ?
    Cl2 Cu9 Ir3 . . 177.99(10) ?
    Cu7 Cu9 Cu10 . . 72.54(5) ?
    Ir3 Cu9 Cu7 . . 62.56(4) ?
    Ir3 Cu9 Cu10 . . 63.31(4) ?
    Cu6 Cu10 Cu7 . . 94.99(5) ?
    Cu6 Cu10 Cu8 . . 118.77(6) ?
    Cu6 Cu10 Ir2 . . 61.58(4) ?
    Cu6 Cu10 Ir3 . . 60.43(4) ?
    Cu8 Cu10 Cu7 . . 54.02(5) ?
    Cu8 Cu10 Ir2 . . 57.59(4) ?
    Cu8 Cu10 Ir3 . . 108.06(5) ?
    Cu9 Cu10 Cu6 . . 117.58(6) ?
    Cu9 Cu10 Cu7 . . 53.45(5) ?
    Cu9 Cu10 Cu8 . . 86.77(6) ?
    Cu9 Cu10 Ir2 . . 107.00(5) ?
    Cu9 Cu10 Ir3 . . 57.52(4) ?
    Ir2 Cu10 Cu7 . . 54.13(3) ?
    Ir2 Cu10 Ir3 . . 75.14(3) ?
    Ir3 Cu10 Cu7 . . 54.62(3) ?
    N9 Cu10 Cu6 . . 123.1(2) ?
    N9 Cu10 Cu7 . . 141.8(2) ?
    N9 Cu10 Cu8 . . 102.9(2) ?
    N9 Cu10 Cu9 . . 100.7(2) ?
    N9 Cu10 Ir2 . . 144.2(2) ?
    N9 Cu10 Ir3 . . 140.1(2) ?
    C22 Ir1 Cu1 . . 122.8(3) ?
    C22 Ir1 Cu2 . . 101.9(3) ?
    C22 Ir1 Cu3 . . 164.6(3) ?
    C22 Ir1 Cu4 . . 115.7(3) ?
    Cu1 Ir1 Cu2 . . 120.28(5) ?
    Cu1 Ir1 Cu3 . . 66.12(4) ?
    Cu1 Ir1 Cu4 . . 61.87(4) ?
    Cu2 Ir1 Cu3 . . 63.40(4) ?
    Cu2 Ir1 Cu4 . . 64.01(4) ?
    Cu3 Ir1 Cu4 . . 55.12(4) ?
    C43 Ir2 Cu3 . . 92.8(2) ?
    C43 Ir2 Cu5 . . 124.8(3) ?
    C43 Ir2 Cu6 . . 125.2(2) ?
    C43 Ir2 Cu7 . . 130.7(2) ?
    C43 Ir2 Cu8 . . 89.9(2) ?
    C43 Ir2 Cu10 . . 130.5(3) ?
    Cu3 Ir2 Cu5 . . 60.21(4) ?
    Cu3 Ir2 Cu6 . . 59.78(4) ?
    Cu3 Ir2 Cu7 . . 117.17(4) ?
    Cu3 Ir2 Cu10 . . 117.42(4) ?
    Cu6 Ir2 Cu5 . . 83.94(4) ?
    Cu7 Ir2 Cu5 . . 57.80(4) ?
    Cu7 Ir2 Cu6 . . 103.93(4) ?
    Cu7 Ir2 Cu10 . . 70.86(4) ?
    Cu8 Ir2 Cu3 . . 177.35(4) ?
    Cu8 Ir2 Cu5 . . 117.92(4) ?
    Cu8 Ir2 Cu6 . . 118.69(4) ?
    Cu8 Ir2 Cu7 . . 60.68(4) ?
    Cu8 Ir2 Cu10 . . 60.76(4) ?
    Cu10 Ir2 Cu5 . . 104.60(4) ?
    Cu10 Ir2 Cu6 . . 58.33(4) ?
    C1 Ir3 Cu4 . . 98.4(3) ?
    C1 Ir3 Cu5 . . 126.9(3) ?
    C1 Ir3 Cu6 . . 126.7(3) ?
    C1 Ir3 Cu7 . . 129.2(3) ?
    C1 Ir3 Cu9 . . 88.4(3) ?
    C1 Ir3 Cu10 . . 128.4(3) ?
    Cu4 Ir3 Cu5 . . 58.50(4) ?
    Cu4 Ir3 Cu6 . . 59.69(4) ?
    Cu4 Ir3 Cu7 . . 115.00(4) ?
    Cu4 Ir3 Cu10 . . 116.38(4) ?
    Cu5 Ir3 Cu10 . . 104.05(4) ?
    Cu6 Ir3 Cu5 . . 84.87(4) ?
    Cu6 Ir3 Cu10 . . 58.02(4) ?
    Cu7 Ir3 Cu5 . . 57.70(4) ?
    Cu7 Ir3 Cu6 . . 103.47(4) ?
    Cu7 Ir3 Cu10 . . 69.58(4) ?
    Cu9 Ir3 Cu4 . . 173.20(4) ?
    Cu9 Ir3 Cu5 . . 116.43(4) ?
    Cu9 Ir3 Cu6 . . 116.80(4) ?
    Cu9 Ir3 Cu7 . . 59.21(4) ?
    Cu9 Ir3 Cu10 . . 59.17(4) ?
    C1 N1 C3 . . 110.4(9) ?
    C1 N1 C4 . . 127.0(8) ?
    C3 N1 C4 . . 122.6(9) ?
    C1 N2 C2 . . 108.4(8) ?
    C1 N2 C13 . . 127.5(8) ?
    C2 N2 C13 . . 123.8(8) ?
    C64 N3 C67 . . 114.9(10) ?
    C64 N3 Cu7 . . 117.9(7) ?
    C67 N3 Cu7 . . 124.4(8) ?
    C65 N4 C66 . . 115.2(11) ?
    C22 N5 C24 . . 111.0(9) ?
    C22 N5 C25 . . 126.6(8) ?
    C24 N5 C25 . . 122.2(9) ?
    C22 N6 C23 . . 111.3(9) ?
    C22 N6 C34 . . 125.3(8) ?
    C23 N6 C34 . . 123.2(9) ?
    C43 N7 C44 . . 110.1(8) ?
    C43 N7 C55 . . 126.4(8) ?
    C44 N7 C55 . . 123.5(8) ?
    C43 N8 C45 . . 111.0(8) ?
    C43 N8 C46 . . 124.5(7) ?
    C45 N8 C46 . . 124.4(7) ?
    C68 N9 C69 . 2_756 116.6(8) ?
    C68 N9 Cu10 . . 120.5(6) ?
    C69 N9 Cu10 2_756 . 122.8(6) ?
    C70 O1 H1A . . 109.5 ?
    C72 O1 H1B . . 109.5 ?
    H71A C71 H71B . . 109.5 ?
    H71A C71 H71C . . 109.5 ?
    H71B C71 H71C . . 109.5 ?
    O2 C71 H71A . . 109.5 ?
    O2 C71 H71B . . 109.5 ?
    O2 C71 H71C . . 109.5 ?
    C71 O2 H2A . . 109.5 ?
    O1 C70 H70A . . 109.5 ?
    O1 C70 H70B . . 109.5 ?
    O1 C70 H70C . . 109.5 ?
    H70A C70 H70B . . 109.5 ?
    H70A C70 H70C . . 109.5 ?
    H70B C70 H70C . . 109.5 ?
    O1 C72 H72A . . 109.5 ?
    O1 C72 H72B . . 109.5 ?
    O1 C72 H72C . . 109.5 ?
    H72A C72 H72B . . 109.5 ?
    H72A C72 H72C . . 109.5 ?
    H72B C72 H72C . . 109.5 ?
loop_
    _geom_torsion_atom_site_label_1
    _geom_torsion_atom_site_label_2
    _geom_torsion_atom_site_label_3
    _geom_torsion_atom_site_label_4
    _geom_torsion_site_symmetry_1
    _geom_torsion_site_symmetry_2
    _geom_torsion_site_symmetry_3
    _geom_torsion_site_symmetry_4
    _geom_torsion
    _geom_torsion_publ_flag
    C2 C3 N1 C1 . . . . -1.4(13) ?
    C2 C3 N1 C4 . . . . 179.6(10) ?
    C3 C2 N2 C1 . . . . 0.0(12) ?
    C3 C2 N2 C13 . . . . 174.9(9) ?
    C4 C5 C6 C7 . . . . -3.0(18) ?
    C5 C4 C9 C8 . . . . 2.0(17) ?
    C5 C4 C9 C10 . . . . -177.3(10) ?
    C5 C4 N1 C1 . . . . -86.3(13) ?
    C5 C4 N1 C3 . . . . 92.5(12) ?
    C5 C6 C7 C8 . . . . 5(2) ?
    C5 C6 C7 C11 . . . . -176.8(15) ?
    C6 C7 C8 C9 . . . . -4(2) ?
    C7 C8 C9 C4 . . . . 0.4(19) ?
    C7 C8 C9 C10 . . . . 179.7(12) ?
    C9 C4 C5 C6 . . . . -0.7(16) ?
    C9 C4 C5 C12 . . . . 176.5(11) ?
    C9 C4 N1 C1 . . . . 95.7(13) ?
    C9 C4 N1 C3 . . . . -85.5(13) ?
    C11 C7 C8 C9 . . . . 178.2(15) ?
    C12 C5 C6 C7 . . . . 179.8(12) ?
    C13 C14 C15 C16 . . . . -0.3(14) ?
    C14 C13 C18 C17 . . . . -1.7(13) ?
    C14 C13 C18 C19 . . . . -179.5(8) ?
    C14 C13 N2 C1 . . . . 85.1(12) ?
    C14 C13 N2 C2 . . . . -88.8(11) ?
    C14 C15 C16 C17 . . . . -0.9(15) ?
    C14 C15 C16 C20 . . . . 176.6(10) ?
    C15 C16 C17 C18 . . . . 0.9(14) ?
    C16 C17 C18 C13 . . . . 0.4(13) ?
    C16 C17 C18 C19 . . . . 178.3(9) ?
    C18 C13 C14 C15 . . . . 1.7(13) ?
    C18 C13 C14 C21 . . . . 178.7(8) ?
    C18 C13 N2 C1 . . . . -93.6(11) ?
    C18 C13 N2 C2 . . . . 92.5(11) ?
    C20 C16 C17 C18 . . . . -176.6(9) ?
    C21 C14 C15 C16 . . . . -177.4(9) ?
    C23 C24 N5 C22 . . . . -1.3(14) ?
    C23 C24 N5 C25 . . . . -177.1(11) ?
    C24 C23 N6 C22 . . . . -1.1(13) ?
    C24 C23 N6 C34 . . . . 174.9(10) ?
    C25 C26 C27 C28 . . . . 1(2) ?
    C26 C25 C30 C29 . . . . 3.0(18) ?
    C26 C25 C30 C31 . . . . 179.6(12) ?
    C26 C25 N5 C22 . . . . -85.4(14) ?
    C26 C25 N5 C24 . . . . 89.7(14) ?
    C26 C27 C28 C29 . . . . 1(2) ?
    C26 C27 C28 C32 . . . . -177.0(14) ?
    C27 C28 C29 C30 . . . . -2(2) ?
    C28 C29 C30 C25 . . . . 0(2) ?
    C28 C29 C30 C31 . . . . -177.1(14) ?
    C30 C25 C26 C27 . . . . -3.3(18) ?
    C30 C25 C26 C33 . . . . 178.2(12) ?
    C30 C25 N5 C22 . . . . 93.7(13) ?
    C30 C25 N5 C24 . . . . -91.2(13) ?
    C32 C28 C29 C30 . . . . 176.6(15) ?
    C33 C26 C27 C28 . . . . 179.6(14) ?
    C34 C35 C36 C37 . . . . 0.1(15) ?
    C35 C34 C39 C38 . . . . -3.9(14) ?
    C35 C34 C39 C40 . . . . 176.9(9) ?
    C35 C34 N6 C22 . . . . 86.5(12) ?
    C35 C34 N6 C23 . . . . -88.9(13) ?
    C35 C36 C37 C38 . . . . -3.0(15) ?
    C35 C36 C37 C41 . . . . 176.2(10) ?
    C36 C37 C38 C39 . . . . 2.5(15) ?
    C37 C38 C39 C34 . . . . 0.8(14) ?
    C37 C38 C39 C40 . . . . -180.0(9) ?
    C39 C34 C35 C36 . . . . 3.4(15) ?
    C39 C34 C35 C42 . . . . -178.8(9) ?
    C39 C34 N6 C22 . . . . -93.8(12) ?
    C39 C34 N6 C23 . . . . 90.8(12) ?
    C41 C37 C38 C39 . . . . -176.6(10) ?
    C42 C35 C36 C37 . . . . -177.6(10) ?
    C44 C45 N8 C43 . . . . -0.6(10) ?
    C44 C45 N8 C46 . . . . -178.2(8) ?
    C45 C44 N7 C43 . . . . 1.1(10) ?
    C45 C44 N7 C55 . . . . 178.9(9) ?
    C46 C47 C48 C49 . . . . -0.1(13) ?
    C47 C46 C51 C50 . . . . 6.6(13) ?
    C47 C46 C51 C52 . . . . -175.1(8) ?
    C47 C46 N8 C43 . . . . -93.9(10) ?
    C47 C46 N8 C45 . . . . 83.4(10) ?
    C47 C48 C49 C50 . . . . 3.8(14) ?
    C47 C48 C49 C53 . . . . -175.6(9) ?
    C48 C49 C50 C51 . . . . -2.4(14) ?
    C49 C50 C51 C46 . . . . -2.6(14) ?
    C49 C50 C51 C52 . . . . 179.1(9) ?
    C51 C46 C47 C48 . . . . -5.3(13) ?
    C51 C46 C47 C54 . . . . 176.8(8) ?
    C51 C46 N8 C43 . . . . 85.6(11) ?
    C51 C46 N8 C45 . . . . -97.1(10) ?
    C53 C49 C50 C51 . . . . 177.0(9) ?
    C54 C47 C48 C49 . . . . 177.8(8) ?
    C55 C56 C57 C58 . . . . -1.8(17) ?
    C56 C55 C60 C59 . . . . -0.3(14) ?
    C56 C55 C60 C61 . . . . -176.9(9) ?
    C56 C55 N7 C43 . . . . -89.4(11) ?
    C56 C55 N7 C44 . . . . 93.1(11) ?
    C56 C57 C58 C59 . . . . 4(2) ?
    C56 C57 C58 C62 . . . . -178.1(12) ?
    C57 C58 C59 C60 . . . . -3.9(19) ?
    C58 C59 C60 C55 . . . . 2.3(17) ?
    C58 C59 C60 C61 . . . . 178.9(11) ?
    C60 C55 C56 C57 . . . . 0.0(14) ?
    C60 C55 C56 C63 . . . . 176.0(9) ?
    C60 C55 N7 C43 . . . . 90.0(12) ?
    C60 C55 N7 C44 . . . . -87.5(11) ?
    C62 C58 C59 C60 . . . . 177.8(12) ?
    C63 C56 C57 C58 . . . . -177.7(12) ?
    C64 C65 N4 C66 . . . . 5(3) ?
    C65 C64 N3 C67 . . . . -9(2) ?
    C65 C64 N3 Cu7 . . . . -170.7(12) ?
    C66 C67 N3 C64 . . . . 11(2) ?
    C66 C67 N3 Cu7 . . . . 171.4(14) ?
    C67 C66 N4 C65 . . . . -3(3) ?
    C69 C68 N9 C69 . . . 2_756 -1.0(14) ?
    C69 C68 N9 Cu10 . . . . 176.7(7) ?
    Ir1 C22 N5 C24 . . . . -173.9(8) ?
    Ir1 C22 N5 C25 . . . . 1.6(16) ?
    Ir1 C22 N6 C23 . . . . 174.8(8) ?
    Ir1 C22 N6 C34 . . . . -1.1(14) ?
    Ir2 C43 N7 C44 . . . . 175.2(6) ?
    Ir2 C43 N7 C55 . . . . -2.5(13) ?
    Ir2 C43 N8 C45 . . . . -175.4(6) ?
    Ir2 C43 N8 C46 . . . . 2.2(12) ?
    Ir3 C1 N1 C3 . . . . 179.5(7) ?
    Ir3 C1 N1 C4 . . . . -1.6(15) ?
    Ir3 C1 N2 C2 . . . . -179.1(7) ?
    Ir3 C1 N2 C13 . . . . 6.2(13) ?
    N1 C1 N2 C2 . . . . -0.8(10) ?
    N1 C1 N2 C13 . . . . -175.5(9) ?
    N1 C4 C5 C6 . . . . -178.6(10) ?
    N1 C4 C5 C12 . . . . -1.4(15) ?
    N1 C4 C9 C8 . . . . 179.8(10) ?
    N1 C4 C9 C10 . . . . 0.5(15) ?
    N2 C1 N1 C3 . . . . 1.4(11) ?
    N2 C1 N1 C4 . . . . -179.7(9) ?
    N2 C2 C3 N1 . . . . 0.9(13) ?
    N2 C13 C14 C15 . . . . -177.0(8) ?
    N2 C13 C14 C21 . . . . 0.0(13) ?
    N2 C13 C18 C17 . . . . 176.9(8) ?
    N2 C13 C18 C19 . . . . -0.9(13) ?
    N3 C64 C65 N4 . . . . 1(3) ?
    N4 C66 C67 N3 . . . . -5(3) ?
    N5 C22 N6 C23 . . . . 0.3(11) ?
    N5 C22 N6 C34 . . . . -175.6(9) ?
    N5 C25 C26 C27 . . . . 175.8(11) ?
    N5 C25 C26 C33 . . . . -2.7(17) ?
    N5 C25 C30 C29 . . . . -176.1(10) ?
    N5 C25 C30 C31 . . . . 0.5(17) ?
    N6 C22 N5 C24 . . . . 0.6(11) ?
    N6 C22 N5 C25 . . . . 176.2(10) ?
    N6 C23 C24 N5 . . . . 1.4(14) ?
    N6 C34 C35 C36 . . . . -176.9(9) ?
    N6 C34 C35 C42 . . . . 0.9(14) ?
    N6 C34 C39 C38 . . . . 176.5(8) ?
    N6 C34 C39 C40 . . . . -2.8(13) ?
    N7 C43 N8 C45 . . . . 1.2(9) ?
    N7 C43 N8 C46 . . . . 178.8(7) ?
    N7 C44 C45 N8 . . . . -0.3(10) ?
    N7 C55 C56 C57 . . . . 179.4(9) ?
    N7 C55 C56 C63 . . . . -4.6(13) ?
    N7 C55 C60 C59 . . . . -179.7(9) ?
    N7 C55 C60 C61 . . . . 3.7(14) ?
    N8 C43 N7 C44 . . . . -1.4(9) ?
    N8 C43 N7 C55 . . . . -179.2(8) ?
    N8 C46 C47 C48 . . . . 174.2(7) ?
    N8 C46 C47 C54 . . . . -3.7(12) ?
    N8 C46 C51 C50 . . . . -172.9(8) ?
    N8 C46 C51 C52 . . . . 5.4(13) ?
    N9 C68 C69 N9 . . . 2_756 1.0(15) ?
loop_
    _geom_hbond_atom_site_label_D
    _geom_hbond_atom_site_label_H
    _geom_hbond_atom_site_label_A
    _geom_hbond_site_symmetry_A
    _geom_hbond_distance_DH
    _geom_hbond_distance_HA
    _geom_hbond_distance_DA
    _geom_hbond_angle_DHA
    _geom_hbond_publ_flag
    O2 H2A O1 . 0.84 1.87 2.62(2) 148.3 yes
_shelx_space_group_comment
;
The symmetry employed for this shelxl refinement is uniquely defined
by the following loop, which should always be used as a source of
symmetry information in preference to the above space-group names.
They are only intended as comments.
;
_shelx_estimated_absorpt_T_min     0.242
_shelx_estimated_absorpt_T_max     0.448
_shelx_hkl_file
;
   0   0  -2 117060. 5016.35   5
   0   0  -3 22071.2 948.838  10
   0   0  -4 3550.26 161.324  10
   0   0  -5 33755.9 1451.58  10
   0   0  -6 75.7777 38.8529  10
   0   0  -7 13981.8 609.827  10
   0   0  -8 1398.00 113.358   6
   0   0  -8 1671.63 86.1271  10
   0   0  -9 4677.30 252.005   6
   0   0  -9 4992.06 225.571  10
   0   0 -10 5313.31 274.445   6
   0   0 -10 5346.15 244.255  10
   0   0 -11 5680.39 269.145   6
   0   0 -11 4807.31 230.698  10
   0   0 -12 15631.8 707.040   6
   0   0 -12 15246.4 671.358  10
   0   0 -13 743.922 99.8487   6
   0   0 -14 1376.98 134.206   9
   0   0 -14 1296.10 123.897   6
   0   0 -15 3548.84 216.441   6
   0   0 -15 3362.88 155.593  16
   0   0 -15 3060.38 219.679   9
   0   0 -16 1641.86 84.0473  14
   0   0 -16 1633.51 84.9266  22
   0   0 -16 1798.12 147.678   6
   0   0 -16 1641.04 84.5941  16
   0   0 -16 1698.36 158.125   9
   0   0 -17 159.643 31.5513  14
   0   0 -17 262.492 90.2046   6
   0   0 -17 264.772 32.8647  22
   0   0 -17 188.286 30.1828  16
   0   0 -17 186.320 98.2454   9
   0   0 -18 23.5420 29.9205  14
   0   0 -18-27.6962 86.0820   6
   0   0 -18 18.2478 28.1723  22
   0   0 -18 23.4779 28.5056  16
   0   0 -18 151.811 105.656   9
   0   0 -19 40.3126 29.3675  14
   0   0 -19 28.8975 89.1930   6
   0   0 -19 57.7201 28.7821  22
   0   0 -19-62.2440 100.982   9
   0   0 -19 37.7769 27.8697  16
   0   0 -20 593.616 125.455   9
   0   0 -20 635.978 45.3949  14
   0   0 -20 474.421 52.3422  18
   0   0 -20 565.231 110.264   6
   0   0 -20 531.150 45.0599  22
   0   0 -20 629.984 46.0034  16
   0   0 -21 209.979 34.1617  14
   0   0 -21 163.480 41.2455  18
   0   0 -21 192.949 95.2694   6
   0   0 -21 228.280 34.0743  22
   0   0 -21 231.280 33.9357  16
   0   0 -22 493.168 118.567   9
   0   0 -22 473.581 40.1248  14
   0   0 -22 431.867 46.9669  18
   0   0 -22 375.666 98.9289   6
   0   0 -22 472.420 41.3302  16
   0   0 -22 457.815 41.2354  22
   0   0 -23 144.848 41.0394  31
   0   0 -23 151.788 29.5554  14
   0   0 -23 100.519 29.8891  22
   0   0 -24 118.925 37.0400  31
   0   0 -24 114.935 25.8880  14
   0   0 -24 113.903 43.6618  15
   0   0 -24 135.911 27.5862  22
   0   0 -25-10.3513 33.4022  31
   0   0 -25 14.3868 37.3028  15
   0   0 -25-25.6697 23.1771  22
   0   0 -26 17.5163 31.1937  31
   0   0 -26 72.0102 34.6125  15
   0   0 -26 52.9349 19.8455  22
   0   0 -27 168.448 29.4160  15
   0   0 -27 127.547 29.3042  31
   0   0 -27 122.547 17.3817  22
   0   1 -27 19.7280 25.9878  31
   0   1 -27 25.1102 14.5526  22
   0   1 -26 183.574 34.1433  31
   0   1 -26 150.794 32.5849  15
   0   1 -26 110.574 21.4922  22
   0   1 -25-11.1342 34.0865  31
   0   1 -25 64.7490 36.9420  15
   0   1 -25 2.37911 21.0529  14
   0   1 -25 26.5649 22.2368  22
   0   1 -24 827.775 63.0892  15
   0   1 -24 907.055 51.5240  14
   0   1 -24 848.212 52.3257  22
   0   1 -23 940.683 70.2352  15
   0   1 -23 886.690 56.8998  22
   0   1 -23 954.513 56.1961  14
   0   1 -22-28.6382 87.5471   6
   0   1 -22 68.2337 29.9578  22
   0   1 -22-27.5843 99.6144   9
   0   1 -22 31.8263 30.5484  14
   0   1 -21 2268.88 183.934   6
   0   1 -21 2062.20 108.535  22
   0   1 -21 2254.50 108.323  14
   0   1 -21 1918.46 189.547   9
   0   1 -20 169.109 112.579   9
   0   1 -20 49.9800 32.5607  14
   0   1 -20 69.1852 30.2828  16
   0   1 -20 53.7616 88.6421   6
   0   1 -20 90.8235 39.5881  18
   0   1 -20 80.4986 32.0259  22
   0   1 -19 1653.27 172.231   9
   0   1 -19 1744.48 89.6172  14
   0   1 -19 1706.38 90.2207  16
   0   1 -19 1753.61 162.015   6
   0   1 -19 1609.60 94.9351  18
   0   1 -19 1747.87 90.5786  22
   0   1 -18 58.9105 97.7369   9
   0   1 -18 116.140 33.7433  14
   0   1 -18 130.636 31.6169  16
   0   1 -18 169.733 92.1287   6
   0   1 -18 108.618 42.8302  18
   0   1 -18 170.339 33.0850  22
   0   1 -17 294.939 36.6168  14
   0   1 -17 387.131 95.9081   6
   0   1 -17 359.175 35.7428  16
   0   1 -17 381.369 37.1005  22
   0   1 -17 315.062 106.882   9
   0   1 -16 534.176 112.298   9
   0   1 -16 524.548 104.762   6
   0   1 -16 492.230 40.9597  14
   0   1 -16 522.440 40.1115  22
   0   1 -16 421.647 38.2014  16
   0   1 -15 1411.16 140.969   9
   0   1 -15 1543.72 78.1597  22
   0   1 -15 1433.05 76.8820  16
   0   1 -15 1338.76 134.518   6
   0   1 -14 198.581 91.2955   9
   0   1 -14 99.1348 80.9025   6
   0   1 -13 27462.8 1222.75  10
   0   1 -13 29244.4 1265.57   9
   0   1 -13 28819.6 1257.36   6
   0   1 -12 4133.10 206.319  10
   0   1 -12 4661.48 244.073   6
   0   1 -11 21509.7 945.757  10
   0   1 -11 21970.5 972.606   6
   0   1 -10 15779.7 696.520  10
   0   1 -10 15889.7 719.794   6
   0   1  -9 721.555 58.1452  10
   0   1  -9 638.372 86.5354   6
   0   1  -8 13862.8 590.436  10
   0   1  -8 12505.5 605.247   6
   0   1  -7 203.303 44.8845  10
   0   1  -6 15177.8 664.109  10
   0   1  -5 8746.71 388.826  10
   0   1  -4 6256.19 281.191  10
   0   1  -3 28471.8 1240.84  10
   0   1  -3 29542.6 1252.09   5
   0   1  -2 1900.57 103.814   5
   0   1  -2 2035.31 90.1711  11
   0   1  -1 90035.0 3914.72   7
   0   1  -1 94241.0 3918.69   8
   0   1  -1 94718.8 3920.73   5
   0  -1  -2 27314.2 1176.75   9
   0  -1  -3 752.150 60.8968   9
   0  -1  -4 8530.04 386.420   9
   0  -1  -5 3806.46 184.594   9
   0  -1  -5 3397.41 154.739  10
   0  -1  -6 827.142 100.470   9
   0  -1  -6 932.164 53.7658  10
   0  -1  -7 663.300 43.4599  10
   0  -1  -8 218.332 69.6147   6
   0  -1  -8 136.625 28.0801  10
   0  -1  -9 346.999 75.3057   6
   0  -1  -9 243.802 30.1144  10
   0  -1 -10 186.218 74.1673   6
   0  -1 -10 87.9816 27.4837  10
   0  -1 -11 335.634 34.0461  10
   0  -1 -11 449.500 85.8578   6
   0  -1 -12 83.7240 83.5493   6
   0  -1 -13 44.3298 74.2378   6
   0  -1 -14 3911.48 229.460   6
   0  -1 -15 4212.58 193.299  16
   0  -1 -15 4516.68 252.329   6
   0  -1 -16 133.296 83.9524   6
   0  -1 -16 156.268 29.5580  22
   0  -1 -16 195.998 30.3604  16
   0  -1 -16 197.028 30.6139  14
   0  -1 -17 3693.71 170.144  14
   0  -1 -17 3742.23 171.970  22
   0  -1 -17 3663.34 232.100   6
   0  -1 -17 3704.12 171.727  16
   0  -1 -17 3503.51 244.755   9
   0  -1 -18 88.5645 29.5407  14
   0  -1 -18 75.4438 87.2808   6
   0  -1 -18 85.6080 28.8195  22
   0  -1 -18 83.2397 28.5644  16
   0  -1 -18 53.6614 104.296   9
   0  -1 -19 833.055 53.7313  14
   0  -1 -19 748.535 116.900   6
   0  -1 -19 845.351 54.2127  22
   0  -1 -19 816.204 54.4186  16
   0  -1 -19 709.432 133.616   9
   0  -1 -20 1030.44 60.4549  14
   0  -1 -20 941.322 125.496   6
   0  -1 -20 1073.63 62.5176  22
   0  -1 -20 968.903 61.7563  16
   0  -1 -20 950.526 141.764   9
   0  -1 -21 47.3372 28.3077  14
   0  -1 -21 34.2390 89.1017   6
   0  -1 -21 31.0171 29.7195  22
   0  -1 -21 50.9985 100.853   9
   0  -1 -21 15.4465 28.9243  16
   0  -1 -22 1342.20 163.537   9
   0  -1 -22 1497.89 76.3091  14
   0  -1 -22 1319.78 83.7830  18
   0  -1 -22 1456.95 78.3732  22
   0  -1 -22 1635.11 146.911   6
   0  -1 -22 1440.83 78.7477  16
   0  -1 -23 127.972 36.4957  18
   0  -1 -23 108.836 28.6000  22
   0  -1 -23 115.356 29.9564  16
   0  -1 -24 875.725 60.7567  31
   0  -1 -24 841.591 51.8002  22
   0  -1 -25 178.018 36.0800  31
   0  -1 -25 129.216 25.8171  22
   0  -1 -25 204.888 44.9069  15
   0  -1 -26 700.727 41.6598  22
   0  -1 -26 766.493 50.7193  31
   0  -1 -26 731.403 54.8658  15
   0  -1 -27 113.058 28.7506  31
   0  -1 -27 76.3582 33.0417  15
   0  -1 -27 70.3794 16.5267  22
   0   2 -26 457.859 31.1656  22
   0   2 -25 163.644 25.2105  14
   0   2 -25 175.517 24.8820  22
   0   2 -24 1099.42 71.0122  15
   0   2 -24 1278.31 64.6435  14
   0   2 -24 1147.32 64.9720  22
   0   2 -23-18.4403 39.9044  15
   0   2 -23 34.8296 28.4751  14
   0   2 -23 35.3426 27.4305  22
   0   2 -22 1566.68 94.0444  15
   0   2 -22 1602.88 85.5498  22
   0   2 -22 1625.73 85.1119  14
   0   2 -21 665.148 108.518   6
   0   2 -21 539.872 120.841   9
   0   2 -21 609.925 48.3125  22
   0   2 -21 630.744 49.1431  14
   0   2 -20 268.550 101.704   6
   0   2 -20 304.744 110.334   9
   0   2 -20 359.543 39.2121  22
   0   2 -20 330.665 40.3188  14
   0   2 -19 469.246 105.160   6
   0   2 -19 238.571 108.545   9
   0   2 -19 405.948 41.4041  22
   0   2 -19 416.591 42.6145  14
   0   2 -18 39.7315 32.6490  14
   0   2 -18-86.1361 93.9333   6
   0   2 -18 11.4552 28.0018  16
   0   2 -18 39.4310 30.3283  22
   0   2 -18 19.5120 93.9420   9
   0   2 -17-61.6659 96.2818   9
   0   2 -17-5.47512 88.9934   6
   0   2 -17 21.2214 31.9528  14
   0   2 -17 49.5855 29.5353  16
   0   2 -17 28.4156 29.7209  22
   0   2 -16 74.8577 95.6000   9
   0   2 -16 149.450 91.0199   6
   0   2 -16 43.6548 27.9457  16
   0   2 -16 44.3195 30.7759  14
   0   2 -16 55.7582 28.9864  22
   0   2 -15 9.85316 30.0172  14
   0   2 -15 21.1732 28.2212  22
   0   2 -15 48.4914 87.1932   9
   0   2 -15 7.40113 25.9217  16
   0   2 -14 1070.88 79.8416  10
   0   2 -14 1112.87 61.9471  16
   0   2 -13 88.3651 42.8756  10
   0   2 -12 11974.0 539.760  10
   0   2 -11 1731.37 104.041  10
   0   2 -11 1605.28 99.4334  11
   0   2 -10 8801.89 402.380  10
   0   2  -9 561.386 57.4302  10
   0   2  -8 7018.34 274.818  10
   0  -2   8 5447.40 253.031   1
   0   2  -7 985.697 73.6608  10
   0   2  -6 1650.32 96.8839  10
   0   2  -6 1596.15 84.9282  11
   0   2  -5 1210.74 67.8962  11
   0   2  -5 1285.75 85.5749  10
   0   2  -4 972.506 52.3807  11
   0   2  -4 974.942 94.0034   5
   0   2  -4 920.943 70.5258  10
   0   2  -3 13.4956 56.7195   5
   0   2  -3 8.35240 20.2315  11
   0   2  -2 6560.15 291.696   5
   0   2  -2 6269.73 276.553   7
   0   2  -2 6669.84 286.449   8
   0   2  -1 106.547 26.6809   8
   0   2   0 101.802 25.6395  10
   0   2   0 69.0205 20.6126   8
   0  -2   0 83.5130 26.7034   9
   0  -2  -1 234.528 34.6651   9
   0   2   1 275.797 29.2741  10
   0   2   2 2203.92 106.177  10
   0  -2  -2 2373.73 103.120   6
   0  -2  -2 2066.38 114.171   9
   0  -2  -3 27.9867 48.3291   9
   0  -2  -4 495.786 68.6869   9
   0  -2  -5 3598.05 189.206   9
   0  -2  -6 637.122 74.7864   6
   0  -2  -6 759.423 92.1265   9
   0  -2  -7 486.930 70.5505   6
   0  -2  -7 495.827 33.1891  10
   0  -2  -7 546.623 90.1299   9
   0  -2  -8 118.134 62.0917   6
   0  -2  -8 46.8478 20.6876  10
   0  -2  -8 105.240 82.6803   9
   0  -2  -9 2363.84 133.276   6
   0  -2  -9 2417.03 157.991   9
   0  -2  -9 2110.35 92.6043  10
   0  -2 -10 158.178 76.6244   6
   0  -2 -10 94.1087 15.2852  10
   0  -2 -11 1452.89 116.532   6
   0  -2 -12 142.161 74.9849   6
   0  -2 -13 1296.29 115.655   6
   0  -2 -14 2989.69 188.833   6
   0  -2 -15 1835.51 143.098   6
   0  -2 -15 1734.45 87.9635  16
   0  -2 -15 1701.45 97.8270  28
   0  -2 -16 3211.83 196.333   6
   0  -2 -16 2784.15 134.564  22
   0  -2 -16 2825.97 134.356  16
   0  -2 -16 2889.72 143.165  28
   0  -2 -17 290.298 31.7769  14
   0  -2 -17 302.564 34.1724  22
   0  -2 -17 197.127 84.8784   6
   0  -2 -17 215.337 31.9015  16
   0  -2 -17 262.544 47.7750  28
   0  -2 -18 2518.16 182.560   6
   0  -2 -18 2110.80 126.559  28
   0  -2 -18 2411.37 117.393  22
   0  -2 -18 2422.25 117.445  16
   0  -2 -18 2454.71 114.719  14
   0  -2 -19 2136.75 173.335   6
   0  -2 -19 2107.50 104.542  14
   0  -2 -19 2195.93 107.379  22
   0  -2 -19 2144.43 107.229  16
   0  -2 -19 1922.07 190.780   9
   0  -2 -20 594.988 107.154   6
   0  -2 -20 672.088 44.8648  14
   0  -2 -20 611.973 47.7292  22
   0  -2 -20 597.406 47.4074  16
   0  -2 -20 477.108 128.338   9
   0  -2 -21 2827.44 202.290   6
   0  -2 -21 2920.63 136.844  22
   0  -2 -21 2628.00 224.957   9
   0  -2 -21 2787.65 137.047  16
   0  -2 -22 55.8030 29.3133  22
   0  -2 -22-42.9849 108.156   9
   0  -2 -22-31.9647 86.5989   6
   0  -2 -22 35.0494 28.8537  16
   0  -2 -23 2463.52 114.436  22
   0  -2 -23 2375.10 114.969  16
   0  -2 -23 2132.24 118.170  18
   0  -2 -24 15.8889 25.2022  22
   0  -2 -24 16.6353 25.3378  16
   0  -2 -24 12.9357 32.1274  18
   0  -2 -25 602.338 41.5495  22
   0  -2 -25 755.244 51.2341  31
   0  -2 -26 30.6676 19.5019  22
   0  -2 -26 44.4064 38.1941  15
   0  -2 -26 53.0045 30.3289  31
   0  -2 -27 118.522 17.5786  22
   0  -2 -27 167.896 34.9122  15
   0  -2 -27 142.407 28.6750  31
   0   3 -26 79.5495 18.8015  22
   0   3 -26 92.8706 18.0532  14
   0   3 -25 511.484 35.9757  22
   0   3 -25 542.329 36.1054  14
   0   3 -24 1192.78 66.7263  22
   0   3 -24 1301.13 67.0580  14
   0   3 -23 42.3798 27.1983  22
   0   3 -23-22.1520 30.1732  14
   0   3 -22 1386.90 76.7142  22
   0   3 -22 1373.98 85.0057  31
   0   3 -22 1422.13 77.1536  14
   0   3 -21 951.656 59.6779  14
   0   3 -21 893.981 66.7669  15
   0   3 -21 896.051 67.9861  31
   0   3 -21 895.357 59.1985  22
   0   3 -21 735.253 127.464   9
   0   3 -20 73.8975 32.6352  22
   0   3 -20 68.3069 101.853   9
   0   3 -20 58.5152 42.7941  31
   0   3 -20 63.0051 44.2945  15
   0   3 -20 41.5297 33.5447  14
   0   3 -19 3223.84 233.061   9
   0   3 -19 3186.51 151.918  14
   0   3 -19 3249.37 159.267  31
   0   3 -19 3103.03 152.315  22
   0   3 -18 667.527 124.638   9
   0   3 -18 717.994 52.3472  14
   0   3 -18 629.642 59.0864  31
   0   3 -18 656.188 50.7214  22
   0   3 -17 1713.35 90.2951  14
   0   3 -17 1676.84 90.5324  22
   0   3 -17 1655.34 163.764   9
   0   3 -16 333.622 38.1537  14
   0   3 -16 309.936 38.4566  22
   0   3 -15 358.085 39.6947  14
   0   3 -15 437.104 39.6328  22
   0   3 -15 383.485 36.9090  16
   0   3 -15 374.371 56.6582  10
   0   3 -14 1659.94 89.8061  22
   0   3 -14 1811.54 89.6334  16
   0   3 -14 1678.83 112.630  10
   0   3 -14 1753.77 89.4780  14
   0   3 -13 984.126 82.5310  10
   0   3 -12 226.272 50.1348  10
   0   3 -12 300.758 85.6746   6
   0   3 -11 10057.1 452.483  10
   0   3 -11 9402.09 471.055   6
   0   3 -10 1507.51 99.6215  10
   0   3 -10 1218.47 114.552   6
   0   3  -9 13767.5 631.393  11
   0   3  -9 16167.9 650.600  10
   0  -3   9 14170.6 629.871   1
   0   3  -9 15410.6 663.684   6
   0   3  -8 2058.03 134.955   6
   0   3  -8 1835.04 99.0437  11
   0   3  -7 8982.14 438.706   6
   0   3  -7 9518.20 432.357  10
   0   3  -7 9597.30 415.731  11
   0   3  -6 198.079 66.4451   6
   0   3  -6 139.269 48.6425  10
   0   3  -6 160.817 28.5642  11
   0   3  -5 3385.63 180.617   6
   0   3  -5 3562.26 177.008  10
   0   3  -4 99.4147 74.7952   5
   0   3  -4 94.5630 60.7021   6
   0   3  -3 4977.95 232.699   5
   0   3  -3 5086.00 223.541   8
   0   3  -2 1056.00 72.7362   6
   0   3  -2 1125.34 85.3544   5
   0   3  -2 1076.07 71.1085   8
   0   3  -2 1046.13 55.2858   7
   0   3  -1 4876.22 219.506   6
   0   3  -1 4969.25 224.682   8
   0   3   0 19142.8 852.141   6
   0   3   0 20826.3 860.125   8
   0   3   1 42.6194 36.2643  10
   0  -3  -1 77.8356 42.4576   9
   0   3   1 59.9945 27.9748   8
   0   3   2 117.012 36.1281  10
   0  -3  -2 67.0469 47.4512   9
   0  -3  -3 2747.19 125.384   6
   0  -3  -3 2732.30 143.639   9
   0  -3  -4 4600.05 210.164   6
   0  -3  -4 4620.63 226.053   9
   0  -3  -5 3190.02 166.214   6
   0  -3  -5 3825.67 185.663   9
   0  -3  -6 248.552 55.8305   6
   0  -3  -6 299.866 75.9022   9
   0  -3  -7 3306.64 182.945   6
   0  -3  -7 4172.15 205.863   9
   0  -3  -8 2251.11 124.687   6
   0  -3  -8 2299.21 147.953   9
   0  -3  -8 1858.34 90.2867  10
   0  -3  -9 401.891 96.0282   9
   0  -3  -9 426.236 71.1971   6
   0  -3 -10 13797.5 556.765   6
   0  -3 -10 14096.7 583.008   9
   0  -3 -11 2868.58 196.879   9
   0  -3 -11 2788.32 166.824   6
   0  -3 -12 3200.39 217.567   9
   0  -3 -12 3265.87 189.645   6
   0  -3 -13 688.151 91.1048   6
   0  -3 -14 1271.97 122.550   6
   0  -3 -15 1588.78 85.2804  28
   0  -3 -15 1494.04 126.070   6
   0  -3 -16 256.744 85.5224   6
   0  -3 -16 185.881 31.6487  22
   0  -3 -16 147.710 47.7810  28
   0  -3 -16 223.773 30.3116  12
   0  -3 -17 165.052 48.7127  28
   0  -3 -17 179.542 84.7359   6
   0  -3 -17 213.122 31.4053  16
   0  -3 -17 188.134 31.7758  22
   0  -3 -18-9.24624 50.5579  28
   0  -3 -18-19.8785 78.8557   6
   0  -3 -18 53.4608 29.0408  16
   0  -3 -18 47.8852 30.2464  22
   0  -3 -19-105.341 54.5935  28
   0  -3 -19-51.3873 90.7412   6
   0  -3 -19-28.2320 29.5450  22
   0  -3 -19 2.85245 26.8309  16
   0  -3 -20 3196.47 214.891   6
   0  -3 -20 3101.90 151.302  16
   0  -3 -20 3248.12 151.103  22
   0  -3 -21 257.640 116.914   9
   0  -3 -21 286.336 35.9358  16
   0  -3 -21 248.055 86.6691   6
   0  -3 -21 304.352 35.3910  22
   0  -3 -22 1798.52 180.720   9
   0  -3 -22 2026.76 100.570  22
   0  -3 -22 1963.82 101.152  16
   0  -3 -23 635.133 45.8671  22
   0  -3 -23 679.620 47.3643  16
   0  -3 -24 148.297 34.9695  18
   0  -3 -24 126.925 26.5963  22
   0  -3 -24 91.5004 27.4119  16
   0  -3 -25 490.843 36.6106  22
   0  -3 -25 552.635 46.2665  31
   0  -3 -25 536.664 43.0088  18
   0  -3 -25 537.491 38.8895  16
   0  -3 -26 60.8472 38.7140  15
   0  -3 -26 65.4542 29.8872  31
   0  -3 -26 56.0994 19.9141  22
   0  -3 -27 94.7965 25.9750  31
   0  -3 -27 85.1770 34.3706  15
   0   4 -26 49.6813 31.1946  27
   0   4 -26 26.0605 16.0927  14
   0   4 -25 1129.80 58.2005  14
   0   4 -25 1065.14 57.5116  22
   0   4 -25 1128.98 64.7325  31
   0   4 -24 815.172 51.3781  22
   0   4 -24 818.971 59.4462  31
   0   4 -23 1348.96 73.9418  14
   0   4 -23 1347.70 73.4517  22
   0   4 -23 1451.62 81.9466  31
   0   4 -22 4098.41 180.416  14
   0   4 -22 3703.11 179.734  22
   0   4 -22 3814.87 185.318  31
   0   4 -21 438.165 44.5101  14
   0   4 -21 456.759 42.3959  22
   0   4 -20 6316.36 293.278  22
   0   4 -20 6911.60 293.986  14
   0   4 -20 6836.37 363.420   6
   0   4 -20 6375.23 297.966  31
   0   4 -19 609.344 50.2970  22
   0   4 -19 695.183 52.9519  14
   0   4 -19 615.555 113.906   6
   0   4 -19 523.546 58.7603  31
   0   4 -19 705.980 127.046   9
   0   4 -18 4370.93 206.013  22
   0   4 -18 4602.23 206.344  14
   0   4 -18 4336.62 270.998   6
   0   4 -18 4757.79 212.496  31
   0   4 -18 4040.02 214.323  29
   0   4 -18 4033.43 278.997   9
   0   4 -17 2209.06 113.289  22
   0   4 -17 2294.45 113.415  14
   0   4 -17 2309.46 180.520   6
   0   4 -17 2237.29 119.823  31
   0   4 -17 2012.24 127.865  29
   0   4 -17 2005.96 184.939   9
   0   4 -16 2330.85 121.647  21
   0   4 -16 2565.24 125.097  22
   0   4 -16 2428.37 123.276  14
   0   4 -16 2521.80 185.576   6
   0   4 -16 2626.89 140.055  29
   0   4 -16 2687.63 131.084  31
   0   4 -15 254.811 45.6928  31
   0   4 -15 207.009 56.5022  10
   0   4 -15 217.914 36.3578  22
   0   4 -15 208.685 35.3706  21
   0   4 -15 269.687 37.9914  14
   0   4 -15 211.167 89.8009   6
   0   4 -14 1315.65 77.4302  22
   0   4 -14 1540.74 133.391   6
   0   4 -14 1537.33 84.3127  31
   0   4 -14 1361.47 76.8264  14
   0   4 -14 1333.51 106.055  10
   0   4 -13 3071.40 147.856  14
   0   4 -13 3314.76 202.559   6
   0   4 -13 3269.56 177.728  10
   0   4 -13 3126.29 148.963  22
   0   4 -12 1661.48 115.402  10
   0   4 -12 1660.73 136.383   6
   0   4 -11 4316.53 223.233  10
   0   4 -11 4228.93 239.100   6
   0   4 -10 6985.18 327.901  10
   0   4 -10 6438.44 338.880   6
   0   4  -9 4067.68 206.664  10
   0   4  -9 3739.74 215.182   6
   0   4  -8 4478.17 225.719  10
   0   4  -8 4314.40 234.053   6
   0   4  -7 201.290 69.8089   6
   0   4  -7 204.764 58.9371  10
   0   4  -6 2507.63 142.134  10
   0   4  -6 2499.64 148.919   6
   0   4  -5 132.188 62.0123   6
   0   4  -4 646.524 89.8946   5
   0   4  -4 520.784 67.8890   6
   0   4  -3 3161.88 159.122   6
   0   4  -3 3301.47 176.652   5
   0   4  -3 3349.68 164.242   8
   0   4  -3 3118.13 144.807   7
   0   4  -2 2182.41 111.029   6
   0   4  -2 2340.38 132.030   5
   0   4  -2 2072.44 116.312   8
   0   4  -2 2100.33 102.204   7
   0   4  -1 5148.32 227.661   6
   0   4  -1 4990.17 236.608   8
   0   4   0 2000.74 110.342  10
   0   4   0 1663.55 95.5034   8
   0   4   1 7183.89 304.865  10
   0  -4  -1 6418.66 300.923   9
   0   4   1 6326.53 295.570   8
   0   4   2 120.785 48.5436  10
   0  -4  -2 178.134 53.6648   9
   0   4   2 100.509 35.2810   8
   0   4   3 2117.45 110.167  10
   0  -4  -3 1951.86 119.163   9
   0  -4  -4 2287.88 134.602   9
   0  -4  -4 2352.24 108.641   6
   0  -4  -5 1730.76 111.762   9
   0  -4  -5 1436.24 81.2679   6
   0  -4  -6 1152.66 102.311   9
   0  -4  -6 1185.02 76.2141   6
   0  -4  -7 50.2799 76.6129   9
   0  -4  -7 51.9282 47.7853   6
   0  -4  -8 410.101 89.1454   9
   0  -4  -8 448.930 63.4411   6
   0  -4  -9 5928.50 285.623   9
   0  -4  -9 4843.91 252.962   6
   0  -4 -10 94.4358 60.0294   6
   0  -4 -10 136.808 94.3690   9
   0  -4 -11 4005.26 227.426   9
   0  -4 -11 3631.34 189.094   6
   0  -4 -12 1240.24 141.575   9
   0  -4 -12 1114.47 100.368   6
   0  -4 -13 932.201 102.818   6
   0  -4 -13 947.806 130.446   9
   0  -4 -14 111.499 70.1400   6
   0  -4 -14 263.644 114.461   9
   0  -4 -14 215.928 51.2446  28
   0  -4 -14 116.498 27.6315  12
   0  -4 -15 450.112 116.903   9
   0  -4 -15 338.967 51.9420  28
   0  -4 -15 339.081 34.8580  12
   0  -4 -15 421.972 85.0545   6
   0  -4 -16 17.1099 25.5379  12
   0  -4 -16-39.2794 44.9152  28
   0  -4 -16-84.2519 78.9726   6
   0  -4 -17 17.8619 70.8569   6
   0  -4 -17 36.5174 28.4723  12
   0  -4 -17 11.3685 48.2160  28
   0  -4 -17 44.2931 29.9828  22
   0  -4 -18 569.489 97.6537   6
   0  -4 -18 515.398 61.0864  28
   0  -4 -18 556.482 45.1802  22
   0  -4 -19 159.399 51.1284  28
   0  -4 -19 276.378 35.5115  22
   0  -4 -19 268.783 87.9402   6
   0  -4 -20 3133.86 146.708  22
   0  -4 -20 2691.22 196.527   6
   0  -4 -21 439.018 41.1226  22
   0  -4 -22 2741.70 126.388  22
   0  -4 -22 2475.70 126.363  16
   0  -4 -23 29.7698 26.1934  22
   0  -4 -23 24.7586 26.6382  16
   0  -4 -24 1668.00 83.8312  22
   0  -4 -24 1671.92 85.8234  16
   0  -4 -25 1484.75 73.0533  22
   0  -4 -25 1412.27 77.9729  18
   0  -4 -25 1445.11 74.9501  16
   0  -4 -26 131.700 21.3008  22
   0  -4 -26 139.122 41.8524  15
   0  -4 -26 162.659 24.4685  16
   0  -4 -26 208.530 31.6023  31
   0  -4 -27 1738.72 89.8293  15
   0  -4 -27 1666.18 82.0120  31
   0   5 -25 195.757 24.0472  14
   0   5 -25 189.995 35.2592  27
   0   5 -24 256.414 28.5407  22
   0   5 -24 357.783 31.6531  14
   0   5 -23 1933.30 98.5895  22
   0   5 -23 2131.36 99.5309  14
   0   5 -23 1936.05 105.092  31
   0   5 -22 155.196 30.2683  22
   0   5 -22 138.838 32.5769  14
   0   5 -22 124.352 40.8284  31
   0   5 -21 3730.54 181.733  22
   0   5 -21 3864.93 187.170  31
   0   5 -21 4098.35 182.683  14
   0   5 -20 174.888 85.7341   6
   0   5 -20 148.579 37.6746  14
   0   5 -20 141.171 33.3989  22
   0   5 -20 150.036 45.7518  31
   0   5 -20 137.971 57.7404  29
   0   5 -20 25.6926 94.2130   9
   0   5 -19 6397.94 283.063  14
   0   5 -19 5683.43 357.222   9
   0   5 -19 6276.33 348.726   6
   0   5 -19 6342.30 288.259  31
   0   5 -19 6037.02 291.100  29
   0   5 -19 6205.04 283.156  22
   0   5 -18 801.415 57.0067  14
   0   5 -18 634.662 126.882   9
   0   5 -18 753.651 118.071   6
   0   5 -18 680.775 62.8675  31
   0   5 -18 742.258 77.5135  29
   0   5 -18 622.742 51.0019  21
   0   5 -18 691.129 54.1949  22
   0   5 -17 3221.29 154.410  14
   0   5 -17 3155.47 215.668   6
   0   5 -17 3309.39 235.061   9
   0   5 -17 3283.60 160.197  31
   0   5 -17 3250.09 168.659  29
   0   5 -17 3055.87 151.446  21
   0   5 -17 3197.88 154.699  22
   0   5 -16 1093.67 70.6131  14
   0   5 -16 1114.46 132.264   6
   0   5 -16 1010.33 98.0764  10
   0   5 -16 1221.41 78.8167  31
   0   5 -16 1262.85 95.1352  29
   0   5 -16 1067.96 68.0944  21
   0   5 -16 1169.32 71.7970  22
   0   5 -15 1905.66 96.7707  14
   0   5 -15 1575.21 125.989  10
   0   5 -15 1711.73 94.3573  21
   0   5 -15 1849.24 97.2181  22
   0   5 -15 1820.07 103.240  31
   0   5 -15 1836.32 152.256   6
   0   5 -14 363.768 88.7620   6
   0   5 -14 452.641 44.9583  14
   0   5 -14 395.578 71.7004  10
   0   5 -14 447.205 44.9655  22
   0   5 -14 441.001 44.0754  21
   0   5 -14 430.064 51.7425  31
   0   5 -13 241.053 45.9160  31
   0   5 -13 216.432 37.0535  21
   0   5 -13 317.256 41.2334  14
   0   5 -13 228.655 38.6351  22
   0   5 -13 356.164 66.4880  10
   0   5 -13 343.696 90.1072   6
   0   5 -12 280.782 38.3809  22
   0   5 -12 276.943 81.1830   6
   0   5 -12 257.745 47.1157  31
   0   5 -12 307.154 64.7836  10
   0   5 -11 357.173 86.6175   6
   0   5 -11 360.045 67.5157  10
   0   5 -10 1601.07 125.310   6
   0   5 -10 1515.82 114.064  10
   0   5  -9 110.164 70.4787   6
   0   5  -9 73.9253 57.2324  10
   0   5  -8 11.3391 65.2296   6
   0   5  -8 19.7506 55.3987  10
   0   5  -7 27.9226 65.1094   6
   0   5  -7 43.3077 60.9512  10
   0   5  -6 1012.04 93.9157   6
   0   5  -6 1005.64 98.9048  10
   0   5  -5 1018.44 83.7906   6
   0   5  -4 93.4507 49.6699   6
   0   5  -4 91.2231 78.4323   5
   0   5  -4 120.780 53.8898   8
   0   5  -3 3133.99 176.692   5
   0   5  -3 3117.43 149.682   6
   0   5  -3 2989.37 159.734   8
   0   5  -3 2833.39 137.631   7
   0   5  -3 3007.77 161.695  10
   0   5  -2 1174.69 69.1735   6
   0   5  -2 1240.01 99.1030   5
   0   5  -2 1035.72 63.1525   7
   0   5  -2 1150.68 82.5142   8
   0   5  -2 1186.34 84.5818  10
   0   5  -1 5353.38 243.544   6
   0   5  -1 5419.23 258.772   8
   0   5   0 10110.4 448.654  10
   0   5   0 9719.72 442.086   8
   0   5   1 1622.92 96.5282   8
   0   5   1 1779.57 106.188  10
   0  -5  -1 1884.18 106.827   9
   0   5   2 6361.97 294.047   8
   0   5   2 6624.77 300.470  10
   0  -5  -2 6394.66 302.085   9
   0   5   3 4700.99 216.340   8
   0   5   3 4627.05 221.164  10
   0  -5  -3 4479.99 226.287   9
   0  -5  -4 5824.21 281.897   9
   0  -5  -5 334.189 70.3325   9
   0  -5  -6 4579.46 238.429   9
   0  -5  -6 4536.36 206.674   6
   0  -5  -7 1391.86 118.671   9
   0  -5  -7 1379.28 83.1337   6
   0  -5  -8 241.960 82.6685   9
   0  -5  -8 175.659 46.7298   6
   0  -5  -9 73.2214 83.7136   9
   0  -5  -9 36.6966 50.1521   6
   0  -5 -10 90.6287 87.6783   9
   0  -5 -10 8.77084 54.8687   6
   0  -5 -11 997.147 122.997   9
   0  -5 -11 755.939 81.3501   6
   0  -5 -12 400.845 78.6062   6
   0  -5 -12 504.313 108.384   9
   0  -5 -13 1024.45 96.4001   6
   0  -5 -13 1065.78 159.058   9
   0  -5 -14 134.696 66.6161   6
   0  -5 -14 263.915 112.079   9
   0  -5 -14 296.790 49.4591  28
   0  -5 -14 158.205 30.9392  12
   0  -5 -15 444.060 125.654   9
   0  -5 -15 622.631 58.4335  28
   0  -5 -15 412.147 38.8944  12
   0  -5 -15 430.894 81.8342   6
   0  -5 -16 23.3934 68.0746   6
   0  -5 -16 168.341 109.068   9
   0  -5 -16 136.925 48.6921  28
   0  -5 -16 83.8605 29.0925  12
   0  -5 -17 1147.40 152.778   9
   0  -5 -17 1332.32 84.5392  28
   0  -5 -17 1149.56 69.6383  12
   0  -5 -17 1257.79 118.556   6
   0  -5 -18 48.1081 47.1118  28
   0  -5 -18 71.8005 30.3832  12
   0  -5 -18 81.6601 108.409   9
   0  -5 -18 52.9776 31.0606  22
   0  -5 -19 3031.49 143.810  22
   0  -5 -19 2922.64 153.763  28
   0  -5 -20 583.784 44.2890  22
   0  -5 -20 432.695 59.9157  28
   0  -5 -21 2602.85 126.318  22
   0  -5 -22 673.845 47.0383  22
   0  -5 -23 1196.64 65.4485  22
   0  -5 -24 2085.09 100.243  22
   0  -5 -25 54.4177 21.6416  22
   0  -5 -26 2474.10 110.180  31
   0  -5 -26 2237.91 105.208  22
   0  -5 -26 2109.46 108.794  18
   0   6 -24 63.0133 32.9577  27
   0   6 -24 59.8272 24.2077  14
   0   6 -23 6.65895 36.7298  27
   0   6 -23-8.27333 26.1505  14
   0   6 -22 228.161 31.9538  22
   0   6 -22 346.712 36.2971  14
   0   6 -21 7.55963 29.4033  22
   0   6 -21 63.2038 40.8985  31
   0   6 -21-42.0030 49.4828  29
   0   6 -21-11.8536 31.7283  14
   0   6 -20 942.664 62.4529  22
   0   6 -20 977.205 63.3671  14
   0   6 -20 1013.21 71.6512  31
   0   6 -20 999.003 80.0677  29
   0   6 -19 37.5369 44.0281  31
   0   6 -19 112.971 61.5182  29
   0   6 -19 68.5102 76.7774   6
   0   6 -19 48.4317 30.7579  21
   0   6 -19-50.8679 100.680   9
   0   6 -19 79.7353 36.8393  14
   0   6 -19 75.8527 33.5918  22
   0   6 -18 972.553 123.536   6
   0   6 -18 1175.00 71.4228  14
   0   6 -18 1041.32 148.625   9
   0   6 -18 1202.54 93.7943  29
   0   6 -18 1122.56 77.8758  31
   0   6 -18 995.525 65.9216  21
   0   6 -18 1133.83 70.3368  22
   0   6 -17 1106.17 68.0574  21
   0   6 -17 1049.96 70.0797  22
   0   6 -17 1119.51 71.0307  14
   0   6 -17 1324.31 96.0825  29
   0   6 -17 1140.27 77.9402  31
   0   6 -16 110.156 69.9072  29
   0   6 -16 62.5180 44.7248  31
   0   6 -16 42.2278 83.7676   6
   0   6 -16 29.9959 35.2151  21
   0   6 -16 43.4973 58.5319  10
   0   6 -16 22.6978 34.8091  22
   0   6 -16 87.8619 37.5925  14
   0   6 -15 287.020 51.6559  31
   0   6 -15 240.422 40.3065  21
   0   6 -15 200.735 40.2331  22
   0   6 -15 241.962 42.5448  14
   0   6 -15 190.332 67.9285  10
   0   6 -15 168.279 88.0979   6
   0   6 -14 1491.50 136.351   6
   0   6 -14 1393.57 90.3556  31
   0   6 -14 1472.17 84.4075  22
   0   6 -14 1477.13 82.5476  21
   0   6 -14 1387.83 118.245  10
   0   6 -13 1085.98 114.189   6
   0   6 -13 891.887 72.3530  31
   0   6 -13 992.297 65.5061  22
   0   6 -13 951.893 64.2294  21
   0   6 -13 965.700 98.1053  10
   0   6 -12 1541.79 130.653   6
   0   6 -12 1406.28 90.0360  31
   0   6 -12 1527.77 83.4906  21
   0   6 -12 1458.45 84.6693  22
   0   6 -12 1693.89 123.683  10
   0   6 -11 2512.24 163.196   6
   0   6 -11 2265.48 123.646  31
   0   6 -11 2333.72 119.322  22
   0   6 -11 2690.08 158.700  10
   0   6 -10 212.808 63.4196  10
   0   6 -10 161.826 85.9365   6
   0   6  -9 947.536 90.6894  10
   0   6  -9 650.589 88.2280   6
   0   6  -8 4700.81 243.009  10
   0   6  -8 4350.86 238.682   6
   0   6  -7 90.2647 64.1148  10
   0   6  -7 189.856 68.6997   6
   0   6  -6 1435.92 103.974   6
   0   6  -5 4176.05 210.631   6
   0   6  -4 16547.2 719.698   8
   0   6  -4 14912.6 719.710  10
   0   6  -4 16253.3 705.082   6
   0   6  -4 15906.0 735.076   5
   0   6  -3 637.858 47.1984   7
   0   6  -3 696.121 75.0386   8
   0   6  -3 736.727 82.5074  10
   0   6  -3 703.684 58.5851   6
   0   6  -3 657.317 94.7325   5
   0   6  -2 16188.8 714.383   8
   0   6  -2 15483.0 696.998   7
   0   6  -2 17647.2 722.435  10
   0   6  -2 17547.8 731.392   5
   0   6  -2 15574.4 695.058   6
   0   6  -1 3383.95 176.048  10
   0   6  -1 3010.93 164.316   8
   0   6   0 16819.3 704.846  10
   0   6   0 14902.6 693.179   8
   0   6   1 21421.5 915.441  10
   0   6   1 20188.6 906.122   8
   0  -6  -2 4162.60 201.554   9
   0   6   2 3936.40 200.646  10
   0   6   2 3736.54 190.573   8
   0  -6  -3 28724.2 1225.58   9
   0   6   3 26848.4 1221.53  10
   0   6   3 28330.7 1216.51   8
   0  -6  -4 339.745 67.7926   9
   0   6   4 269.724 49.3118   8
   0   6   5 22716.8 984.225   8
   0  -6  -5 22098.5 997.671   9
   0  -6  -6 429.420 87.6673   9
   0  -6  -7 15471.8 708.088   9
   0  -6  -8 211.535 80.0953   9
   0  -6  -9 9344.31 460.382   9
   0  -6 -10 4329.03 253.985   9
   0  -6 -11 681.231 112.491   9
   0  -6 -12 1862.33 179.165   9
   0  -6 -13 1486.27 156.268   9
   0  -6 -13 1489.42 77.5701  12
   0  -6 -13 1431.09 87.3415  28
   0  -6 -14 74.6261 104.210   9
   0  -6 -14 47.7863 28.1838  12
   0  -6 -14 91.3656 43.6841  28
   0  -6 -15 628.885 58.0749  28
   0  -6 -15 536.314 44.2065  12
   0  -6 -16 277.941 118.162   9
   0  -6 -16 438.197 59.6861  28
   0  -6 -16 211.040 36.6254  12
   0  -6 -17 1073.55 78.3026  28
   0  -6 -17 950.564 150.886   9
   0  -6 -17 1041.63 65.2127  12
   0  -6 -18 431.536 56.8921  28
   0  -6 -18 446.632 42.0833  12
   0  -6 -18 579.125 124.514   9
   0  -6 -19 144.671 32.6017  12
   0  -6 -19 44.0636 31.5699  22
   0  -6 -19 73.1841 47.1210  28
   0  -6 -19-15.0825 105.978   9
   0  -6 -20 378.730 39.6822  22
   0  -6 -20 278.963 55.2822  28
   0  -6 -20 258.188 122.299   9
   0  -6 -21 88.4643 29.5995  22
   0  -6 -22 308.611 33.7763  22
   0  -6 -23 290.427 30.8143  22
   0  -6 -24-21.0711 23.0939  22
   0  -6 -25 293.952 25.7561  22
   0  -6 -26-16.3172 25.1775  18
   0  -6 -26 1.87555 22.6114  31
   0   7 -24 338.037 29.1649  14
   0   7 -23 536.059 37.8791  14
   0   7 -23 411.799 41.0501  27
   0   7 -22 17.2307 28.3272  14
   0   7 -22 24.2356 34.6681  27
   0   7 -21 561.480 44.8813  14
   0   7 -21 423.890 57.9968  29
   0   7 -21 551.796 53.2923  27
   0   7 -20 510.816 45.1007  14
   0   7 -20 398.259 41.6117  22
   0   7 -20 422.513 64.9823  29
   0   7 -19 49.7052 36.0166  14
   0   7 -19 26.1724 31.8171  22
   0   7 -19 53.1188 63.3511  29
   0   7 -19 32.3239 42.4167  31
   0   7 -18-14.9391 81.6447   6
   0   7 -18 25.8237 65.1912  29
   0   7 -18 58.8258 45.4954  31
   0   7 -18 49.8838 32.8001  21
   0   7 -18 39.6500 33.9849  22
   0   7 -18 31.8122 92.1589   9
   0   7 -18 47.2839 36.7344  14
   0   7 -17 494.517 50.2506  14
   0   7 -17 599.838 79.3345  29
   0   7 -17 515.012 59.2794  31
   0   7 -17 405.257 93.5321   6
   0   7 -17 474.048 47.0904  21
   0   7 -17 516.172 49.5119  22
   0   7 -16 71.9621 48.5693  31
   0   7 -16 12.2906 69.5825  29
   0   7 -16 21.2511 36.3968  21
   0   7 -16-65.6200 86.3344   6
   0   7 -16 28.7658 35.8489  22
   0   7 -15 4649.96 222.729  31
   0   7 -15 4422.24 260.228  10
   0   7 -15 4446.16 269.006   6
   0   7 -15 4736.14 219.111  22
   0   7 -15 4689.92 216.573  21
   0   7 -14 4581.94 222.778  31
   0   7 -14 4931.18 264.875  10
   0   7 -14 4512.59 268.377   6
   0   7 -14 4765.69 217.331  21
   0   7 -14 4557.40 218.728  22
   0   7 -13 2069.42 116.078  31
   0   7 -13 1895.17 150.442  10
   0   7 -13 1724.48 150.275   6
   0   7 -13 2000.76 108.658  22
   0   7 -13 2066.86 107.643  21
   0   7 -12 10494.1 469.938  14
   0   7 -12 12030.4 521.480  10
   0   7 -12 9867.14 470.643  22
   0   7 -12 11040.8 470.279  21
   0   7 -12 11246.0 518.761   6
   0   7 -12 10558.9 474.018  31
   0   7 -11 111.971 76.5371   6
   0   7 -11 130.476 39.8981  14
   0   7 -11 217.186 48.3071  31
   0   7 -11 220.822 40.5847  21
   0   7 -11 196.610 68.0697  10
   0   7 -11 161.002 38.4191  22
   0   7 -10 13583.2 580.642  10
   0   7 -10 13001.8 535.045  31
   0   7 -10 12495.2 532.857  22
   0   7 -10 11682.5 531.365  21
   0   7 -10 11098.8 530.260  14
   0   7 -10 12310.9 570.610   6
   0   7  -9 3299.42 161.459  14
   0   7  -9 3672.64 207.628  10
   0   7  -9 3324.11 198.183   6
   0   7  -9 3533.63 163.234  22
   0   7  -8 2290.83 156.925   6
   0   7  -8 2780.64 167.938  10
   0   7  -7 4110.43 223.055   6
   0   7  -7 4568.20 241.421  10
   0   7  -6 3650.19 192.262   6
   0   7  -5 13379.9 599.138   6
   0   7  -4 6054.33 277.395   6
   0   7  -4 5911.26 320.915   5
   0   7  -4 5706.68 306.216  10
   0   7  -3 27179.9 1211.14   6
   0   7  -3 29406.2 1255.31   5
   0   7  -3 29959.9 1245.43  10
   0   7  -3 29178.6 1237.74   8
   0   7  -3 27564.1 1211.06   7
   0   7  -2 9800.34 456.933   5
   0   7  -2 9789.15 447.632  10
   0   7  -2 9450.66 438.349   8
   0   7  -2 9122.37 417.492   7
   0   7  -1 19594.0 856.399  10
   0   7  -1 18607.6 846.057   8
   0   7   0 51503.6 2141.79  10
   0   7   0 47515.5 2130.36   8
   0   7   1 960.228 91.6605  10
   0   7   1 955.123 80.3934   8
   0   7   2 43088.2 1861.12  10
   0   7   2 42443.3 1851.91   8
   0   7   3 7153.95 350.646   8
   0  -7  -3 8268.89 363.743   9
   0   7   4 13144.9 595.392   8
   0  -7  -4 13513.6 606.799   9
   0   7   5 4593.21 227.820   8
   0  -7  -5 4757.15 243.846   9
   0   7   6 1589.85 104.919   8
   0  -7  -6 1685.09 127.501   9
   0  -7  -7 2352.13 156.850   9
   0  -7  -8 1446.85 127.236   9
   0  -7  -9 1552.78 135.284   9
   0  -7 -10 2719.10 190.553   9
   0  -7 -11 243.778 28.0574  12
   0  -7 -11 265.622 99.8203   9
   0  -7 -12 7473.98 332.307  12
   0  -7 -12 7746.68 406.608   9
   0  -7 -13 3834.40 175.186  12
   0  -7 -13 3686.32 180.633  28
   0  -7 -13 4110.14 261.519   9
   0  -7 -14 545.633 55.4763  28
   0  -7 -14 414.278 40.8515  12
   0  -7 -15 8027.97 450.094   9
   0  -7 -15 8397.41 363.941  28
   0  -7 -15 7770.65 357.910  12
   0  -7 -16 2135.24 200.523   9
   0  -7 -16 2321.33 119.777  28
   0  -7 -16 2117.95 111.160  12
   0  -7 -17 1753.85 191.718   9
   0  -7 -17 2255.02 117.011  28
   0  -7 -17 1984.22 106.142  12
   0  -7 -18 3824.80 180.845  28
   0  -7 -18 3621.12 172.974  12
   0  -7 -19 67.6546 30.8197  12
   0  -7 -19 163.974 114.503   9
   0  -7 -19 72.4244 47.4161  28
   0  -7 -19 86.1696 32.1406  22
   0  -7 -20 514.696 59.2114  28
   0  -7 -20 600.024 123.252   9
   0  -7 -20 612.486 46.5137  22
   0  -7 -21 93.2299 28.2631  22
   0  -7 -22 15.8784 25.7461  22
   0  -7 -23 46.3370 23.0860  22
   0  -7 -24 225.469 25.3344  22
   0  -7 -25 85.7216 18.4627  22
   0  -7 -25 127.649 25.1927  31
   0  -7 -26 66.5514 33.7453  15
   0  -7 -26 47.5989 23.3992  18
   0   8 -23 22.9675 21.8341  14
   0   8 -22 699.316 47.0350  14
   0   8 -21 199.743 50.0953  29
   0   8 -21 269.018 35.9699  14
   0   8 -20 485.982 65.4672  29
   0   8 -20 546.988 45.9526  14
   0   8 -19 1112.36 87.3693  29
   0   8 -19 1103.85 69.2753  14
   0   8 -18 257.465 68.5129  29
   0   8 -17 240.457 40.3035  22
   0   8 -17 64.1404 83.5943   6
   0   8 -17 250.597 74.9072  29
   0   8 -17 160.824 38.4588  21
   0   8 -16 2972.19 157.557  29
   0   8 -16 2452.93 179.975   6
   0   8 -16 2730.97 133.903  21
   0   8 -16 2551.17 135.275  22
   0   8 -15 2612.27 128.694  21
   0   8 -15 2530.74 130.155  22
   0   8 -14 1711.84 97.5304  22
   0   8 -14 1759.62 96.0508  21
   0   8 -14 1659.00 142.259  10
   0   8 -14 1540.36 141.612   6
   0   8 -14 1695.38 96.6944  14
   0   8 -13 8789.29 405.995  22
   0   8 -13 9213.47 404.479  21
   0   8 -13 9569.80 459.730  10
   0   8 -13 8552.17 447.608   6
   0   8 -13 9088.57 404.553  14
   0   8 -12 54.2616 71.2501  10
   0   8 -12 28.9705 40.3060  22
   0   8 -12 55.3615 42.0937  21
   0   8 -12-3.54032 42.1723  14
   0   8 -12-54.5482 85.9419   6
   0   8 -11 10549.8 500.263   6
   0   8 -11 9984.72 458.914  14
   0   8 -11 10097.2 460.130  22
   0   8 -11 10532.8 459.781  21
   0   8 -11 11953.5 518.901  10
   0   8 -10 3092.40 187.205   6
   0   8 -10 2708.72 146.183  14
   0   8 -10 3154.39 149.564  22
   0   8 -10 3068.25 148.951  21
   0   8  -9 3228.08 204.293   6
   0   8  -9 3486.14 172.771  14
   0   8  -9 3518.61 176.299  21
   0   8  -9 4077.70 176.081  22
   0   8  -9 3944.85 225.161  10
   0   8  -8 6809.77 347.610   6
   0   8  -8 7714.71 321.925  14
   0   8  -8 6555.70 322.462  21
   0   8  -8 7801.87 372.373  10
   0   8  -7 772.751 80.4625   6
   0   8  -7 871.693 57.7015  14
   0   8  -6 1787.72 111.621   6
   0   8  -5 2626.17 175.537  10
   0   8  -5 2733.02 143.171   6
   0   8  -4 1414.78 119.798  10
   0   8  -4 1441.61 139.355   5
   0   8  -3 136.764 33.9284   7
   0   8  -3 240.049 86.5201   5
   0   8  -3 240.895 65.8178   8
   0   8  -3 177.164 64.4900  10
   0   8  -2 1081.69 95.1917   8
   0   8  -2 994.614 68.8075   7
   0   8  -2 1048.83 118.742   5
   0   8  -2 1337.06 107.851  10
   0   8  -1 14253.1 651.799   8
   0   8  -1 13494.1 631.915   7
   0   8  -1 15825.0 677.472   5
   0   8  -1 15523.5 665.485  10
   0   8   0 2147.54 134.559   8
   0   8   0 2351.34 147.730  10
   0   8   1 18190.4 817.796   8
   0   8   1 18486.5 827.876  10
   0   8   2 27690.3 1222.34   8
   0   8   2 28011.7 1232.05  10
   0   8   3 621.982 70.0990   8
   0   8   4 22073.3 1025.66   8
   0  -8  -4 25133.5 1040.45   9
   0   8   5 6646.28 327.283   8
   0  -8  -5 7277.56 343.198   9
   0   8   6 755.129 75.6999   8
   0  -8  -6 1015.55 99.5235   9
   0   8   7 3930.04 207.821   8
   0  -8  -7 4173.08 231.612   9
   0   8   8 659.969 74.5372   8
   0  -8  -8 634.378 94.8554   9
   0   8   9 3651.26 188.734   8
   0  -8  -9 3863.35 221.667   9
   0  -8  -9 3260.78 154.438  12
   0  -8 -10 3393.39 158.223  23
   0  -8 -10 3476.12 218.543   9
   0  -8 -10 3361.69 155.760  12
   0  -8 -11 3847.40 174.107  23
   0  -8 -11 3804.31 241.209   9
   0  -8 -11 3589.15 170.660  12
   0  -8 -12 4586.20 226.990  28
   0  -8 -12 5003.46 301.986   9
   0  -8 -12 4862.17 221.185  12
   0  -8 -12 5141.02 224.465  23
   0  -8 -13 242.895 33.7573  12
   0  -8 -13 284.860 47.9288  28
   0  -8 -13 375.907 115.923   9
   0  -8 -14 7479.69 331.795  28
   0  -8 -14 7371.67 413.304   9
   0  -8 -14 7150.74 326.214  12
   0  -8 -15 1644.72 97.3861  28
   0  -8 -15 1476.89 177.044   9
   0  -8 -15 1668.91 89.9558  12
   0  -8 -16 2927.23 141.738  28
   0  -8 -16 2433.22 225.747   9
   0  -8 -16 2624.60 134.326  12
   0  -8 -17 4271.88 192.050  28
   0  -8 -17 3711.33 184.990  12
   0  -8 -17 4003.46 277.161   9
   0  -8 -18 115.110 33.2519  12
   0  -8 -18 39.2325 45.4832  28
   0  -8 -18 37.7166 111.928   9
   0  -8 -19 1156.61 79.8680  28
   0  -8 -19 1272.06 71.6106  12
   0  -8 -19 1128.48 149.447   9
   0  -8 -20 173.010 31.9933  22
   0  -8 -20 195.278 32.1582  12
   0  -8 -21 229.458 31.0521  22
   0  -8 -22 18.3644 23.9160  22
   0  -8 -23 458.650 33.8421  22
   0  -8 -24 43.2308 19.1933  22
   0  -8 -25 326.814 41.3213  15
   0   9 -22 26.9464 24.6612  14
   0  -9  22 60.2098 22.9457  23
   0   9 -21-18.2017 28.1381  14
   0  -9  21 11.5803 26.0851  23
   0   9 -20 163.995 51.9453  29
   0   9 -19 214.583 60.1062  29
   0   9 -18 93.3341 63.4735  29
   0   9 -17 56.5907 67.5264  29
   0   9 -16 164.747 40.0528  21
   0   9 -16 184.955 73.5466  29
   0   9 -15 224.471 46.0610  14
   0   9 -15 227.364 44.0938  21
   0   9 -15 199.106 77.8008  29
   0   9 -14 94.0995 41.6135  21
   0   9 -14 77.7305 41.1527  14
   0   9 -14 64.0328 146.007   5
   0   9 -13 37.2102 73.8287  10
   0   9 -13 104.343 43.0504  14
   0   9 -13 8.78584 40.7696  21
   0   9 -12 733.971 105.490  10
   0   9 -12 689.877 61.7497  14
   0   9 -12 727.783 62.4506  21
   0   9 -11 26.9653 74.8989  10
   0   9 -11 47.7974 43.0331  14
   0   9 -11 57.6693 42.5493  21
   0   9 -10 813.252 108.964  10
   0   9 -10 722.476 63.3253  14
   0   9 -10 846.663 64.0992  21
   0   9  -9 520.024 94.6083  10
   0   9  -9 521.523 52.1371  14
   0   9  -9 472.267 56.2111  21
   0   9  -8 531.525 52.5887  14
   0   9  -8 598.003 99.7569  10
   0   9  -7 864.606 61.0159  14
   0  -9   6 810.532 57.7095  23
   0   9  -6 852.454 60.1084  14
   0   9  -5 587.695 50.3796  14
   0   9  -5 597.285 53.8921  21
   0  -9   5 585.851 47.2902  23
   0   9  -5 530.498 93.3211  10
   0   9  -4 1790.31 144.103  10
   0   9  -4 1723.71 95.1031  21
   0   9  -4 1795.82 165.201   5
   0  -9   4 1801.81 92.5313  23
   0   9  -3 1667.23 134.904  10
   0   9  -3 1513.09 123.282   8
   0   9  -3 1786.00 169.336   5
   0   9  -2 2267.04 162.787  10
   0   9  -2 2525.27 161.150   8
   0   9  -2 2413.76 181.148   5
   0   9  -1 7703.43 365.370  10
   0   9  -1 6703.10 326.113   7
   0   9  -1 7266.99 353.390   8
   0   9  -1 7377.52 375.598   5
   0   9   0 540.967 89.4118  10
   0   9   0 598.577 85.5249   8
   0   9   0 702.141 108.631   5
   0   9   1 10044.1 485.095  10
   0   9   1 10207.3 476.806   8
   0   9   2 1132.67 94.6830   8
   0   9   3 9237.04 435.935   8
   0   9   4 5485.47 274.385   8
   0   9   5 1973.96 127.243   8
   0  -9  -6 8184.42 368.977   9
   0  -9  -6 6918.95 316.510  12
   0   9   6 7792.43 349.423   8
   0  -9  -7 1165.44 109.281   9
   0   9   7 1018.60 85.6578   8
   0  -9  -7 1043.26 57.0014  12
   0  -9  -7 967.583 59.1168  23
   0  -9  -8 5955.00 287.044   9
   0  -9  -8 5034.56 225.172  23
   0   9   8 5716.80 259.990   8
   0  -9  -8 4632.84 222.299  12
   0  -9  -9 1822.83 95.4719  23
   0   9   9 1987.54 128.992   8
   0  -9  -9 1868.81 93.6743  12
   0  -9 -10 4626.17 262.477   9
   0  -9 -10 4015.10 187.475  23
   0   9  10 4432.38 224.306   8
   0  -9 -10 3898.66 184.705  12
   0  -9 -11 1417.68 145.900   9
   0  -9 -11 1518.19 81.6376  23
   0   9  11 1585.36 116.140   8
   0  -9 -11 1445.51 78.6386  12
   0  -9 -12 735.376 56.0170  23
   0  -9 -12 764.321 51.8545  12
   0  -9 -12 717.478 122.904   9
   0   9  12 786.858 90.4361   8
   0  -9 -13 2673.60 132.397  12
   0  -9 -13 2719.64 138.224  28
   0   9  13 2935.96 176.811   8
   0  -9 -13 2866.58 216.450   9
   0   9  14 195.567 66.0281   8
   0  -9 -14 295.719 110.380   9
   0  -9 -14 226.917 35.3402  12
   0  -9 -14 232.362 37.1771  16
   0  -9 -14 261.819 48.6024  28
   0  -9 -15 1138.88 154.925   9
   0  -9 -15 1021.06 69.6066  16
   0  -9 -15 1285.10 77.3050  28
   0  -9 -15 1065.11 68.7003  12
   0  -9 -16 631.246 58.2590  28
   0  -9 -16 562.475 49.3839  12
   0  -9 -17 678.718 62.8650  28
   0  -9 -17 712.613 53.5241  12
   0  -9 -17 603.453 139.877   9
   0  -9 -18 542.169 46.4624  12
   0  -9 -18 523.940 122.322   9
   0  -9 -18 467.027 54.6952  28
   0  -9 -19-18.1435 40.4491  28
   0  -9 -19 36.8465 29.8108  12
   0  -9 -20 101.229 28.7251  12
   0  -9 -20 84.9179 28.5483  22
   0  -9 -21 68.9542 26.0049  22
   0  -9 -22 29.3785 23.1306  22
   0  -9 -23 5.15782 19.6030  22
   0  -9 -24 23.8501 33.9994  15
   0  -9 -24-22.7018 16.7715  22
   0 -10  21 261.555 27.8695  23
   0  10 -20 643.256 60.6686  29
   0 -10  20 745.163 47.3456  23
   0  10 -19 860.208 75.0507  29
   0 -10  19 1070.31 61.5186  23
   0  10 -18 338.813 63.5261  29
   0 -10  18 326.511 39.9966  23
   0  10 -17 4766.66 210.361  14
   0 -10  17 4394.60 210.569  23
   0  10 -17 4268.88 221.293  29
   0  10 -16 33.6974 69.5497  29
   0  10 -16 45.3026 37.7558  14
   0  10 -15 2581.05 149.264  29
   0  10 -15 2525.69 130.238  14
   0  10 -14 407.177 150.583   5
   0  10 -14 308.771 49.7694  14
   0  10 -13 152.809 43.1802  21
   0  10 -13 171.393 46.8588  14
   0  10 -12 135.829 46.4606  21
   0  10 -12 189.337 48.0476  14
   0  10 -11 46.3028 77.0417  10
   0  10 -11 73.5350 45.2557  21
   0  10 -11 92.2043 44.0938  14
   0  10 -10 299.010 51.6642  21
   0  10 -10 311.261 50.0337  14
   0 -10  10 282.864 47.2107  23
   0  10  -9 206.659 49.3237  14
   0  10  -9 164.476 87.8461  10
   0 -10   9 245.050 43.8257  23
   0 -10   8 214.164 42.0818  23
   0  10  -8 191.988 45.2669  14
   0  10  -7 383.803 50.9677  14
   0 -10   7 368.844 46.7475  23
   0  10  -6 707.832 56.4206  14
   0 -10   6 710.000 53.5148  23
   0  10  -6 644.929 60.1725  21
   0  10  -5 99.3930 35.5340  25
   0  10  -5 102.507 37.9122  14
   0  10  -5 132.971 42.2270  21
   0  10  -5 27.9576 79.3537  10
   0 -10   5 141.517 36.4940  23
   0  10  -4 366.600 40.5762  25
   0  10  -4 294.803 84.7826  10
   0  10  -4 371.770 47.9939  21
   0  10  -4 379.803 43.8947  14
   0 -10   4 365.373 41.0125  23
   0 -10   3 630.950 48.8339  23
   0  10  -3 573.191 99.6223  10
   0  10  -3 646.993 50.5984  14
   0  10  -3 614.776 49.4704  25
   0  10  -2 2563.19 177.690  10
   0 -10   2 2556.39 119.098  23
   0  10  -2 2495.51 163.469   8
   0  10  -2 2423.20 189.996   5
   0  10  -2 2320.42 117.799  14
   0  10  -2 2232.18 117.657  25
   0  10  -1 1285.39 74.3805  25
   0  10  -1 1299.75 147.453   5
   0  10  -1 1250.82 114.318   8
   0 -10   1 1216.04 72.5217  23
   0  10  -1 1398.69 130.215  10
   0  10   0 8487.42 372.771  25
   0 -10   0 8487.35 371.811  23
   0  10   0 7576.07 386.298   7
   0  10   0 8588.02 412.921   8
   0  10   1 267.831 66.4968   8
   0 -10  -1 237.401 34.3744  23
   0  10   1 299.556 38.9524  25
   0  10   2 3238.51 180.668   8
   0 -10  -2 3025.05 141.212  23
   0  10   2 3075.81 143.633  25
   0 -10  -2 2777.54 137.708  12
   0 -10  -3 1111.76 64.1721  23
   0  10   3 1151.81 98.3295   8
   0 -10  -3 1092.38 60.9825  12
   0 -10  -4 2207.74 106.616  23
   0  10   4 2263.83 144.623   8
   0 -10  -4 2044.77 103.726  12
   0 -10  -5 3416.51 157.179  23
   0  10   5 3448.58 193.375   8
   0 -10  -5 3289.31 155.287  12
   0 -10  -6 490.036 42.0006  23
   0  10   6 606.096 76.5859   8
   0 -10  -6 531.635 39.8181  12
   0 -10  -7 3851.15 175.787  23
   0  10   7 3940.42 210.210   8
   0 -10  -7 3668.17 173.173  12
   0 -10  -8 205.529 33.8757  23
   0 -10  -8 250.287 30.7022  12
   0 -10  -8 298.208 88.3811   9
   0  10   8 239.793 60.4706   8
   0 -10  -9 1939.16 99.8075  12
   0 -10  -9 2051.32 103.320  23
   0  10   9 2024.85 137.663   8
   0 -10 -10 425.106 38.5066  12
   0 -10 -10 411.293 42.3370  23
   0  10  10 502.103 74.6335   8
   0 -10 -10 413.783 102.702   9
   0 -10 -11 858.614 54.6029  12
   0  10  11 856.434 89.8077   8
   0 -10 -11 917.176 125.293   9
   0 -10 -11 784.081 57.4971  23
   0 -10 -12 87.2987 29.7468  12
   0 -10 -12 85.1527 73.5963   1
   0 -10 -12 108.052 35.8210  23
   0 -10 -13 84.2906 29.9451  12
   0 -10 -13-6.66149 96.5262   9
   0 -10 -14 59.4344 32.3691  12
   0 -10 -14 39.1950 32.3750  16
   0 -10 -15 25.3522 32.2175  12
   0 -10 -15 94.8301 34.5705  16
   0 -10 -16 224.835 38.8763  12
   0 -10 -16 125.913 44.8512  28
   0 -10 -16 210.073 40.5526  16
   0 -10 -17-20.7550 33.1841  12
   0 -10 -17-35.3328 98.3899   9
   0 -10 -17 1.07985 41.2957  28
   0 -10 -17 16.8332 32.9405  16
   0 -10 -18 42.6143 38.9941  28
   0 -10 -18 96.5229 31.3258  12
   0 -10 -18 157.454 34.0729  16
   0 -10 -19 148.661 31.7316  12
   0 -10 -19 156.132 33.3967  16
   0 -10 -20 161.718 30.1327  12
   0 -10 -20 138.254 28.3523  22
   0 -10 -21 511.670 37.7751  22
   0 -10 -22 144.487 23.3017  22
   0 -10 -23 821.249 45.6445  22
   0 -10 -23 910.748 49.1724  16
   0 -10 -23 975.660 57.9967  15
   0 -11  19 38.9501 24.8575  23
   0  11 -19 70.2052 28.9488  14
   0 -11  18 1654.37 85.4148  23
   0  11 -18 1771.69 86.8021  14
   0  11 -17 193.994 62.5607  29
   0 -11  17 182.065 36.1732  23
   0  11 -17 198.503 37.3347  14
   0 -11  16 2604.35 132.087  23
   0  11 -16 2615.71 131.622  14
   0  11 -16 2768.63 147.569  29
   0 -11  15 440.129 48.7978  23
   0  11 -15 437.842 48.7542  14
   0  11 -14 371.497 48.7507  14
   0 -11  14 396.671 49.9860  23
   0  11 -13 24.6840 41.7829  14
   0 -11  13 76.2767 42.2815  23
   0  11 -12 97.4170 78.9994  29
   0 -11  12 22.1146 41.1550  23
   0  11 -12-1.36388 43.6480  14
   0 -11  11 48.0510 42.3291  23
   0  11 -11-2.76763 44.6780  14
   0 -11  10 147.050 42.8006  23
   0  11 -10 144.236 46.3728  14
   0 -11   9 197.227 44.0508  23
   0  11  -9 227.792 47.5276  14
   0 -11   8 108.524 41.5913  23
   0  11  -8 124.927 46.5234  14
   0  11  -7 2557.42 132.917  14
   0 -11   7 2619.66 132.966  23
   0  11  -6 629.681 112.242  10
   0  11  -6 662.788 57.7375  14
   0 -11   6 711.895 56.6080  23
   0  11  -5 143.289 38.2368  25
   0  11  -5 74.8028 88.1987  10
   0  11  -5 116.615 41.6868  14
   0 -11   5 104.097 38.9295  23
   0  11  -4 335.197 43.1430  25
   0  11  -4 346.171 126.232   5
   0  11  -4 341.349 45.7835  14
   0 -11   4 343.080 42.4783  23
   0  11  -3 172.466 40.2420  25
   0  11  -3 113.660 112.327   5
   0  11  -3 148.204 39.2879  14
   0 -11   3 203.472 37.5337  23
   0 -11   2 519.409 44.8357  23
   0  11  -2 439.211 46.1977  25
   0  11  -2 394.638 44.9179  14
   0  11  -2 530.703 122.759   5
   0  11  -1 349.516 76.4868   8
   0  11  -1 302.893 41.1799  25
   0  11  -1 294.385 108.952   5
   0 -11   1 318.796 37.4779  23
   0 -11   0 1060.87 64.9418  23
   0  11   0 1045.49 67.4244  25
   0  11   0 1214.46 145.620   5
   0  11   0 971.654 104.312   8
   0  11   1 12.3783 63.0623   8
   0 -11  -1 21.4747 29.6137  23
   0  11   1 71.5269 92.3752   5
   0 -11  -1 21.8868 24.1863  12
   0  11   2 896.678 99.3593   8
   0  11   2 853.504 79.1285   7
   0 -11  -2 908.142 59.2798  23
   0  11   2 1037.15 132.099   5
   0 -11  -2 1018.78 57.1113  12
   0 -11  -3 131.939 27.4126  12
   0 -11  -3 117.362 30.9737  23
   0  11   3 108.953 65.0661   8
   0 -11  -4 1424.29 79.2376  12
   0 -11  -4 1628.26 82.6908  23
   0  11   4 1514.68 123.749   8
   0 -11  -5 1592.29 83.7050  12
   0 -11  -5 1661.00 86.1214  23
   0  11   5 1622.03 125.585   8
   0 -11  -6 277.964 33.9387  12
   0 -11  -6 259.814 37.4747  23
   0  11   6 224.786 67.8174   8
   0 -11  -7 761.625 50.4164  12
   0 -11  -7 784.174 53.8359  23
   0 -11  -8 45.9973 27.3178  12
   0 -11  -8 70.2625 32.2935  23
   0 -11  -9 42.6451 27.0998  12
   0 -11  -9 32.0934 32.0083  23
   0 -11 -10 72.6210 28.1884  12
   0 -11 -10 56.6571 32.6748  23
   0 -11 -11 363.883 42.4465  23
   0 -11 -11 355.064 38.1836  12
   0 -11 -12 200.980 99.7264   9
   0 -11 -12 185.820 38.3379  23
   0 -11 -12 139.195 81.7995   1
   0 -11 -12 190.291 34.1968  12
   0 -11 -13 452.758 43.3772  12
   0 -11 -13 556.966 116.547   9
   0 -11 -14 159.714 36.5696  16
   0 -11 -14 100.060 33.0158  12
   0 -11 -14 141.196 108.471   9
   0 -11 -15 551.960 49.2553  16
   0 -11 -15 607.270 49.4055  12
   0 -11 -15 512.275 115.083   9
   0 -11 -16 49.5412 32.6387  12
   0 -11 -16 50.1250 35.0308  16
   0 -11 -17 178.218 34.9400  12
   0 -11 -17 190.978 36.2466  16
   0 -11 -18 425.634 40.4525  16
   0 -11 -18 367.088 38.7566  12
   0 -11 -19 319.414 35.5203  16
   0 -11 -19 284.172 34.6552  12
   0 -11 -20 1094.40 59.2186  22
   0 -11 -20 1040.97 60.6819  16
   0 -11 -20 1042.84 59.9172  12
   0 -11 -21 650.401 41.7669  16
   0 -11 -21 581.978 38.7247  22
   0 -11 -22 3487.18 147.410  16
   0 -11 -22 3203.29 148.566  15
   0 -11 -22 3071.40 144.035  22
   0  12 -18 198.238 47.1216  29
   0 -12  18 196.367 27.4450  23
   0  12 -18 213.766 29.5393  14
   0  12 -17 598.956 45.6233  14
   0 -12  17 628.763 43.6704  23
   0  12 -17 538.834 63.5541  29
   0 -12  16 569.539 45.1553  23
   0  12 -16 530.239 47.0191  14
   0  12 -15 74.6640 36.6095  14
   0 -12  15 114.912 35.0008  23
   0  12 -14 150.375 68.3549  29
   0  12 -14 110.046 40.1308  14
   0 -12  14 125.855 38.5776  23
   0  12 -13 122.331 71.5499  29
   0  12 -13 74.4669 42.0383  14
   0 -12  13 111.464 41.6509  23
   0  12 -12 191.424 74.5183  29
   0  12 -12 129.215 44.6535  14
   0 -12  12 137.362 42.4434  23
   0  12 -11 187.894 77.3878  29
   0  12 -11 107.721 46.2351  14
   0 -12  11 167.463 43.5161  23
   0  12 -10 234.686 78.9469  29
   0  12 -10 216.028 48.0028  14
   0 -12  10 120.004 42.0051  23
   0  12  -9 1310.77 86.8817  14
   0 -12   9 1401.02 85.6227  23
   0  12  -8 2150.49 120.713  14
   0 -12   8 2355.73 120.961  23
   0 -12   7 250.914 94.8245   1
   0 -12   7 311.956 46.6049  23
   0  12  -7 403.590 52.4048  14
   0 -12   6 3192.57 152.205  23
   0  12  -6 2907.78 151.988  14
   0  12  -5 35.7471 41.0774  14
   0 -12   5 32.6446 35.9996  23
   0  12  -5 32.9138 36.5600  25
   0  12  -4 2231.69 117.599  25
   0  12  -4 2135.50 117.984  14
   0 -12   4 2506.39 120.001  23
   0  12  -3 1257.63 170.933   5
   0 -12   3 1209.95 72.7570  23
   0  12  -3 1105.74 73.0405  25
   0  12  -2 1950.83 194.327   5
   0  12  -2 1764.00 100.716  25
   0 -12   2 1918.10 100.505  23
   0 -12   1 6360.65 282.604  23
   0 -12   1 6003.22 279.335  12
   0 -12   0 211.691 41.1450  23
   0  12   0 105.495 114.363   5
   0 -12   0 206.537 34.1727  12
   0 -12  -1 5557.21 251.489  23
   0  12   1 5868.18 344.283   5
   0 -12  -1 5398.61 248.724  12
   0 -12  -2 170.322 37.4667  23
   0 -12  -2 227.439 34.3491  12
   0 -12  -3 5009.58 225.544  23
   0 -12  -3 4700.36 222.709  12
   0 -12  -4 671.443 51.8419  23
   0  12   4 707.744 78.1166   7
   0 -12  -4 684.579 48.4427  12
   0 -12  -5 2822.33 135.892  23
   0 -12  -5 2703.90 133.242  12
   0 -12  -6 2240.71 113.561  23
   0 -12  -6 2254.51 111.898  12
   0 -12  -7 560.532 44.7287  12
   0 -12  -7 562.878 48.3727  23
   0 -12  -8 624.407 46.8246  12
   0 -12  -8 611.130 49.7870  23
   0 -12  -9 1380.10 80.4963  12
   0 -12  -9 1596.95 84.7035  23
   0 -12 -10 1758.71 90.8981  12
   0 -12 -10 1637.92 92.4519  23
   0 -12 -11 378.769 101.554   1
   0 -12 -11 504.473 47.7636  23
   0 -12 -11 475.018 44.4114  12
   0 -12 -12 1209.20 77.0806  23
   0 -12 -12 1385.74 75.8620  12
   0 -12 -13 960.751 61.9110  12
   0 -12 -14 2034.32 107.622  16
   0 -12 -14 2131.32 107.290  12
   0 -12 -15 304.207 41.3553  16
   0 -12 -15 363.122 39.7872  12
   0 -12 -16 877.364 57.3553  16
   0 -12 -16 783.719 56.2620  12
   0 -12 -17 148.942 32.2294  16
   0 -12 -17 169.067 32.1264  12
   0 -12 -18 465.949 39.0073  12
   0 -12 -18 440.525 39.8619  16
   0 -12 -19 818.329 51.3725  12
   0 -12 -19 892.108 52.2004  16
   0 -12 -20 386.861 31.5728  12
   0 -12 -20 322.383 31.2647  16
   0 -12 -20 340.556 28.8588  22
   0 -12 -21 2343.88 104.482  16
   0 -12 -21 2139.36 101.468  22
   0 -13  16 139.167 26.6138  23
   0 -13  15 677.100 48.4761  23
   0  13 -15 808.820 70.3072  29
   0  13 -14 1984.45 118.607  29
   0  13 -14 2039.81 104.508  14
   0 -13  14 2080.45 104.183  23
   0  13 -13 54.6939 62.9828  29
   0  13 -13 56.0565 37.8297  14
   0 -13  13 121.563 36.2406  23
   0 -13  12 2342.70 121.904  23
   0  13 -12 2511.32 139.694  29
   0  13 -12 2324.43 121.890  14
   0 -13  11 896.022 64.5849  23
   0  13 -11 1008.58 91.3321  29
   0  13 -11 899.181 67.2782  14
   0 -13  10 1328.42 81.4685  23
   0  13 -10 1180.17 81.9653  14
   0 -13   9 1901.54 104.472  23
   0  13  -9 1813.41 111.971   4
   0  13  -9 1896.75 105.774  14
   0  13  -9 2109.02 128.609  29
   0 -13   8 962.767 69.4091  23
   0  13  -8 1061.29 87.0223   4
   0  13  -8 950.674 71.4170  14
   0 -13   7 3814.06 186.692  23
   0  13  -7 4061.02 206.716  29
   0 -13   6 329.985 46.4334  23
   0  13  -6 457.594 86.8271  29
   0 -13   6 247.968 98.0175   1
   0  13  -5 4923.77 247.679  29
   0 -13   5 4893.07 229.275  23
   0  13  -4 736.689 93.4147  29
   0 -13   4 763.222 58.2070  23
   0  13  -3 4402.21 324.831   5
   0 -13   3 4835.68 223.155  23
   0  13  -3 4744.79 239.739  29
   0  13  -2 5696.56 373.932   5
   0 -13   2 5715.57 265.177  12
   0 -13   2 5897.51 268.217  23
   0  13  -2 6101.86 283.219  29
   0  13  -1 1770.26 197.077   5
   0 -13   1 1568.31 90.0734  23
   0 -13   1 1558.92 86.7232  12
   0  13   0 8793.26 485.714   5
   0 -13   0 8743.93 384.509  23
   0 -13   0 8446.24 381.787  12
   0  13   1 293.959 125.882   5
   0 -13  -1 365.235 43.4114  23
   0 -13  -1 416.296 40.6426  12
   0  13   2 1778.96 195.651   5
   0 -13  -2 2079.30 104.284  23
   0 -13  -2 1874.99 100.439  12
   0  13   3 1590.43 182.407   5
   0 -13  -3 1678.23 92.4916  23
   0 -13  -3 1763.33 90.6349  12
   0  13   4 923.227 154.846   5
   0 -13  -4 781.662 56.8897  23
   0 -13  -4 764.006 54.3542  12
   0  13   5 1526.85 176.172   5
   0 -13  -5 1482.01 83.3981  23
   0 -13  -5 1501.04 80.8741  12
   0 -13  -6 465.930 42.6597  12
   0 -13  -6 430.063 44.6569  23
   0  13   6 452.313 74.2939   7
   0 -13  -7 781.609 55.9688  23
   0 -13  -7 777.052 53.2625  12
   0 -13  -8 991.347 64.0283  23
   0 -13  -8 934.554 60.4594  12
   0 -13  -9 1942.18 101.757  23
   0 -13  -9 1935.77 99.4124  12
   0 -13 -10 257.732 40.2398  23
   0 -13 -10 276.083 36.0984  12
   0 -13 -10 289.599 97.5889   1
   0 -13 -11 1301.97 72.1476  12
   0 -13 -11 1196.58 73.9177  23
   0  13  12 87.7401 61.3974   4
   0 -13 -12 115.005 32.2385  12
   0 -13 -13 86.0564 31.2977  12
   0 -13 -14 845.867 56.5533  16
   0 -13 -14 789.233 54.8779  12
   0 -13 -15 29.0679 30.8004  16
   0 -13 -15 39.5749 30.2623  12
   0 -13 -16 587.506 46.8834  16
   0 -13 -16 660.982 47.3690  12
   0 -13 -17 97.6628 28.3097  12
   0 -13 -17 123.060 29.6319  16
   0 -13 -18 12.0938 24.3817  12
   0 -13 -18 26.0407 25.5451  16
   0 -13 -19 169.741 24.9684  12
   0 -13 -19 132.499 22.9064  22
   0 -13 -19 180.256 25.1441  16
   0 -13 -20 177.360 19.8813  22
   0 -13 -20 185.783 22.8384  16
   0  14 -14 14.2449 49.9774  29
   0 -14  14 7.46282 24.7642  23
   0  14 -13 2956.44 149.777  29
   0 -14  13 2877.47 137.381  23
   0  14 -12 1427.29 96.8403  29
   0 -14  12 1434.83 79.3450  23
   0  14 -11 1465.59 100.816  29
   0 -14  11 1389.66 80.3160  23
   0  14 -10 2441.14 137.239  29
   0 -14  10 2384.20 121.348  23
   0  14  -9 85.1047 50.8357   4
   0  14  -9 109.785 67.2773  29
   0 -14   9 82.0231 36.0121  23
   0  14  -8 1570.15 100.906   4
   0  14  -8 1743.48 111.697  29
   0 -14   8 1535.47 89.3350  23
   0 -14   7 61.7918 38.1904  23
   0  14  -7 227.743 75.5079  29
   0  14  -7 217.653 64.0223   4
   0 -14   6 2705.32 134.802  23
   0  14  -6 2741.40 154.173  29
   0 -14   6 2652.43 131.620  12
   0 -14   5 104.334 37.7405  23
   0  14  -5 81.2021 74.4102  29
   0 -14   5 57.6369 30.8006  12
   0 -14   4 1496.01 86.0867  23
   0 -14   4 1449.18 82.1674  12
   0  14  -4 1579.46 110.771  29
   0 -14   3 2163.34 110.009  23
   0 -14   3 2091.62 190.847   1
   0 -14   3 2110.98 107.057  12
   0  14  -3 1867.87 128.298  29
   0  14  -2 260.823 130.717   5
   0 -14   2 197.238 36.4336  12
   0 -14   2 184.015 40.2921  23
   0  14  -1 3360.20 277.614   5
   0 -14   1 3775.02 176.710  12
   0 -14   1 3779.96 178.872  23
   0 -14   0 1040.73 62.1812  12
   0 -14   0 944.603 64.0792  23
   0  14   1 17.2121 118.094   5
   0 -14  -1 57.0185 30.4821  12
   0 -14  -1 83.0157 34.4160  23
   0  14   2 2188.29 208.723   5
   0 -14  -2 2100.78 108.553  12
   0 -14  -2 2170.10 110.542  23
   0  14   3 3074.47 248.929   5
   0 -14  -3 3090.44 143.575  12
   0 -14  -3 2841.96 144.106  23
   0  14   4 475.950 139.099   5
   0 -14  -4 421.568 42.4081  12
   0 -14  -4 438.338 44.9023  23
   0 -14  -5 3014.26 149.981  23
   0  14   5 3112.10 248.367   5
   0 -14  -5 3202.20 149.172  12
   0 -14  -6 95.8389 33.3012  23
   0  14   6 113.931 106.198   5
   0 -14  -6 91.2803 31.4366  12
   0 -14  -7 633.555 126.863   1
   0  14   7 714.795 136.201   5
   0 -14  -7 631.087 51.6510  23
   0 -14  -7 708.448 49.7084  12
   0 -14  -8 79.1306 33.5451  23
   0 -14  -8 30.1890 27.9633  12
   0 -14  -9 420.791 39.9367  12
   0 -14  -9 365.798 42.1545  23
   0 -14 -10 372.669 41.3438  23
   0  14  10 345.338 72.5447   4
   0 -14 -10 418.231 39.4752  12
   0  14  11 271.953 65.8055   4
   0 -14 -11 213.939 34.0406  12
   0  14  12 1917.04 125.934   4
   0 -14 -12 2564.57 115.988  12
   0 -14 -13 1093.39 64.2406  12
   0 -14 -13 1110.43 65.2839  16
   0 -14 -14 1473.40 78.5124  12
   0 -14 -14 1423.38 79.3410  16
   0 -14 -15 4180.66 190.086  12
   0 -14 -15 4106.54 190.011  16
   0 -14 -16 50.8458 26.3135  12
   0 -14 -16 63.9114 27.4808  16
   0 -14 -17 1487.14 76.4896  16
   0 -14 -17 1537.88 76.4112  12
   0 -14 -18 344.602 29.4049  16
   0 -14 -18 371.308 29.9311  12
   0 -15  12 106.944 24.8227  23
   0  15 -12 28.0549 47.5759  29
   0 -15  11 615.730 43.6815  23
   0  15 -11 659.870 65.0814  29
   0 -15  10 400.534 38.3190  23
   0  15 -10 414.404 61.8578  29
   0 -15   9-12.6618 29.9094  23
   0  15  -9-41.7075 57.8389  29
   0  15  -8 322.027 65.8270  29
   0 -15   8 277.138 36.9510  23
   0  15  -8 346.183 52.9773   4
   0  15  -7-29.6304 62.2808  29
   0  15  -7 107.021 54.4806   4
   0 -15   7 43.8596 32.3366  23
   0 -15   6 87.8883 32.3332  23
   0  15  -6 16.0916 63.7919  29
   0  15  -6 136.227 59.9537   4
   0 -15   6 65.6474 28.5422  12
   0 -15   5 196.534 36.1397  23
   0  15  -5 132.594 64.5208  29
   0  15  -5 274.442 67.7302   4
   0 -15   5 203.760 31.8269  12
   0 -15   4 49.5051 32.4487  23
   0  15  -4 41.2054 61.8914  29
   0 -15   4 7.47787 27.8751  12
   0  15  -4 43.5943 68.2952   4
   0 -15   3 289.764 39.1484  23
   0 -15   3 261.166 34.8142  12
   0 -15   2 169.075 36.4940  23
   0 -15   2 178.151 33.1324  12
   0 -15   1 3754.52 180.577  23
   0 -15   1 3918.16 179.311  12
   0 -15   0 1873.90 96.6833  23
   0 -15   0 1777.37 94.1108  12
   0 -15  -1 2790.66 134.839  23
   0 -15  -1 2699.11 132.804  12
   0 -15  -2 10776.2 488.311  23
   0 -15  -2 11403.3 488.015  12
   0 -15  -3 683.017 54.3083  23
   0 -15  -3 759.703 52.7416  12
   0 -15  -4 11429.0 494.031  12
   0 -15  -4 11049.8 494.836  23
   0 -15  -5 3009.28 132.933  12
   0 -15  -5 2464.29 132.472  23
   0 -15  -6 4402.93 200.137  12
   0 -15  -6 4273.72 200.931  23
   0 -15  -7 2329.89 113.478  12
   0 -15  -7 2255.92 114.419  23
   0 -15  -8 1248.33 73.1998  23
   0 -15  -8 1257.21 71.7825  12
   0  15   8 1433.95 103.865   4
   0 -15  -9 2934.54 139.544  23
   0  15   9 2742.51 157.515   4
   0 -15  -9 2949.52 138.497  12
   0  15  10 165.065 63.2289   4
   0 -15 -10 99.4921 29.9026  12
   0  15  11 2531.16 148.850   4
   0 -15 -11 3102.61 138.107  12
   0 -15 -12 630.824 43.5818  12
   0 -15 -12 643.604 44.5915  16
   0 -15 -13 1891.25 93.3103  12
   0 -15 -13 1824.71 93.9371  16
   0 -15 -14 3417.04 154.762  12
   0 -15 -14 3283.44 154.708  16
   0 -15 -15 38.5299 23.8274  12
   0 -15 -15 81.3843 24.5911  16
   0 -15 -16 1717.61 83.2286  16
   0 -15 -16 1717.43 83.1603  12
   0 -16   9 639.612 41.2550  23
   0  16  -9 576.275 56.3732  29
   0 -16   8 804.802 48.5646  23
   0  16  -8 764.719 63.6484  29
   0  16  -7 198.631 51.8168  29
   0  16  -7 197.798 45.1586   4
   0 -16   7 153.434 28.8969  23
   0 -16   6 837.874 51.7882  23
   0  16  -6 668.566 67.0513  29
   0 -16   6 869.236 50.0669  12
   0  16  -6 805.642 67.3417   4
   0 -16   5 48.8351 28.2883  23
   0 -16   5 69.5075 26.0384  12
   0  16  -5 21.6351 53.6198   4
   0 -16   4 750.729 50.5039  23
   0 -16   4 800.926 49.2710  12
   0  16  -4 759.304 76.4869   4
   0 -16   3 129.581 30.4165  23
   0 -16   3 88.6624 26.7423  12
   0  16  -3 66.2971 63.2899   4
   0 -16   2 722.659 49.0521  23
   0 -16   2 675.962 46.8361  12
   0  16  -2 722.604 80.8285   4
   0 -16   1 530.109 42.6275  23
   0 -16   1 525.680 40.7295  12
   0  16  -1 548.264 78.9488   4
   0 -16   0 1162.68 68.3436  23
   0 -16   0 1213.72 66.8926  12
   0 -16  -1 4013.02 190.001  23
   0 -16  -1 4245.18 189.490  12
   0 -16  -2 267.024 38.2641  23
   0 -16  -2 347.759 36.7619  12
   0 -16  -3 6037.58 275.363  23
   0 -16  -3 6362.54 275.007  12
   0  16   3 5807.39 295.078   4
   0 -16  -4 809.998 55.7597  23
   0 -16  -4 946.672 54.8697  12
   0  16   4 944.321 95.1385   4
   0 -16  -5 3265.26 158.410  23
   0 -16  -5 3483.38 158.165  12
   0  16   5 3488.72 181.805   4
   0 -16  -6 949.737 59.0381  23
   0 -16  -6 1068.94 58.6827  12
   0  16   6 874.020 89.8473   4
   0 -16  -7 1048.48 63.5289  23
   0 -16  -7 1108.76 63.1336  12
   0 -16  -8 1109.44 64.8417  23
   0  16   8 1056.61 89.7942   4
   0 -16  -8 1276.89 65.4619  12
   0  16   9 129.065 57.8274   4
   0 -16  -9 90.7178 26.6547  12
   0  16  10 949.455 82.2552   4
   0 -16 -10 1363.87 67.1157  12
   0  16  11 160.625 48.3695   4
   0 -16 -11 219.681 29.2926  16
   0 -16 -11 212.426 27.9474  12
   0 -16 -12 409.578 35.6817  16
   0 -16 -12 502.091 35.4191  12
   0 -16 -13 542.570 37.3528  16
   0 -16 -13 544.226 37.2882  12
   0 -17   5 245.158 27.0793  23
   0 -17   5 293.319 26.5914  12
   0  17  -5 302.536 45.3787   4
   0 -17   4 701.413 46.1042  23
   0 -17   4 837.077 46.5841  12
   0  17  -4 880.588 66.3302   4
   0 -17   3 665.124 44.8619  23
   0 -17   3 863.974 46.1549  12
   0  17  -3 753.184 66.2409   4
   0 -17   2 108.777 25.1439  23
   0 -17   2 151.832 25.0350  12
   0  17  -2 182.711 55.5237   4
   0 -17   1 873.202 53.4292  23
   0 -17   1 1007.70 53.6497  12
   0  17  -1 1005.96 79.5154   4
   0 -17   0 275.567 30.6484  23
   0 -17   0 337.856 30.9012  12
   0 -17  -1 345.681 33.7022  23
   0 -17  -1 399.023 33.2988  12
   0 -17  -2 1115.49 63.4482  23
   0 -17  -2 1276.75 63.8744  12
   0 -17  -3 153.185 28.1355  23
   0 -17  -3 178.902 27.4085  12
   0  17   3 246.682 67.8955   4
   0 -17  -4 1368.60 74.4117  23
   0  17   4 1334.81 98.9726   4
   0 -17  -4 1621.90 75.4119  12
   0 -17  -5 73.1652 24.7569  23
   0 -17  -5 75.0803 24.2732  12
   0 -17  -6 485.339 35.6645  23
   0  17   6 428.334 64.0289   4
   0 -17  -6 508.985 35.8213  12
   0  17   7 19.5172 53.5788   4
   0 -17  -7 32.2985 21.4227  12
   0  17   8 43.1332 49.9349   4
   0 -17  -8 28.2375 21.3273  12
   0  17   9 152.843 46.9011   4
   0 -17  -9 106.593 23.1647  16
   0 -17  -9 89.2720 21.6214  12
   0  17  10 109.732 40.3755   4
   0 -17 -10 132.812 22.7215  16
   0 -17 -10 153.246 22.1734  12
  -1  17   9 866.161 64.4825   4
   1 -17  -9 1037.90 51.7595  12
   1 -17  -9 907.129 50.1934  16
  -1  17   8 126.533 48.6969   4
   1 -17  -8 97.9032 21.9308  16
   1 -17  -8 124.646 22.2997  12
  -1  17   7 1074.96 77.7713   4
   1 -17  -7 1134.25 59.2239  12
   1 -17  -6 90.8280 24.7664  23
   1 -17  -6 51.8681 22.4356  12
  -1  17   6 34.8633 54.4894   4
  -1  17   5 566.137 67.9982   4
   1 -17  -5 606.478 40.5835  23
  -1  17   4 137.008 61.5319   4
   1 -17  -4 111.803 25.9171  23
  -1  17   3 34.2287 60.3662   4
   1 -17  -3 28.5655 24.4291  23
  -1  17   2 171.472 64.4622   4
   1 -17  -2 170.051 27.4369  23
   1 -17  -1 59.1630 24.9572  23
   1 -17   0 39.6364 24.4317  23
  -1  17  -1 75.9397 56.9056   4
   1 -17   1 74.5510 25.2422  23
  -1  17  -2 407.694 58.5787   4
   1 -17   2 278.980 30.5867  23
  -1  17  -3 162.481 50.7865   4
   1 -17   3 63.5723 24.9176  23
  -1  17  -4 347.629 51.5396   4
   1 -17   4 294.626 30.1730  23
   1 -16 -13 381.664 31.2037  12
   1 -16 -13 441.960 30.0111  16
   1 -16 -12 181.902 26.4086  12
   1 -16 -12 166.745 24.6776  16
   1 -16 -11 37.5480 22.6775  12
  -1  16  11 33.9836 42.1696   4
   1 -16 -11 31.5194 22.1496  16
   1 -16 -10 177.083 26.6305  12
  -1  16  10 222.340 51.7862   4
   1 -16 -10 191.636 27.1889  16
  -1  16   9 102.663 56.3105   4
   1 -16  -9 37.2994 24.1886  12
   1 -16  -8 87.6771 27.5563  23
  -1  16   8 137.864 59.0120   4
   1 -16  -8 90.9580 25.3787  12
   1 -16  -7 117.933 29.4075  23
   1 -16  -7 115.372 26.4751  12
   1 -16  -6 37.2820 27.2692  23
   1 -16  -6-0.77667 24.8462  12
   1 -16  -5 88.1101 29.2121  23
   1 -16  -4 634.113 46.8741  23
   1 -16  -3 68.2835 30.1490  23
   1 -16  -2 1007.18 60.7679  23
   1 -16  -1 54.7681 29.7886  23
   1 -16   0 1531.58 81.7073  23
   1 -16   1 1075.59 63.8952  23
   1 -16   2 162.458 32.1089  23
  -1  16  -3 2481.14 132.535   4
   1 -16   3 2222.95 112.697  23
  -1  16  -4 605.429 69.8696   4
   1 -16   4 492.510 42.8226  23
  -1  16  -5 1726.15 97.7244   4
   1 -16   5 1496.97 81.8116  23
  -1  16  -6 1680.17 102.562  29
   1 -16   6 1769.76 92.2434  23
   1 -16   7 986.672 58.1221  23
  -1  16  -7 883.953 71.6271  29
   1 -16   7 1120.05 56.4308  12
  -1  16  -7 887.957 67.5706   4
   1 -16   8 3318.25 145.525  12
   1 -16   8 3094.83 146.954  23
  -1  16  -8 3024.34 153.637  29
   1 -16   9 261.946 25.5950  12
   1 -16   9 212.154 28.6974  23
  -1  16  -9 220.219 46.3119  29
   1 -15 -16 10.8110 17.5365  16
   1 -15 -16 9.90551 18.8703  12
   1 -15 -15 30.4384 20.4980  16
   1 -15 -15 69.3934 22.6671  12
   1 -15 -14 29.7573 22.3215  16
   1 -15 -14 5.63010 24.0267  12
   1 -15 -13 17.2820 24.6330  16
   1 -15 -13 0.75268 23.9246  12
   1 -15 -12 46.8777 26.4779  16
   1 -15 -12 40.2638 25.1881  12
   1 -15 -11 5.72326 25.4046  12
  -1  15  11 10.3791 53.1739   4
   1 -15 -11 28.9545 26.6526  16
   1 -15 -10 239.084 35.1550  23
  -1  15  10 312.248 61.4206   4
   1 -15 -10 297.823 33.6877  12
   1 -15  -9 72.4898 27.9272  12
   1 -15  -9 37.0678 30.0135  23
   1 -15  -8 1093.31 63.0948  12
   1 -15  -8 1066.98 65.2209  23
   1 -15  -7 261.967 33.7135  12
   1 -15  -7 321.179 39.6081  23
   1 -15  -6 823.804 53.5846  12
   1 -15  -6 831.322 56.6449  23
   1 -15  -5 3971.88 186.055  23
   1 -15  -4 499.348 46.8172  23
   1 -15  -3 10532.4 465.272  23
   1 -15  -2 1300.08 76.7562  23
   1 -15  -1 4850.25 223.337  23
   1 -15   0 3088.42 149.391  23
   1 -15   1 699.723 54.1927  23
   1 -15   2 4271.23 199.351  23
   1 -15   3 158.263 37.2476  23
   1 -15   4 3024.95 140.889  23
  -1  15  -4 2619.21 151.732  29
   1 -15   5 1422.65 80.6097  23
  -1  15  -5 1415.07 100.916  29
  -1  15  -6 1169.97 93.3596  29
   1 -15   6 1271.50 74.1425  23
  -1  15  -6 1332.69 91.1813   4
  -1  15  -7 3301.22 164.452  29
  -1  15  -7 3276.33 159.213   4
   1 -15   7 2954.66 149.741  23
   1 -15   8 170.336 35.8516  23
  -1  15  -8 165.344 61.2523  29
  -1  15  -8 262.458 53.2194   4
   1 -15   8 232.557 31.5076  12
   1 -15   9 3728.21 178.673  23
   1 -15   9 3920.01 176.455  12
  -1  15  -9 3898.36 189.484  29
   1 -15  10 367.121 37.2393  23
   1 -15  10 264.679 31.4799  12
  -1  15 -10 392.915 59.3064  29
   1 -15  11 1743.33 91.1609  23
   1 -15  11 1946.88 89.0924  12
  -1  15 -11 1694.99 103.857  29
   1 -15  12 1606.48 85.9855  23
  -1  15 -12 1642.15 98.5145  29
   1 -14 -18 313.479 26.8980  12
   1 -14 -18 341.015 26.2817  16
   1 -14 -17 45.2921 22.0737  12
   1 -14 -17 56.7507 21.1503  16
   1 -14 -16 64.6743 24.5948  12
   1 -14 -16 77.8733 23.3318  16
   1 -14 -15 112.788 27.4222  12
   1 -14 -15 65.1464 25.8717  16
   1 -14 -14 305.213 34.7911  12
   1 -14 -14 325.880 33.6981  16
   1 -14 -13 559.069 44.2920  12
   1 -14 -13 589.769 44.6292  16
   1 -14 -12 22.0917 28.3880  16
   1 -14 -12 23.0884 28.8529  12
   1 -14 -11 323.408 37.3983  12
   1 -14 -11 264.986 38.6937  23
   1 -14 -10 26.5688 33.4024  23
   1 -14 -10 34.3088 28.6236  12
   1 -14  -9 565.630 44.5081  12
   1 -14  -9 519.307 47.6005  23
   1 -14  -8 220.266 37.2019  23
   1 -14  -8 198.018 34.2638  12
   1 -14  -7 744.684 56.2617  23
   1 -14  -7 799.558 53.3802  12
   1 -14  -6 2193.94 112.108  23
  -1  14   6 2136.01 209.104   5
   1 -14  -6 1930.18 193.323   1
   1 -14  -5 278.636 40.1767  23
  -1  14   5 187.983 124.140   5
   1 -14  -5 70.3351 110.275   1
   1 -14  -4 9143.72 404.376  23
  -1  14   4 9834.09 514.307   5
  -1  14   3 817.042 168.007   5
   1 -14  -3 1019.49 66.7747  23
   1 -14  -2 6723.96 300.718  23
  -1  14   2 6826.67 404.300   5
   1 -14  -2 5861.68 393.707   1
   1 -14  -1 3177.45 151.587  23
  -1  14   1 2908.16 255.207   5
   1 -14  -1 2617.47 241.296   1
   1 -14   0 300.567 41.9304  23
  -1  14   0 274.859 124.472   5
   1 -14   0 320.486 126.233   1
   1 -14   1 1268.99 76.8649  23
  -1  14  -1 1273.23 175.237   5
   1 -14   1 1157.44 157.157   1
   1 -14   2 336.951 44.0139  23
   1 -14   2 214.905 117.544   1
  -1  14  -2 352.835 134.459   5
   1 -14   3 133.137 37.8890  23
  -1  14  -3 213.862 73.6778  29
   1 -14   4 484.668 48.1242  23
  -1  14  -4 463.229 79.9919  29
   1 -14   5 86.2174 37.0393  23
  -1  14  -5 124.574 73.2522  29
   1 -14   6 161.600 38.9591  23
  -1  14  -6 245.622 76.0573  29
   1 -14   7 333.340 44.5127  23
  -1  14  -7 416.696 77.5559  29
   1 -14   7 338.565 37.8459  12
  -1  14  -8 158.224 71.2532  29
   1 -14   8 65.0503 35.9686  23
  -1  14  -8 139.670 58.8186   4
  -1  14  -9 909.377 85.2131  29
   1 -14   9 662.446 55.9387  23
  -1  14  -9 826.658 67.9384   4
   1 -14  10 35.2646 33.7225  23
  -1  14 -10 51.2660 64.6789  29
   1 -14  11 1943.40 104.698  23
  -1  14 -11 2196.86 122.805  29
   1 -14  12 2119.99 111.453  23
  -1  14 -12 2424.84 127.645  29
   1 -14  13 291.711 35.0535  23
  -1  14 -13 303.313 57.6752  29
   1 -14  14 2365.42 104.760  12
  -1  14 -14 2123.41 117.871  29
   1 -14  14 2113.70 106.850  23
   1 -13 -19 658.110 41.6341  12
   1 -13 -19 735.622 41.5821  16
   1 -13 -18 123.106 24.8744  12
   1 -13 -18 54.7818 20.0150  22
   1 -13 -18 85.8910 23.4140  16
   1 -13 -17 61.5557 25.6662  12
   1 -13 -17 49.1189 25.2713  16
   1 -13 -16 43.8866 28.0058  12
   1 -13 -16 32.3800 27.3382  16
   1 -13 -15 640.480 48.4826  12
   1 -13 -15 663.849 48.0858  16
   1 -13 -14 93.5008 32.4153  16
   1 -13 -14 101.273 31.2291  12
   1 -13 -13 206.654 35.9325  16
   1 -13 -13 203.891 34.3992  12
   1 -13 -12 302.251 37.0978  12
   1 -13 -11 512.905 44.1391  12
   1 -13 -11 500.746 47.6935  23
   1 -13 -10 472.235 41.5699  12
   1 -13 -10 332.740 43.2242  23
   1 -13 -10 305.387 95.9777   1
   1 -13  -9 1367.95 75.7675  12
   1 -13  -9 1337.70 77.9839  23
   1 -13  -8 27.8084 95.1306   1
   1 -13  -8 78.3536 36.0947  23
   1 -13  -8 69.4417 31.9479  12
   1 -13  -7 1071.80 158.304   1
   1 -13  -7 1164.53 69.9669  12
   1 -13  -7 1267.24 74.0325  23
  -1  13   6 295.687 117.167   5
   1 -13  -6 136.341 109.599   1
   1 -13  -6 143.867 36.8624  23
  -1  13   5 182.166 111.248   5
   1 -13  -5-7.82488 108.957   1
   1 -13  -5 23.4693 33.2828  23
   1 -13  -4 449.676 44.1641  23
  -1  13   4 300.589 117.563   5
   1 -13  -3 978.162 64.6953  23
  -1  13   3 1008.88 152.314   5
   1 -13  -2 238.549 40.0683  23
  -1  13   2 395.930 125.730   5
   1 -13  -1 114.775 36.3228  23
  -1  13   1 40.9906 109.817   5
   1 -13   0 677.912 54.7130  23
  -1  13   0 736.490 145.478   5
  -1  13  -1 199.240 121.872   5
   1 -13   1 144.571 116.218   1
   1 -13   1 164.955 39.0216  23
  -1  13  -2 2065.86 216.265   5
   1 -13   2 2054.23 205.622   1
   1 -13   2 2341.07 119.108  23
  -1  13  -3 9.35401 124.838   5
   1 -13   3 113.365 109.205   1
   1 -13   3 80.9996 37.5367  23
  -1  13  -4 2558.92 244.936   5
   1 -13   4 2605.54 224.526   1
   1 -13   4 2748.60 137.385  23
  -1  13  -5 1099.97 181.725   5
   1 -13   5 949.669 140.698   1
   1 -13   5 1121.00 73.4906  23
  -1  13  -6 1748.34 207.956   5
   1 -13   6 1565.99 89.9278  23
   1 -13   6 1340.13 153.944   1
   1 -13   7 1466.88 85.4066  23
  -1  13  -7 1327.89 83.6064  14
  -1  13  -7 1429.98 192.438   5
  -1  13  -8 548.566 54.4417  14
   1 -13   8 573.597 53.3910  23
  -1  13  -9 682.793 58.5887  14
   1 -13   9 692.238 58.0272  23
  -1  13 -10 1092.49 75.7195  14
   1 -13  10 1176.06 75.4740  23
   1 -13  11 3671.85 179.154  23
  -1  13 -11 3485.44 178.124  14
  -1  13 -12 440.547 73.7229  29
  -1  13 -12 343.513 47.1330  14
   1 -13  12 385.273 45.7131  23
   1 -13  13 5991.62 276.581  23
  -1  13 -13 6004.83 275.788  14
  -1  13 -13 6415.04 287.505  29
   1 -13  14 921.948 59.2929  23
  -1  13 -14 837.098 60.1115  14
  -1  13 -14 1035.03 81.3458  29
   1 -13  15 1562.06 79.3676  23
  -1  13 -15 1441.57 79.5961  14
  -1  13 -15 1431.44 94.9434  29
   1 -13  16 2452.45 116.682  23
   1 -12 -21-1.40977 17.9570  16
   1 -12 -20 1689.60 82.3965  16
   1 -12 -19 593.538 39.9543  12
   1 -12 -19 474.509 35.1143  22
   1 -12 -19 581.957 39.6037  16
   1 -12 -18 784.413 48.7751  16
   1 -12 -18 729.614 48.9924  12
   1 -12 -17 1565.92 83.7705  16
   1 -12 -17 1644.50 85.3726  12
   1 -12 -16 206.665 34.5886  16
   1 -12 -16 264.993 36.1292  12
   1 -12 -15 1276.45 74.3468  16
   1 -12 -15 1271.95 74.1054  12
   1 -12 -14 2693.01 136.849  16
   1 -12 -14 2887.78 137.005  12
   1 -12 -13 2249.91 112.841  16
   1 -12 -13 2157.65 111.674  12
   1 -12 -12 5358.84 245.392  23
   1 -12 -12 5259.08 242.824  12
   1 -12 -11 2310.49 120.591  23
   1 -12 -11 2489.85 118.547  12
   1 -12 -10 8302.95 362.314  23
   1 -12 -10 8144.85 359.758  12
   1 -12  -9 405.252 46.4527  23
   1 -12  -9 415.766 112.351   1
   1 -12  -9 499.859 44.0002  12
   1 -12  -8 7682.75 341.259  23
   1 -12  -8 7025.71 415.117   1
   1 -12  -8 7593.57 339.139  12
   1 -12  -7 631.157 49.7272  12
   1 -12  -7 660.022 54.1553  23
   1 -12  -6 4047.99 190.081  23
   1 -12  -5 2876.21 140.639  23
   1 -12  -4 100.044 33.5004  23
  -1  12   4 44.1915 101.423   5
   1 -12  -3 1842.67 97.2785  23
  -1  12   3 1754.53 182.258   5
   1 -12  -2 303.649 40.7499  23
  -1  12   2 377.100 125.677   5
   1 -12  -1 309.624 41.5688  23
  -1  12   1 276.362 117.612   5
   1 -12   0 1544.92 86.8859  23
  -1  12   0 1531.74 173.420   5
   1 -12   1 2406.48 122.981  23
  -1  12  -1 2502.09 214.435   5
   1 -12   2 743.743 56.7834  23
  -1  12  -2 660.560 141.422   5
   1 -12   3 3118.11 151.828  23
  -1  12  -3 2734.71 247.313   5
   1 -12   4 783.180 57.2682  23
  -1  12  -4 755.188 156.265   5
  -1  12  -4 596.344 55.0987  14
  -1  12  -5 1257.05 76.2591  14
   1 -12   5 1252.52 76.1498  23
   1 -12   5 1280.14 153.983   1
  -1  12  -5 1112.41 172.590   5
  -1  12  -5 822.634 131.875  10
  -1  12  -6 1414.59 162.347  10
   1 -12   6 1718.04 166.980   1
  -1  12  -6 1809.31 101.427  14
  -1  12  -6 1921.92 214.137   5
   1 -12   6 1907.62 102.200  23
  -1  12  -7 627.479 116.979  10
   1 -12   7 656.008 117.212   1
   1 -12   7 750.429 61.3016  23
  -1  12  -7 796.806 62.7161  14
  -1  12  -7 899.925 172.084   5
   1 -12   8 1770.71 101.096  23
  -1  12  -8 1803.44 220.655   5
  -1  12  -8 1797.14 101.993  14
  -1  12  -9 283.695 49.6583  14
  -1  12  -9 236.943 147.813   5
   1 -12   9 295.681 46.2856  23
   1 -12  10 1732.29 97.1818  23
  -1  12 -10 1734.91 217.040   5
  -1  12 -10 1567.95 96.2409  14
   1 -12  11 289.928 46.2244  23
  -1  12 -11 217.786 48.8971  14
  -1  12 -12 2750.00 140.233  14
   1 -12  12 2741.33 140.441  23
  -1  12 -13 39.1435 41.3892  14
  -1  12 -13 123.441 70.9794  29
   1 -12  13 57.0460 39.4293  23
  -1  12 -14 1521.06 88.8956  14
   1 -12  14 1549.86 88.9449  23
  -1  12 -14 1709.24 110.280  29
   1 -12  15 1176.56 71.1532  23
  -1  12 -15 1168.28 71.4414  14
   1 -12  16 73.9171 31.3801  23
  -1  12 -16 30.4428 32.6244  14
  -1  12 -17 1160.42 64.1313  14
   1 -12  17 1078.24 63.1318  23
   1 -12  18 57.2098 24.4766  23
  -1  12 -18 12.7855 45.3192  29
  -1  12 -18 31.4634 25.4575  14
   1 -11 -22 64.2282 20.0122  16
   1 -11 -21 2689.57 122.256  16
   1 -11 -21 2558.56 123.978  15
   1 -11 -20 1268.84 64.3749  12
   1 -11 -20 1086.39 67.8541  15
   1 -11 -20 1242.86 64.2978  16
   1 -11 -20 1092.09 59.7645  22
   1 -11 -19 987.711 59.7432  12
   1 -11 -19 1012.20 66.0607  15
   1 -11 -19 1116.11 60.5402  16
   1 -11 -19 1036.90 57.7144  22
   1 -11 -18 2102.99 104.517  12
   1 -11 -18 2092.11 103.700  16
   1 -11 -18 1994.67 105.312  28
   1 -11 -17 87.8969 37.8267  28
   1 -11 -17 110.953 31.4667  16
   1 -11 -17 102.038 32.5929  12
   1 -11 -16 2954.65 141.196  12
   1 -11 -16 2863.08 140.614  16
   1 -11 -16 2812.34 141.491  28
   1 -11 -15 2761.69 132.988  12
   1 -11 -15 2523.95 132.343  16
   1 -11 -15 2614.50 134.051  28
   1 -11 -14 2309.16 118.792  16
   1 -11 -14 2510.71 202.025   9
   1 -11 -14 2349.41 118.532  12
   1 -11 -13 6596.08 349.672   9
   1 -11 -13 5516.95 257.143  12
   1 -11 -12 774.729 60.2398  23
   1 -11 -12 850.078 56.8691  12
   1 -11 -11 5795.79 257.709  23
   1 -11 -11 5606.65 254.306  12
   1 -11 -10 75.7747 86.9386   1
   1 -11 -10 87.1440 31.2986  12
   1 -11 -10 47.2481 35.8193  23
   1 -11  -9 6642.77 291.422  23
   1 -11  -9 6324.65 288.037  12
   1 -11  -9 5827.16 355.575   1
   1 -11  -8 601.971 51.0345  23
   1 -11  -8 660.183 47.9895  12
   1 -11  -7 3097.00 149.552  23
   1 -11  -6 794.723 55.7953  23
   1 -11  -5 1136.16 68.2839  23
   1 -11  -4 776.100 54.3605  23
   1 -11  -3 422.504 41.3995  23
  -1  11   2 2320.64 188.819   5
   1 -11  -2 2174.30 110.876  23
  -1  11   1 296.460 108.566   5
   1 -11  -1 195.207 34.8411  23
  -1  11   0 641.787 128.426   5
   1 -11   0 761.401 53.9607  23
  -1  11  -1 989.527 117.281  10
  -1  11  -1 1059.73 143.927   5
   1 -11   1 1059.17 65.3029  23
   1 -11   2 112.468 35.0696  23
  -1  11  -2-5.54356 78.4076  10
  -1  11  -2 103.104 102.318   5
   1 -11   3 487.532 46.7388  23
  -1  11  -3 606.618 132.852   5
  -1  11  -3 420.979 100.840  10
  -1  11  -3 448.441 46.8568  14
   1 -11   4 185.302 38.5491  23
  -1  11  -4 252.824 117.399   5
  -1  11  -4 150.468 89.3571  10
  -1  11  -4 170.477 39.5691  14
  -1  11  -5 106.351 39.3261  14
  -1  11  -5 34.5635 118.588   5
   1 -11   5 112.952 37.2362  23
  -1  11  -5 25.0534 89.0406  10
  -1  11  -5 28.5120 43.0468  21
  -1  11  -6 574.188 55.7785  14
   1 -11   6 616.480 54.6365  23
  -1  11  -6 633.869 63.1977  21
   1 -11   6 732.604 122.179   1
  -1  11  -6 422.048 105.724  10
  -1  11  -6 686.126 145.127   5
  -1  11  -7 64.4651 86.8660  10
  -1  11  -7 49.8407 40.5075  14
  -1  11  -7 48.3457 132.272   5
   1 -11   7 46.9627 37.5789  23
   1 -11   7 88.5489 87.8152   1
  -1  11  -7 109.134 47.3040  21
   1 -11   8 1466.93 88.2756  23
  -1  11  -8 1338.10 93.5136  21
  -1  11  -8 1428.41 198.136   5
   1 -11   8 1651.36 148.764   1
  -1  11  -8 1511.03 88.8610  14
  -1  11  -9-1.50669 49.5599  21
  -1  11  -9 19.2900 42.1929  14
  -1  11  -9-31.7641 142.157   5
   1 -11   9 50.3050 40.5130  23
   1 -11  10 981.081 69.6178  23
  -1  11 -10 808.746 68.0531  14
  -1  11 -10 919.874 123.740  10
  -1  11 -10 969.719 187.400   5
   1 -11  11 77.4854 41.6944  23
  -1  11 -11 25.7847 44.6688  14
  -1  11 -11 48.3531 80.6575  10
  -1  11 -12 1236.25 81.2599  14
  -1  11 -12 1437.14 202.237   5
  -1  11 -12 1170.17 130.060  10
  -1  11 -12 1176.79 79.9224  21
   1 -11  12 1196.75 79.7293  23
   1 -11  13 46.9184 40.8329  23
  -1  11 -13-3.87713 41.0095  21
  -1  11 -13-1.28858 41.2330  14
   1 -11  14 151.133 44.5295  23
  -1  11 -14 259.542 45.8100  14
   1 -11  15 29.2548 36.8409  23
  -1  11 -15-31.7369 37.9340  14
   1 -11  16 66.3142 36.0237  23
  -1  11 -16 102.172 36.9487  14
   1 -11  17 189.835 34.8745  23
  -1  11 -17 181.096 62.1394  29
  -1  11 -17 222.523 37.5674  14
   1 -11  18 204.670 32.3031  23
  -1  11 -18 98.8439 53.9738  29
  -1  11 -18 151.810 33.9896  14
   1 -11  19 33.2405 24.5608  23
  -1  11 -19 15.2383 46.7802  29
  -1  11 -19 19.2645 27.8104  14
   1 -10 -23 58.3112 30.7740  15
   1 -10 -23 66.4664 19.6769  16
   1 -10 -22 2405.49 116.836  15
   1 -10 -22 2349.40 111.235  16
   1 -10 -21 909.993 63.3791  15
   1 -10 -21 1029.16 53.7020  16
   1 -10 -21 830.954 49.0294  22
   1 -10 -20 1217.46 66.8723  12
   1 -10 -20 1262.04 67.1804  16
   1 -10 -20 1149.19 63.4253  22
   1 -10 -19 850.982 62.0629  28
   1 -10 -19 865.751 56.0672  12
   1 -10 -19 892.280 56.0286  16
   1 -10 -19 903.168 53.2570  22
   1 -10 -18 393.476 39.3507  16
   1 -10 -18 352.033 39.5978  12
   1 -10 -18 380.908 49.3399  28
   1 -10 -17 634.948 51.2691  16
   1 -10 -17 689.557 59.0242  28
   1 -10 -17 724.081 52.8183  12
   1 -10 -16 232.654 48.7654  28
   1 -10 -16 196.171 109.009   9
   1 -10 -16 106.916 34.9946  16
   1 -10 -16 106.852 35.6775  12
   1 -10 -15 1001.20 70.6339  28
   1 -10 -15 1031.37 146.982   9
   1 -10 -15 875.794 60.6927  12
   1 -10 -15 854.746 61.7355  16
   1 -10 -14 1736.51 95.1804  16
   1 -10 -14 1674.45 175.188   9
   1 -10 -14 1749.93 94.5921  12
   1 -10 -14 1791.65 101.530  28
   1 -10 -13 149.536 104.017   9
   1 -10 -13 70.9943 43.5646  28
   1 -10 -13 160.461 33.7649  12
   1 -10 -12 1181.24 142.859   9
   1 -10 -12 1167.53 72.4257  23
   1 -10 -12 914.946 111.482   1
   1 -10 -12 1049.43 74.9784  28
   1 -10 -12 1230.62 67.9986  12
   1 -10 -11 161.200 83.5644   1
   1 -10 -11 183.679 97.6757   9
   1 -10 -11 93.4133 30.6734  12
   1 -10 -11 106.226 37.2780  23
   1 -10 -10 853.708 55.4734  12
   1 -10 -10 820.731 113.596   1
   1 -10 -10 946.794 126.611   9
   1 -10 -10 902.246 59.8496  23
   1 -10  -9 604.218 108.163   9
   1 -10  -9 595.110 49.4489  23
   1 -10  -9 680.428 46.7236  12
   1 -10  -8 85.5587 30.0870  23
   1 -10  -8 153.217 84.8610   9
   1 -10  -7 24.3683 29.9889  23
   1 -10  -6 218.342 32.1380  23
   1 -10  -5 875.630 55.2831  23
   1 -10  -4 57.7234 28.1577  23
   1 -10  -3 178.185 31.8045  23
  -1  10   3 79.6259 54.9590   8
   1 -10  -2 59.2039 28.8979  23
  -1  10   2 47.3915 55.8379   8
   1 -10  -1 833.376 54.4876  23
  -1  10   1 706.433 94.8497  10
  -1  10   1 769.802 87.5569   8
  -1  10   1 930.382 121.346   5
   1 -10   0 2142.80 106.921  23
  -1  10   0 2195.09 145.504   8
  -1  10   0 1940.73 153.942  10
  -1  10   0 2112.28 175.464   5
   1 -10   1 1766.31 94.4890  23
  -1  10  -1 1909.90 166.296   5
  -1  10  -1 2147.72 152.330  10
   1 -10   2 981.337 64.0568  23
  -1  10  -2 1084.39 116.813  10
  -1  10  -2 1159.46 138.387   5
  -1  10  -2 1143.35 70.3570  21
  -1  10  -3 1820.97 98.8475  14
   1 -10   3 2028.10 101.404  23
  -1  10  -3 2010.05 156.828  10
  -1  10  -3 2050.24 179.163   5
  -1  10  -3 2001.79 104.809  21
  -1  10  -4 2361.89 121.666  14
   1 -10   4 2541.93 123.459  23
  -1  10  -4 2163.64 172.955  10
  -1  10  -4 2709.03 217.509   5
  -1  10  -4 2515.51 127.047  21
   1 -10   5 47.5663 34.7433  23
  -1  10  -5-107.252 113.038   5
  -1  10  -5 32.2839 36.4981  14
  -1  10  -5 76.5102 42.5300  21
  -1  10  -5 22.5049 76.2657  10
  -1  10  -6 3648.30 168.727  14
   1 -10   6 3593.43 169.359  23
  -1  10  -6 3006.87 222.356  10
  -1  10  -6 3393.78 172.822  21
  -1  10  -6 3696.91 268.358   5
  -1  10  -7 3265.11 158.073  14
   1 -10   7 3390.63 160.311  23
  -1  10  -7 3177.83 222.757  10
  -1  10  -7 3028.45 161.855  21
  -1  10  -7 3427.37 263.765   5
  -1  10  -8 1468.17 84.0462  14
  -1  10  -8 1371.73 187.789   5
   1 -10   8 1393.02 83.6853  23
   1 -10   8 1268.16 135.369   1
  -1  10  -8 1261.60 88.8598  21
   1 -10   9 2509.23 131.016  23
  -1  10  -9 2489.44 129.661  14
  -1  10  -9 2673.31 251.961   5
   1 -10  10 869.733 66.3704  23
  -1  10 -10 724.701 170.061   5
  -1  10 -10 898.023 116.772  10
  -1  10 -10 898.896 66.8010  14
  -1  10 -11 3310.33 288.827   5
  -1  10 -11 3600.80 227.701  10
   1 -10  11 3290.46 167.325  23
  -1  10 -11 3356.95 166.320  14
  -1  10 -12 234.360 48.5555  21
  -1  10 -12 66.5947 146.952   5
   1 -10  12 173.474 46.7649  23
  -1  10 -12 261.629 49.4469  14
  -1  10 -12 253.460 88.3145  10
  -1  10 -13 2243.90 250.725   5
   1 -10  13 2128.30 123.799  23
  -1  10 -13 2441.99 123.355  21
  -1  10 -13 2310.17 121.657  14
  -1  10 -13 2234.54 175.370  10
   1 -10  14 26.9613 41.4567  23
  -1  10 -14 19.0126 40.6441  21
  -1  10 -14-5.36453 70.6645  10
  -1  10 -14 42.7949 130.387   5
  -1  10 -14 61.4631 40.8825  14
  -1  10 -15 828.601 63.1251  21
   1 -10  15 942.073 66.8688  23
  -1  10 -15 840.275 63.7575  14
  -1  10 -16 87.2668 39.0430  21
   1 -10  16 155.391 39.8147  23
  -1  10 -16 150.013 40.2185  14
  -1  10 -16 133.200 71.0792  29
   1 -10  17 51.0645 36.0800  23
  -1  10 -17 23.0409 36.0058  14
  -1  10 -17 6.17355 63.9567  29
   1 -10  18 522.793 47.4001  23
  -1  10 -18 595.884 49.0306  14
  -1  10 -18 576.200 70.4259  29
  -1  10 -19-0.83830 31.2158  14
   1 -10  19 16.4574 28.1487  23
  -1  10 -19-4.65722 52.9456  29
  -1  10 -20 179.050 31.2652  14
  -1  10 -20 126.743 48.1185  29
   1 -10  20 130.250 28.4856  23
   1  -9 -24 12.2283 31.8759  15
   1  -9 -24 39.1080 18.7594  16
   1  -9 -23 756.352 45.3138  16
   1  -9 -23 781.286 56.6034  15
   1  -9 -22 116.429 21.2620  22
   1  -9 -22 122.780 25.7400  16
   1  -9 -21 341.151 31.2196  22
   1  -9 -21 397.545 35.1845  16
   1  -9 -20 42.8102 25.3091  22
   1  -9 -20 6.53787 39.3841  28
   1  -9 -20 76.6005 27.4839  12
   1  -9 -20 23.1530 27.7327  16
   1  -9 -19 159.899 29.8794  22
   1  -9 -19 129.930 31.1921  16
   1  -9 -19 120.161 44.5504  28
   1  -9 -19 139.354 31.3475  12
   1  -9 -18 58.0217 30.9410  16
   1  -9 -18 25.4960 44.4845  28
   1  -9 -18 32.5058 30.9121  12
   1  -9 -17-65.6264 106.739   9
   1  -9 -17 1.08573 32.3792  16
   1  -9 -17 39.9327 46.9836  28
   1  -9 -17 38.5150 33.4594  12
   1  -9 -16 458.109 53.3430  28
   1  -9 -16 315.682 40.8058  16
   1  -9 -16 323.832 117.174   9
   1  -9 -16 333.701 41.8069  12
   1  -9 -15 29.6458 101.683   9
   1  -9 -15 26.6163 32.4359  12
   1  -9 -15 15.9099 31.9100  16
   1  -9 -15 91.1791 46.9067  28
   1  -9 -14 384.955 41.2279  12
   1  -9 -14 384.346 53.7947  28
   1  -9 -14 420.786 42.8332  16
   1  -9 -13 43.7559 30.3400  12
   1  -9 -13-54.1597 102.955   9
   1  -9 -13-60.5160 50.2803  28
   1  -9 -12 587.161 44.9869  12
   1  -9 -12 409.668 85.3133   1
   1  -9 -12 644.983 58.7459  28
   1  -9 -12 558.069 49.9381  23
   1  -9 -12 566.579 114.028   9
   1  -9 -11 1118.57 121.533   1
   1  -9 -11 1348.76 73.1338  12
   1  -9 -11 1318.91 81.3959  28
   1  -9 -11 1311.09 76.0373  23
   1  -9 -10 38.9588 30.7084  23
   1  -9 -10 74.5137 74.7369   1
   1  -9 -10 40.0973 26.6871  12
   1  -9 -10 68.2735 40.4337  28
   1  -9 -10 65.9038 87.5418   9
  -1   9   9 4208.14 219.500   8
   1  -9  -9 4248.37 193.284  23
   1  -9  -9 4421.44 257.432   9
   1  -9  -9 4077.98 190.529  12
  -1   9   8 104.529 50.4049   8
   1  -9  -8 101.426 31.6108  23
   1  -9  -7 5330.31 270.730   9
  -1   9   7 4893.63 240.386   8
   1  -9  -7 4566.47 214.146  23
  -1   9   6 1162.09 92.6858   8
   1  -9  -6 1178.29 67.6998  23
  -1   9   5 1764.30 113.162   8
  -1   9   4 2292.91 137.477   8
  -1   9   3 1803.15 117.590   8
  -1   9   2 4874.92 248.090   8
  -1   9   2 4863.07 259.972  10
  -1   9   1 362.687 73.3720  10
  -1   9   1 360.607 64.7277   8
  -1   9   0 15021.9 705.001   8
  -1   9   0 15704.8 718.562  10
  -1   9   0 16289.1 737.925   5
  -1   9  -1 2035.26 137.223   8
  -1   9  -1 2110.80 169.075   5
  -1   9  -1 2007.07 147.435  10
  -1   9  -2 11309.8 557.834   5
  -1   9  -2 11105.7 537.523  10
   1  -9   3 4683.85 217.771  23
  -1   9  -3 5138.46 271.263  10
  -1   9  -3 4963.55 290.666   5
  -1   9  -4 2855.84 189.407  10
   1  -9   4 2870.05 138.443  23
  -1   9  -4 2870.31 140.956  21
  -1   9  -4 3028.30 213.611   5
  -1   9  -5 2792.39 218.263   5
   1  -9   5 3218.33 146.131  23
  -1   9  -5 2692.86 192.417  10
  -1   9  -5 3000.13 149.019  21
  -1   9  -5 2958.93 144.297  14
  -1   9  -6 65.9586 36.4671  14
  -1   9  -6 64.8606 102.707   5
   1  -9   6 58.4981 33.3767  23
  -1   9  -6 97.5197 42.8112  21
  -1   9  -6 81.5661 70.4200  10
   1  -9   7 2074.38 106.324  23
  -1   9  -7 2157.88 208.920   5
  -1   9  -7 1978.00 109.097  21
  -1   9  -7 2025.30 105.310  14
  -1   9  -8 6400.98 379.530   5
   1  -9   8 6194.37 326.257   1
  -1   9  -8 5876.10 271.799  14
  -1   9  -9 282.871 134.997   5
  -1   9  -9 343.528 44.8684  14
  -1   9  -9 387.741 86.8977  10
   1  -9   9 236.100 79.4622   1
  -1   9 -10 3660.89 218.405  10
  -1   9 -10 3452.77 277.495   5
  -1   9 -10 3108.43 158.233  14
  -1   9 -11 93.5214 144.728   5
  -1   9 -11 73.2333 44.1458  14
  -1   9 -11 156.981 80.1553  10
  -1   9 -11 77.6840 42.9800  21
  -1   9 -12 2684.48 142.935  14
  -1   9 -12 2920.02 145.159  21
  -1   9 -12 3158.62 201.766  10
  -1   9 -12 2700.44 271.681   5
  -1   9 -13-27.0533 73.0987  10
  -1   9 -13-2.59363 43.2034  21
  -1   9 -13 6.30126 40.5233  14
  -1   9 -13-77.7329 147.203   5
  -1   9 -14 1783.97 152.156  10
  -1   9 -14 1662.19 97.6877  14
  -1   9 -14 1731.82 220.446   5
  -1   9 -14 1770.47 98.0838  21
  -1   9 -15 311.399 46.8551  21
  -1   9 -15 254.700 81.2080  10
  -1   9 -15 276.963 47.6299  14
  -1   9 -16 79.1907 38.5337  21
  -1   9 -16 7.02252 39.2555  14
  -1   9 -17 83.4187 37.4667  14
  -1   9 -17 4.22764 35.7521  21
  -1   9 -17 149.627 69.4604  29
  -1   9 -18 2.07271 35.4971  14
  -1   9 -18 30.1680 32.8505  21
  -1   9 -18 69.6545 62.5757  29
  -1   9 -19 114.141 36.0440  14
  -1   9 -19 98.4838 58.9043  29
  -1   9 -20-8.90178 50.9600  29
  -1   9 -21 77.5890 43.8687  29
   1  -8 -25 44.2365 31.4432  15
   1  -8 -25 15.2446 17.0920  16
   1  -8 -24 77.6554 37.4692  15
   1  -8 -24-15.4914 20.4544  16
   1  -8 -23 81.4766 24.1419  16
   1  -8 -22-16.3204 24.8562  16
   1  -8 -22-6.94738 20.6626  22
   1  -8 -21 72.6335 27.4236  16
   1  -8 -21 39.8477 24.0223  22
   1  -8 -20 21.6331 27.7895  16
   1  -8 -20-35.3286 44.9889  28
   1  -8 -20-1.59918 25.1978  22
   1  -8 -19 66.1402 30.5435  16
   1  -8 -19 68.6168 29.9359  12
   1  -8 -19-12.7864 44.4361  28
   1  -8 -19 73.3377 29.3456  22
   1  -8 -18 30.4064 31.8444  16
   1  -8 -18 87.3460 47.4870  28
   1  -8 -18 52.8315 32.2870  12
   1  -8 -17 901.890 147.797   9
   1  -8 -17 1033.19 72.5280  28
   1  -8 -17 834.692 59.1825  12
   1  -8 -17 878.563 59.7350  16
   1  -8 -16 15.3758 111.343   9
   1  -8 -16 54.6752 32.8095  16
   1  -8 -16 18.3204 46.6451  28
   1  -8 -16 9.95512 31.8656  12
   1  -8 -15 1298.83 79.8764  28
   1  -8 -15 1163.07 69.1853  12
   1  -8 -14 7.15779 108.071   9
   1  -8 -14 73.0655 34.2351  16
   1  -8 -14-5.05747 49.6585  28
   1  -8 -14 63.8441 32.8194  12
   1  -8 -13 693.148 66.4421  28
   1  -8 -13 819.299 54.2823  16
   1  -8 -13 718.548 126.334   9
   1  -8 -13 770.023 52.2159  12
   1  -8 -12 1138.55 64.5638  12
   1  -8 -12 1293.18 146.695   9
   1  -8 -12 1102.97 75.3964  28
   1  -8 -12 1180.86 69.0099  23
   1  -8 -11 231.599 43.3811  28
   1  -8 -11 149.840 66.9098   1
   1  -8 -11 200.688 97.6884   9
   1  -8 -11 196.182 33.8962  23
   1  -8 -11 206.530 29.6453  12
  -1   8  10 6620.06 292.734   8
   1  -8 -10 5793.52 262.122  23
   1  -8 -10 6307.28 329.765   9
   1  -8 -10 5578.76 259.210  12
   1  -8  -9 238.328 87.0904   9
  -1   8   9 212.582 50.8245   8
   1  -8  -9 170.768 31.8200  23
  -1   8   8 5374.35 268.334   8
   1  -8  -8 5752.01 305.704   9
  -1   8   7 1934.36 116.322   8
   1  -8  -7 1894.93 143.192   9
  -1   8   6 5895.26 288.813   8
   1  -8  -6 6306.03 314.091   9
  -1   8   5 1396.65 99.0482   8
   1  -8  -5 1988.08 130.601   9
  -1   8   4 6079.87 289.665   8
  -1   8   3 16118.9 745.039  10
  -1   8   3 16849.8 736.597   8
  -1   8   2 681.607 74.8102  10
  -1   8   2 519.807 64.0033   8
  -1   8   1 16911.6 765.480  10
  -1   8   1 16863.6 753.851   8
  -1   8   0 832.284 88.2671  10
  -1   8   0 677.857 75.4932   8
  -1   8  -1 22296.6 993.436  10
  -1   8  -1 21579.0 981.731   8
  -1   8  -1 22915.7 1008.08   5
  -1   8  -2 6295.47 287.476  10
  -1   8  -2 5752.40 271.599   8
  -1   8  -2 6179.99 303.445   5
  -1   8  -3 6149.24 329.549   5
  -1   8  -3 6050.57 313.761  10
  -1   8  -4 4165.53 246.635   5
  -1   8  -4 3757.41 224.413  10
  -1   8  -5 118.701 66.1177  10
  -1   8  -5 161.248 97.5011   5
  -1   8  -6 207.244 74.3906  10
  -1   8  -6 163.789 113.730   5
  -1   8  -6 190.845 53.3470   6
  -1   8  -7 5454.42 314.308   5
  -1   8  -7 5030.59 224.515  22
  -1   8  -8 130.107 35.1442  22
  -1   8  -8 141.635 36.7715  14
  -1   8  -8 72.6056 67.0924   6
  -1   8  -8 113.552 115.533   5
  -1   8  -9 10992.2 502.300  10
  -1   8  -9 9399.66 446.062  14
  -1   8  -9 10798.4 449.662  22
   1  -8   9 10476.9 490.154   1
  -1   8  -9 9461.42 477.609   6
  -1   8  -9 10962.3 554.133   5
  -1   8 -10 4454.70 212.382  14
  -1   8 -10 4474.51 213.642  21
  -1   8 -10 4989.87 325.400   5
  -1   8 -10 4460.55 249.038   6
  -1   8 -10 5240.89 270.100  10
  -1   8 -11 2015.49 111.828  14
  -1   8 -11 2205.15 113.740  21
  -1   8 -11 2333.85 227.126   5
  -1   8 -11 1997.56 149.680   6
  -1   8 -11 2375.90 163.638  10
  -1   8 -12 5359.71 247.311  14
  -1   8 -12 5359.42 248.969  21
  -1   8 -12 5217.15 288.996   6
  -1   8 -12 5777.80 377.946   5
  -1   8 -12 5092.55 250.766  31
  -1   8 -12 6064.76 305.602  10
  -1   8 -13-87.4698 84.3357   6
  -1   8 -13-1.19067 40.9438  14
  -1   8 -13 27.5818 50.1095  31
  -1   8 -13 6.08869 42.0346  21
  -1   8 -13-40.1050 72.7967  10
  -1   8 -13-21.3100 150.933   5
  -1   8 -14 4834.76 227.579  14
  -1   8 -14 4698.31 232.146  31
  -1   8 -14 5389.71 364.136   5
  -1   8 -14 4281.62 269.648   6
  -1   8 -14 5035.53 228.507  21
  -1   8 -14 5366.52 283.306  10
  -1   8 -15 3464.71 227.952   6
  -1   8 -15 3772.42 180.383  14
  -1   8 -15 3594.43 182.137  22
  -1   8 -15 3925.42 181.042  21
  -1   8 -15 3756.04 229.919  10
  -1   8 -16 232.133 81.4571   6
  -1   8 -16 284.685 78.4626  10
  -1   8 -16 349.822 46.3376  21
  -1   8 -16 358.798 47.0664  22
  -1   8 -16 285.970 45.1793  14
  -1   8 -17 5203.24 248.392  22
  -1   8 -17 5299.64 246.434  21
  -1   8 -17 5632.24 262.858  29
  -1   8 -17 5445.39 247.677  14
  -1   8 -18 63.0580 35.0149  21
  -1   8 -18 79.9496 66.2484  29
  -1   8 -18 47.5748 35.2062  22
  -1   8 -19 1636.58 105.431  29
  -1   8 -19 1688.96 89.3751  22
  -1   8 -19 1524.13 85.4856  21
  -1   8 -20 80.4509 54.1727  29
  -1   8 -21 656.692 61.6536  29
  -1   8 -22 979.323 57.3302  14
  -1   8 -23 50.6015 24.5883  14
   1  -7 -25 381.612 29.6278  16
   1  -7 -25 390.042 44.6038  15
   1  -7 -24 240.455 47.5590  15
   1  -7 -24 269.740 28.5916  16
   1  -7 -23 64.5559 24.9607  16
   1  -7 -23 55.1636 20.5851  22
   1  -7 -22 700.896 46.3072  16
   1  -7 -22 640.124 42.4709  22
   1  -7 -21 107.914 29.8544  16
   1  -7 -21 39.6753 45.1751  28
   1  -7 -21 88.9706 26.4648  22
   1  -7 -20-23.2280 27.9312  16
   1  -7 -20-57.6386 47.5119  28
   1  -7 -20-2.51157 26.5163  22
   1  -7 -19 145.715 32.8229  12
   1  -7 -19 84.0010 32.2747  16
   1  -7 -19 93.9652 48.9272  28
   1  -7 -19 36.9133 31.9413  22
   1  -7 -18 18.7371 30.0729  12
   1  -7 -18 97.4381 48.1860  28
   1  -7 -18 35.2718 30.3550  16
   1  -7 -17 712.596 53.7168  12
   1  -7 -17 849.240 67.0890  28
   1  -7 -17 750.894 53.3083  16
   1  -7 -16 890.807 58.0064  12
   1  -7 -16 746.070 56.5242  16
   1  -7 -16 874.692 70.6518  28
   1  -7 -15 159.600 34.7960  12
   1  -7 -15 229.958 54.0487  28
   1  -7 -15 177.926 35.8647  16
   1  -7 -14 1527.67 99.0260  28
   1  -7 -14 1551.23 172.429   9
   1  -7 -14 1767.81 90.5401  12
   1  -7 -14 1760.39 90.9145  16
   1  -7 -13 225.959 114.542   9
   1  -7 -13 131.350 31.5648  16
   1  -7 -13 126.099 30.6376  12
   1  -7 -13 124.664 50.6061  28
   1  -7 -12 494.971 113.821   9
   1  -7 -12 575.215 41.9319  12
   1  -7 -12 595.511 55.5401  28
   1  -7 -12 365.930 67.7152   1
   1  -7 -11 1602.60 82.2594  23
   1  -7 -11 1713.81 155.014   9
   1  -7 -11 1540.78 78.5067  12
   1  -7 -10 423.638 111.520   9
   1  -7  -9 1229.87 128.264   9
   1  -7  -8 7160.53 365.175   9
  -1   7   7 4182.10 208.540   8
   1  -7  -7 4216.83 236.113   9
  -1   7   6 55.6971 39.9504   8
   1  -7  -6 202.941 70.3306   9
  -1   7   5 8706.39 398.597   8
   1  -7  -5 8784.38 418.685   9
  -1   7   4 9962.09 486.497  10
  -1   7   4 10979.7 482.626   8
   1  -7  -4 11407.0 502.184   9
  -1   7   3 336.895 48.0217   8
  -1   7   3 299.545 58.6828  10
  -1   7   2 19130.9 833.243   8
  -1   7   2 18616.8 842.131  10
  -1   7   1 8588.02 390.555   8
  -1   7   1 8377.41 401.091  10
  -1   7   0 4598.75 222.754   8
  -1   7   0 4327.59 233.385  10
  -1   7  -1 16276.8 764.087   8
  -1   7  -1 17930.6 778.212  10
  -1   7  -1 17999.4 788.055   5
  -1   7  -2 5949.34 289.831   8
  -1   7  -2 6122.19 303.243  10
  -1   7  -2 5819.34 311.651   5
  -1   7  -3 147.240 65.5340  10
  -1   7  -3 96.6934 38.8086   6
  -1   7  -3 95.5735 27.5224   7
  -1   7  -3 171.852 80.3027   5
  -1   7  -4 7711.50 390.803  10
  -1   7  -4 8241.94 408.038   5
  -1   7  -4 8043.18 365.766   6
  -1   7  -5 5805.92 313.182  10
  -1   7  -5 6662.94 338.508   5
  -1   7  -5 6071.31 291.479   6
  -1   7  -6 3591.63 223.962   5
  -1   7  -6 3050.97 175.342   6
  -1   7  -7 5650.95 307.742   5
  -1   7  -7 4665.74 251.781   6
  -1   7  -8 4578.89 242.733  10
  -1   7  -8 4576.53 283.929   5
  -1   7  -8 3948.84 226.830   6
  -1   7  -9 12155.6 549.882  21
  -1   7  -9 12835.6 643.097   5
  -1   7  -9 13194.0 585.648   6
   1  -7   9 13299.3 585.844   1
  -1   7  -9 12110.0 548.327  14
  -1   7  -9 14299.4 599.917  10
  -1   7 -10 605.947 51.5628  21
  -1   7 -10 580.328 88.1379   6
  -1   7 -10 796.425 146.472   5
  -1   7 -10 465.074 48.9474  14
  -1   7 -10 533.959 55.3834  31
  -1   7 -10 714.800 90.3870  10
  -1   7 -11 17530.6 737.842  10
  -1   7 -11 16164.5 798.524   5
  -1   7 -11 16315.7 729.482   6
  -1   7 -11 14972.0 686.427  14
  -1   7 -11 15572.3 688.914  31
  -1   7 -11 15991.7 687.475  21
  -1   7 -12 2248.85 155.210  10
  -1   7 -12 2157.69 156.036   6
  -1   7 -12 2422.16 226.815   5
  -1   7 -12 1968.45 108.304  14
  -1   7 -12 2027.18 114.945  31
  -1   7 -12 2120.45 109.745  21
  -1   7 -13 13984.3 621.048  10
  -1   7 -13 13754.0 697.302   5
  -1   7 -13 13351.0 618.737   6
  -1   7 -13 12420.9 568.755  14
  -1   7 -13 12643.1 573.405  31
  -1   7 -13 13278.1 569.967  21
  -1   7 -14 13827.3 627.146  10
  -1   7 -14 13355.8 577.699  14
  -1   7 -14 12567.4 580.843  31
  -1   7 -14 13400.1 577.457  21
  -1   7 -14 12552.4 579.026  22
  -1   7 -14 13258.6 629.943   6
  -1   7 -15 606.858 56.1811  22
  -1   7 -15 629.964 55.9948  21
  -1   7 -15 494.910 105.684   6
  -1   7 -15 707.742 57.9976  14
  -1   7 -15 556.282 63.2997  31
  -1   7 -15 612.442 89.4122  10
  -1   7 -16 9363.99 470.551   6
  -1   7 -16 9414.31 416.681  22
  -1   7 -16 9299.22 414.190  21
  -1   7 -16 9307.93 419.257  31
  -1   7 -16 8835.97 458.803  10
  -1   7 -17 1281.56 80.4516  31
  -1   7 -17 1145.74 73.9641  22
  -1   7 -17 1111.36 71.6699  21
  -1   7 -18 2764.85 198.148   6
  -1   7 -18 3372.06 165.454  29
  -1   7 -18 2897.15 152.048  31
  -1   7 -18 2977.07 145.943  21
  -1   7 -18 3025.42 148.952  22
  -1   7 -19 519.798 70.4364  29
  -1   7 -19 531.972 54.9028  31
  -1   7 -19 499.089 47.1347  22
  -1   7 -19 465.151 45.0633  21
  -1   7 -20 1445.96 84.2511  31
  -1   7 -20 1348.68 92.6365  29
  -1   7 -20 1411.09 79.4550  22
  -1   7 -20 1328.84 74.7791  21
  -1   7 -21 688.068 63.5448  29
  -1   7 -21 656.339 49.0219  14
  -1   7 -21 637.238 48.0044  22
  -1   7 -22 155.760 44.9525  29
  -1   7 -22 238.306 39.1069  27
  -1   7 -23 2032.13 98.8792  14
  -1   7 -24 72.2649 23.2956  14
   1  -6 -26 12.8242 17.8464  16
   1  -6 -26-4.66495 24.2633  18
   1  -6 -25 254.609 26.5342  16
   1  -6 -25 219.123 26.8062  31
   1  -6 -24 57.9734 24.2015  16
   1  -6 -24 45.3691 26.6889  31
   1  -6 -23 435.897 35.9187  16
   1  -6 -23 336.973 31.0274  22
   1  -6 -22 413.189 39.1915  16
   1  -6 -22 465.357 35.6800  22
   1  -6 -21 308.376 35.2448  16
   1  -6 -21 309.505 32.5777  22
   1  -6 -21 227.293 49.9536  28
   1  -6 -20 38.0581 29.9701  16
   1  -6 -20-21.3801 96.8896   9
   1  -6 -20 51.3526 28.7251  22
   1  -6 -20-9.56162 49.0197  28
   1  -6 -19 2266.60 113.660  16
   1  -6 -19 2389.58 124.438  28
   1  -6 -19 2180.81 111.570  22
   1  -6 -18 1779.34 95.3755  12
   1  -6 -18 1901.68 96.1853  16
   1  -6 -18 1856.57 107.249  28
   1  -6 -18 1767.76 94.6415  22
   1  -6 -17 468.774 42.6666  12
   1  -6 -17 448.724 43.2515  16
   1  -6 -16 3364.08 161.849  12
   1  -6 -16 3412.43 161.993  16
   1  -6 -16 3498.11 171.823  28
   1  -6 -15 308.967 37.0165  12
   1  -6 -15 354.334 38.5519  16
   1  -6 -15 365.391 55.8090  28
   1  -6 -14 1701.83 87.7016  12
   1  -6 -14 1750.43 88.4070  16
   1  -6 -13 215.127 32.4785  12
   1  -6 -13 219.584 33.9509  16
   1  -6 -13 217.135 48.0804  28
   1  -6 -12 47.8368 25.6304  12
   1  -6 -12 11.4333 95.2831   9
   1  -6 -12-6.93174 45.2516   1
   1  -6 -12 32.4105 26.8256  16
   1  -6 -11 427.308 65.1225   1
   1  -6 -11 682.900 112.530   9
   1  -6 -10 1192.06 126.465   9
   1  -6 -10 1066.26 93.8655   1
   1  -6  -9 7515.87 385.939   9
   1  -6  -8 7478.35 376.486   9
   1  -6  -7 16947.0 773.715   9
   1  -6  -6 191.037 76.1572   9
  -1   6   5 1199.33 76.7231   8
   1  -6  -5 1245.69 102.836   9
  -1   6   4 1827.25 99.7274   8
  -1   6   4 1633.50 109.145  10
   1  -6  -4 1756.82 120.368   9
   1  -6  -3 204.878 62.6707   9
  -1   6   3 177.902 39.3626   8
  -1   6   3 195.173 50.2178  10
  -1   6   2 8218.33 388.253   8
  -1   6   2 8706.29 397.762  10
   1  -6  -2 9387.65 404.283   9
  -1   6   1 2829.86 145.908   8
  -1   6   1 2942.47 156.868  10
  -1   6   0 6919.80 321.000   8
  -1   6   0 7024.01 330.288  10
  -1   6  -1 5652.27 258.064   6
  -1   6  -1 6070.66 277.827   8
  -1   6  -2 156.352 59.7261  10
  -1   6  -2 130.809 37.6004   6
  -1   6  -2 122.601 75.5238   5
  -1   6  -2 83.7121 49.3293   8
  -1   6  -3 10086.5 457.039   6
  -1   6  -3 11310.6 491.252   5
  -1   6  -3 9959.92 446.265   7
  -1   6  -3 10786.5 479.175  10
  -1   6  -4 17246.8 800.832   6
  -1   6  -4 18161.4 817.871  10
  -1   6  -5 2489.48 170.361   5
  -1   6  -5 2203.61 136.798   6
  -1   6  -5 2277.08 150.868  10
  -1   6  -6 9454.85 446.552   6
  -1   6  -6 10031.5 484.324   5
  -1   6  -7 524.990 77.5169   6
  -1   6  -7 578.337 117.787   5
  -1   6  -8 1911.36 138.565   6
  -1   6  -8 2150.84 183.376   5
  -1   6  -8 2291.43 145.243  10
  -1   6  -9 286.819 78.3122   6
  -1   6  -9 323.757 117.868   5
   1  -6   9 332.204 70.1866   1
  -1   6  -9 323.369 69.7469  10
  -1   6 -10 12090.6 644.477   5
  -1   6 -10 12381.6 594.875   6
  -1   6 -10 13336.4 596.527  10
  -1   6 -11 2778.38 138.456  14
  -1   6 -11 3232.71 181.022  10
  -1   6 -11 2954.28 238.632   5
  -1   6 -11 2957.15 184.291   6
  -1   6 -11 2845.15 139.678  21
  -1   6 -12 7251.95 335.208  31
  -1   6 -12 7748.83 381.252   6
  -1   6 -12 7636.72 442.340   5
  -1   6 -12 8412.71 378.092  10
  -1   6 -12 7583.68 331.737  21
  -1   6 -12 7001.66 330.159  14
  -1   6 -13 8486.03 385.148  31
  -1   6 -13 8692.27 431.270   6
  -1   6 -13 8975.55 502.746   5
  -1   6 -13 9145.37 425.427  10
  -1   6 -13 8399.64 380.432  14
  -1   6 -13 8288.13 382.351  22
  -1   6 -13 8739.40 381.430  21
  -1   6 -14 793.731 70.3851  31
  -1   6 -14 1052.58 102.406  10
  -1   6 -14 1031.62 115.959   6
  -1   6 -14 1004.49 173.633   5
  -1   6 -14 902.159 63.6243  21
  -1   6 -14 931.560 65.4371  22
  -1   6 -15 9738.15 475.301   6
  -1   6 -15 9254.04 416.203  21
  -1   6 -15 9428.38 418.887  22
  -1   6 -15 9452.26 421.410  31
  -1   6 -15 9067.04 457.651  10
  -1   6 -16 728.690 57.1407  22
  -1   6 -16 648.383 54.4073  21
  -1   6 -16 531.215 102.156   6
  -1   6 -16 529.617 83.2689  10
  -1   6 -16 788.629 64.2001  31
  -1   6 -17 755.175 115.600   6
  -1   6 -17 805.620 66.5256  31
  -1   6 -17 809.274 58.1885  21
  -1   6 -17 818.798 60.3405  22
  -1   6 -18 896.833 120.619   6
  -1   6 -18 923.422 63.0743  21
  -1   6 -18 922.340 65.4730  22
  -1   6 -18 1116.23 88.6734  29
  -1   6 -18 1037.18 73.6166  31
  -1   6 -19 51.3819 37.0705  14
  -1   6 -19 32.8697 34.0982  22
  -1   6 -19 95.3714 80.4094   6
  -1   6 -19-6.73613 95.4468   9
  -1   6 -19 36.9440 43.6306  31
  -1   6 -19 44.3094 63.1793  29
  -1   6 -19 81.7385 32.7282  21
  -1   6 -20 133.595 35.0803  22
  -1   6 -20 142.479 58.9949  29
  -1   6 -20 156.469 43.4368  31
  -1   6 -20 146.889 37.5637  14
  -1   6 -20 153.965 32.5708  21
  -1   6 -21 43.4351 30.7330  22
  -1   6 -21 52.0442 39.7117  31
  -1   6 -21 90.7471 50.7970  29
  -1   6 -21 77.0447 33.2932  14
  -1   6 -21 70.1117 27.3853  21
  -1   6 -22 584.994 45.8515  22
  -1   6 -22 683.330 47.0930  14
  -1   6 -22 556.864 51.2808  31
  -1   6 -23 86.5501 29.3406  14
  -1   6 -23 66.9525 26.8308  22
  -1   6 -24 403.119 41.2013  27
  -1   6 -24 559.912 37.4380  14
   1  -5 -26 19.5571 21.1562  31
   1  -5 -26 18.7816 19.1901  16
   1  -5 -26 65.9557 37.0440  15
   1  -5 -26 50.7333 25.9843  18
   1  -5 -25 2103.30 99.0569  31
   1  -5 -25 1973.07 102.593  18
   1  -5 -25 2039.50 98.2895  16
   1  -5 -24 51.4192 30.3569  31
   1  -5 -24 82.1890 25.3370  16
   1  -5 -24 9.90709 20.4650  22
   1  -5 -23 2173.00 105.208  16
   1  -5 -23 2097.32 101.845  22
   1  -5 -22 2217.90 105.940  16
   1  -5 -22 2046.41 102.593  22
   1  -5 -21 1666.36 167.602   9
   1  -5 -21 1472.59 96.6031  28
   1  -5 -21 1585.50 86.1096  16
   1  -5 -21 1723.09 84.2337  22
   1  -5 -20 12366.4 625.974   9
   1  -5 -20 12193.0 541.838  28
   1  -5 -20 12341.8 534.530  16
   1  -5 -20 12002.7 532.555  22
   1  -5 -19 1724.79 188.871   9
   1  -5 -19 2000.89 114.808  28
   1  -5 -19 1885.38 100.140  22
   1  -5 -19 2117.26 103.234  16
   1  -5 -18 6579.29 297.940  16
   1  -5 -18 6850.96 389.472   9
   1  -5 -18 6520.13 297.751  12
   1  -5 -18 6552.57 296.902  22
   1  -5 -18 6996.51 307.195  28
   1  -5 -17 5318.91 237.421  16
   1  -5 -17 4983.29 235.669  22
   1  -5 -17 5226.88 237.352  12
   1  -5 -17 5384.41 246.406  28
   1  -5 -16 1131.85 66.3898  12
   1  -5 -16 1148.04 66.8316  16
   1  -5 -16 1061.13 108.446   6
   1  -5 -16 1156.24 81.3261  28
   1  -5 -15 5946.07 265.234  12
   1  -5 -15 5948.41 272.781  28
   1  -5 -15 5776.23 305.741   6
   1  -5 -15 5799.65 264.855  16
   1  -5 -14 82.9598 69.4057   6
   1  -5 -14 63.2578 45.9776  28
   1  -5 -14 53.6884 30.5504  16
   1  -5 -14 79.8604 28.7835  12
   1  -5 -13 6675.52 287.104  16
   1  -5 -13 6094.94 319.866   6
   1  -5 -13 6594.92 286.716  12
   1  -5 -13 5929.05 291.526  28
   1  -5 -12 1379.79 109.236   6
   1  -5 -11 3112.96 167.037   1
   1  -5 -11 3331.43 177.848   6
   1  -5 -10 7137.28 356.897   1
   1  -5 -10 8198.17 361.187   6
   1  -5  -9 2903.17 189.398   9
   1  -5  -9 2866.38 153.511   6
   1  -5  -8 28750.0 1224.48   9
   1  -5  -8 26891.4 1191.66   6
   1  -5  -7 340.451 89.3679   9
   1  -5  -6 19864.7 889.363   9
   1  -5  -5 509.156 75.0161   9
  -1   5   4 1976.49 108.389  10
   1  -5  -4 2081.20 129.131   9
  -1   5   3 9643.87 436.865  10
  -1   5   3 9765.54 431.020   8
   1  -5  -3 9758.13 445.288   9
  -1   5   2 1622.02 97.2663  10
  -1   5   2 1563.07 89.0641   8
   1  -5  -2 1769.99 105.895   9
  -1   5   1 8913.23 407.217   8
  -1   5   1 9567.46 416.715  10
  -1   5   0 12125.5 560.502   8
  -1   5   0 13750.3 572.217  10
  -1   5  -1 230.379 57.6623  10
  -1   5  -1 184.876 45.3532   8
  -1   5  -2 8453.18 382.488  10
  -1   5  -2 8039.57 374.294   8
  -1   5  -2 8202.62 388.820   5
  -1   5  -3 2510.54 139.274  10
  -1   5  -3 2339.45 110.678   7
  -1   5  -3 2498.51 152.269   5
  -1   5  -4 411.783 84.6529   5
  -1   5  -4 388.258 63.4417  10
  -1   5  -5 3254.20 198.161   5
  -1   5  -6 322.221 93.7537   5
  -1   5  -7 4.67293 95.6009   5
  -1   5  -7 88.4047 69.5438   6
  -1   5  -7 42.3444 60.3048  10
  -1   5  -8 2689.54 202.904   5
  -1   5  -8 2670.28 166.653   6
  -1   5  -8 2842.76 162.965  10
  -1   5  -9 1126.10 104.891   6
  -1   5  -9 917.650 140.243   5
   1  -5   9 902.920 82.2335   1
  -1   5  -9 1176.37 96.6364  10
  -1   5 -10-73.0310 110.205   5
  -1   5 -10 69.3161 70.2265   6
  -1   5 -10 41.6003 52.0301  10
  -1   5 -11 1938.24 144.741   6
  -1   5 -11 2116.17 135.416  10
  -1   5 -12 2977.39 236.459   5
  -1   5 -12 2475.66 176.156   6
  -1   5 -12 2675.08 132.369  22
  -1   5 -12 2895.91 168.027  10
  -1   5 -13 711.473 59.8055  31
  -1   5 -13 872.570 89.3282  10
  -1   5 -13 735.697 105.462   6
  -1   5 -13 706.061 54.6768  22
  -1   5 -13 832.021 154.574   5
  -1   5 -13 616.427 53.4138  21
  -1   5 -14 915.720 97.3855  10
  -1   5 -14 1028.77 66.2734  22
  -1   5 -14 1062.74 65.4331  21
  -1   5 -14 1039.58 72.3694  31
  -1   5 -14 1029.09 120.788   6
  -1   5 -15-35.5637 90.3829   6
  -1   5 -15 70.9111 35.4920  21
  -1   5 -15 36.3038 35.1625  22
  -1   5 -15 29.9594 57.6872  10
  -1   5 -15 88.2654 44.9420  31
  -1   5 -16 28.3833 42.9518  31
  -1   5 -16 80.0797 86.6204   6
  -1   5 -16 52.1519 34.6269  21
  -1   5 -16 46.6594 36.3909  22
  -1   5 -16 93.6222 59.8680  10
  -1   5 -16 95.7718 36.3354  14
  -1   5 -17 569.839 52.2077  22
  -1   5 -17 656.069 51.1899  21
  -1   5 -17 643.149 53.1798  14
  -1   5 -17 707.936 61.5579  31
  -1   5 -17 647.792 110.673   6
  -1   5 -18 1056.32 133.404   6
  -1   5 -18 1353.21 77.2779  14
  -1   5 -18 1293.69 77.1593  22
  -1   5 -18 1248.32 74.3843  21
  -1   5 -18 1215.35 156.552   9
  -1   5 -18 1234.17 83.4218  31
  -1   5 -18 1308.30 96.4454  29
  -1   5 -19 66.2194 43.6779  31
  -1   5 -19 55.1767 61.2242  29
  -1   5 -19 11.2829 90.3492   6
  -1   5 -19 84.2077 31.8649  21
  -1   5 -19 137.695 114.074   9
  -1   5 -19 68.1039 37.0418  14
  -1   5 -19 61.6501 34.3612  22
  -1   5 -20 606.716 50.7616  22
  -1   5 -20 571.448 46.3277  21
  -1   5 -20 495.203 102.298   6
  -1   5 -20 667.302 124.774   9
  -1   5 -20 673.120 52.8870  14
  -1   5 -20 640.932 58.7296  31
  -1   5 -20 611.365 68.8224  29
  -1   5 -21 104.921 42.1621  31
  -1   5 -21 160.271 36.5701  14
  -1   5 -21 121.684 34.2987  22
  -1   5 -22 319.284 45.6628  31
  -1   5 -22 412.844 40.5291  14
  -1   5 -22 321.996 37.9568  22
  -1   5 -23 12.0128 35.9584  31
  -1   5 -23 22.5700 28.3951  14
  -1   5 -23-5.86172 26.8837  22
  -1   5 -24 321.754 39.9030  31
  -1   5 -24 306.401 32.3250  22
  -1   5 -25 123.072 24.2412  14
  -1   5 -25 116.517 32.0287  27
  -1   5 -25 97.7983 22.0760  22
   1  -4 -26 3022.11 152.602  18
   1  -4 -26 3405.01 152.133  31
   1  -4 -25 1005.76 63.8523  18
   1  -4 -25 1052.27 61.7871  31
   1  -4 -25 1220.47 75.4904  15
   1  -4 -24 2696.83 131.881  22
   1  -4 -24 3221.41 138.995  31
   1  -4 -23 4046.24 183.424  22
   1  -4 -22 212.926 29.4315  22
   1  -4 -21 10113.2 448.403  16
   1  -4 -21 10244.4 446.623  22
   1  -4 -21 9953.62 531.823   9
   1  -4 -20 2226.91 197.342   9
   1  -4 -20 2018.92 120.548  28
   1  -4 -20 2140.53 107.390  22
   1  -4 -20 2253.03 109.883  16
   1  -4 -19 9967.51 439.333  16
   1  -4 -19 9821.78 526.863   9
   1  -4 -19 9737.83 492.711   6
   1  -4 -19 9968.31 446.920  28
   1  -4 -19 9983.10 438.121  22
   1  -4 -18 3601.64 164.210  16
   1  -4 -18 3283.99 250.339   9
   1  -4 -18 3425.43 218.987   6
   1  -4 -18 3463.00 173.894  28
   1  -4 -18 3386.52 162.269  22
   1  -4 -17 1681.85 90.4732  12
   1  -4 -17 1797.15 91.3884  16
   1  -4 -17 1749.19 174.676   9
   1  -4 -17 1787.92 143.506   6
   1  -4 -17 1774.05 105.075  28
   1  -4 -17 1756.06 89.9117  22
   1  -4 -16 1774.44 92.9473  12
   1  -4 -16 1810.82 93.0231  22
   1  -4 -16 1736.30 142.243   6
   1  -4 -16 1848.13 93.7514  16
   1  -4 -16 1787.19 179.202   9
   1  -4 -16 1940.48 105.398  28
   1  -4 -15-43.7031 73.4001   6
   1  -4 -15 45.4647 44.1606  28
   1  -4 -15 36.3320 26.7707  16
   1  -4 -15 19.3418 25.0793  12
   1  -4 -14 1866.50 95.8005  12
   1  -4 -14 1874.39 140.165   6
   1  -4 -14 1955.72 96.2711  16
   1  -4 -14 1964.04 106.007  28
   1  -4 -13 845.866 98.0429   6
   1  -4 -12 40.0539 63.7196   6
   1  -4 -11 2924.29 148.924   1
   1  -4 -11 3111.80 174.359   6
   1  -4 -10 786.632 64.5632   1
   1  -4 -10 813.359 85.8313   6
   1  -4  -9 6249.80 296.707   1
   1  -4  -9 6454.40 304.178   6
   1  -4  -8 2520.15 141.848   6
   1  -4  -7 5385.96 252.836   6
   1  -4  -6 1010.78 95.8830   9
   1  -4  -6 877.465 64.5721   6
   1  -4  -5 2163.38 135.797   9
   1  -4  -4 2451.80 139.882   9
  -1   4   4 2374.40 118.078  10
   1  -4  -3 886.512 80.2056   9
  -1   4   3 1034.47 64.5319  10
  -1   4   2 461.706 39.7092   8
   1  -4  -2 476.081 63.8177   9
  -1   4   2 435.409 49.6856  10
  -1   4   1 55.9704 44.5102  10
  -1   4   1 43.7677 30.0724   8
   1  -4  -1 87.2189 52.4122   9
  -1   4   0 5424.64 254.501   8
  -1   4   0 6041.56 266.056  10
  -1   4  -1 457.500 48.7260   8
  -1   4  -1 539.287 65.8398  10
  -1   4  -2 816.636 64.4852   8
  -1   4  -2 802.476 83.5240   5
  -1   4  -3 2909.24 170.807  10
  -1   4  -3 4521.97 194.797   5
  -1   4  -4 75.5628 74.4091   5
  -1   4  -5 1233.44 119.920   5
  -1   4  -6 317.820 97.9994   5
  -1   4  -7 1499.77 106.734  10
  -1   4  -7 1421.87 141.917   5
  -1   4  -8 525.489 69.1586  10
  -1   4  -8 479.484 111.836   5
   1  -4   8 469.124 59.8465   1
  -1   4  -9 2381.29 138.289  10
  -1   4  -9 2157.97 183.871   5
   1  -4   9 2076.36 120.743   1
  -1   4 -10 1249.05 114.187   6
  -1   4 -10 986.810 148.705   5
  -1   4 -10 1306.56 99.6481  10
  -1   4 -11 307.761 82.9753   6
  -1   4 -11 243.224 57.2536  10
  -1   4 -11 154.612 116.119   5
  -1   4 -12 115.841 80.1918   6
  -1   4 -12 220.875 121.655   5
  -1   4 -12 27.1660 50.4975  10
  -1   4 -13 281.889 59.9921  10
  -1   4 -13 180.081 35.4390  22
  -1   4 -13 165.002 83.2759   6
  -1   4 -14 19.6956 32.9584  21
  -1   4 -14-46.8875 81.2722   6
  -1   4 -14 30.9321 32.5812  22
  -1   4 -14 16.1356 53.8973  10
  -1   4 -14 13.6436 31.1840  14
  -1   4 -15 1461.29 115.931  10
  -1   4 -15 1591.20 87.6295  21
  -1   4 -15 1716.53 88.0182  14
  -1   4 -15 1564.14 88.6638  22
  -1   4 -16 63.4378 35.8697  14
  -1   4 -16 36.8410 34.7461  22
  -1   4 -16 10.6722 87.8576   6
  -1   4 -16 29.9360 34.3168  21
  -1   4 -16 65.9382 44.0010  31
  -1   4 -16 63.0128 54.0539  10
  -1   4 -17 2568.96 129.052  21
  -1   4 -17 2598.56 131.942  22
  -1   4 -17 2651.42 194.935   6
  -1   4 -17 2743.18 137.609  31
  -1   4 -17 2709.28 131.237  14
  -1   4 -18 57.7013 35.4884  14
  -1   4 -18 81.4517 35.2426  22
  -1   4 -18 11.5296 89.1934   6
  -1   4 -18 63.1546 33.2963  21
  -1   4 -18 16.5538 61.5798  29
  -1   4 -18 42.7920 43.9677  31
  -1   4 -18 34.2537 101.626   9
  -1   4 -19 3258.58 239.395   9
  -1   4 -19 3479.97 163.375  31
  -1   4 -19 3289.50 157.715  22
  -1   4 -19 3101.63 153.275  21
  -1   4 -19 3163.65 223.327   6
  -1   4 -19 3270.85 156.769  14
  -1   4 -20 343.575 110.268   9
  -1   4 -20 285.452 40.3566  22
  -1   4 -20 156.507 92.6648   6
  -1   4 -20 375.504 51.5238  31
  -1   4 -20 301.190 41.9631  14
  -1   4 -21 1964.44 103.053  22
  -1   4 -21 1812.25 107.839  31
  -1   4 -21 2142.89 104.032  14
  -1   4 -22 253.583 34.6205  22
  -1   4 -22 250.315 44.9830  31
  -1   4 -22 197.574 36.0768  14
  -1   4 -23 1394.67 76.7092  22
  -1   4 -23 1288.54 81.6284  31
  -1   4 -23 1498.97 76.9170  14
  -1   4 -24 609.718 42.8721  22
  -1   4 -24 651.312 43.8041  14
  -1   4 -25 163.820 24.7390  22
  -1   4 -25 88.8679 32.0213  31
  -1   4 -25 141.528 25.6830  14
  -1   4 -26 318.438 26.9549  22
  -1   4 -26 378.307 27.5645  14
   1  -3 -26 384.129 47.5500  15
   1  -3 -26 354.218 34.3407  18
   1  -3 -26 394.881 35.2756  31
   1  -3 -25 993.011 55.9503  22
   1  -3 -25 1158.83 65.6632  18
   1  -3 -25 1156.94 64.8480  31
   1  -3 -24 2509.75 114.360  31
   1  -3 -24 2278.60 115.024  18
   1  -3 -24 2113.88 106.290  22
   1  -3 -23 34.8759 24.5317  22
   1  -3 -22 2481.61 118.955  22
   1  -3 -21 1475.04 76.1647  22
   1  -3 -21 1067.19 150.477   9
   1  -3 -21 1212.09 128.601   6
   1  -3 -20 1767.98 182.451   9
   1  -3 -20 2074.92 101.284  22
   1  -3 -20 1936.82 159.406   6
   1  -3 -20 1943.82 112.535  28
   1  -3 -19 2358.20 208.410   9
   1  -3 -19 2510.83 131.700  28
   1  -3 -19 2394.41 118.350  22
   1  -3 -19 2363.53 179.343   6
   1  -3 -18 1310.57 72.0596  22
   1  -3 -18 1148.84 152.128   9
   1  -3 -18 1347.76 73.4561  16
   1  -3 -18 1203.53 86.1874  28
   1  -3 -18 1386.85 131.303   6
   1  -3 -17 162.083 32.6021  16
   1  -3 -17 176.376 108.764   9
   1  -3 -17 142.151 51.9096  28
   1  -3 -17 28.4873 76.9228   6
   1  -3 -17 150.469 30.7914  22
   1  -3 -16 214.556 31.2070  16
   1  -3 -16 273.432 51.2919  28
   1  -3 -16 303.622 109.156   9
   1  -3 -16 237.520 80.3900   6
   1  -3 -16 196.684 30.4098  22
   1  -3 -15 29.5631 26.8247  16
   1  -3 -15 85.4807 46.8372  28
   1  -3 -15-36.5331 95.2856   9
   1  -3 -15 62.5480 73.7661   6
   1  -3 -15 7.12341 24.7030  12
   1  -3 -15 11.3725 26.4596  22
   1  -3 -14 28.5699 101.274   9
   1  -3 -14 83.3596 45.7164  28
   1  -3 -14 30.1527 25.4752  16
   1  -3 -14 65.6423 70.7582   6
   1  -3 -14 43.3894 24.5183  12
   1  -3 -13 117.128 70.2706   6
   1  -3 -12 2094.67 143.116   6
   1  -3 -11 5948.04 299.715   6
   1  -3 -10 536.076 76.1990   6
   1  -3 -10 434.453 43.4614   1
   1  -3  -9 12015.7 540.465   6
   1  -3  -9 11724.0 521.699   1
   1  -3  -8 1309.37 97.5410   6
   1  -3  -8 1285.57 80.9553   1
   1  -3  -7 907.789 77.3591   6
   1  -3  -6 948.893 72.9242   6
   1  -3  -5 165.001 45.0686   6
  -1   3   4 35731.2 1568.91  10
   1  -3  -4 37747.2 1572.58   6
  -1   3   3 1678.49 85.0012  10
   1  -3  -3 1589.50 103.601   9
  -1   3   2 5287.83 227.319  10
   1  -3  -2 4534.19 233.894   9
  -1   3   1 1577.47 79.5553   8
   1  -3  -1 1718.89 94.9920   9
  -1   3   1 1700.21 91.3121  10
  -1   3   0 467.381 39.4367   8
  -1   3   0 610.014 58.0026  10
  -1   3  -1 3239.51 152.136   8
  -1   3  -2 8259.26 364.758   8
  -1   3  -2 8046.96 373.677   5
  -1   3  -3 11476.6 492.764   7
  -1   3  -3 11429.9 518.680   5
  -1   3  -4 108.272 75.4423   5
  -1   3  -5 355.596 86.7853   5
  -1   3  -6 797.445 108.150   5
  -1   3  -6 828.486 76.0595  10
  -1   3  -7 1036.60 126.614   5
  -1   3  -7 1049.61 85.7472  10
   1  -3   7 1071.20 75.3056   1
  -1   3  -8 265.373 110.370   5
  -1   3  -8 209.608 56.2281  10
   1  -3   8 279.211 45.6653   1
  -1   3  -9 1981.74 178.563   5
  -1   3  -9 2326.22 130.117  10
   1  -3   9 2004.07 109.834   1
  -1   3 -10 173.342 119.040   5
  -1   3 -10 112.046 53.8596  10
  -1   3 -11 73.9573 80.5818   6
  -1   3 -11 143.528 111.618   5
  -1   3 -11 67.5256 50.9158  10
  -1   3 -12 127.650 79.4377   6
  -1   3 -12 83.8270 51.3689  10
  -1   3 -13 92.9466 84.4143   6
  -1   3 -13 24.4641 46.3392  10
  -1   3 -14 1223.19 72.1345  14
  -1   3 -14 1389.47 73.8468  22
  -1   3 -14 1357.71 131.794   6
  -1   3 -14 1362.31 100.025  10
  -1   3 -14 1269.36 71.6508  16
  -1   3 -15 450.472 41.0098  14
  -1   3 -15 438.480 40.8638  21
  -1   3 -15 499.526 41.7559  22
  -1   3 -15 415.742 63.0960  10
  -1   3 -15 417.370 39.4890  16
  -1   3 -16 1178.70 70.3088  22
  -1   3 -16 1258.23 69.3812  21
  -1   3 -16 1166.54 69.3573  14
  -1   3 -16 1169.55 94.0181  10
  -1   3 -17 157.698 34.0463  21
  -1   3 -17 184.101 37.0678  14
  -1   3 -17 220.374 107.172   9
  -1   3 -17 179.158 35.9555  22
  -1   3 -18 1490.87 82.1854  14
  -1   3 -18 1268.98 156.243   9
  -1   3 -18 1486.55 83.0706  22
  -1   3 -19 170.024 37.2236  14
  -1   3 -19 107.019 34.8171  22
  -1   3 -19 166.235 112.001   9
  -1   3 -20 3386.31 164.752  31
  -1   3 -20 3414.77 158.581  14
  -1   3 -20 3204.44 158.879  22
  -1   3 -20 3018.81 239.253   9
  -1   3 -21 493.203 45.0398  22
  -1   3 -21 537.474 54.0650  31
  -1   3 -21 438.267 111.742   9
  -1   3 -21 513.613 46.2561  14
  -1   3 -22 1899.21 109.532  31
  -1   3 -22 2223.78 105.434  14
  -1   3 -22 1987.41 104.588  22
  -1   3 -23 257.941 43.6587  31
  -1   3 -23 305.329 36.1864  14
  -1   3 -23 241.100 34.1167  22
  -1   3 -24 524.866 50.7993  31
  -1   3 -24 590.426 43.6254  14
  -1   3 -24 593.964 43.1755  22
  -1   3 -25 584.458 38.6675  14
  -1   3 -25 523.850 38.2085  22
  -1   3 -26-34.5477 29.7796  31
  -1   3 -26 18.2778 19.4564  14
  -1   3 -26-12.0754 19.1300  22
   1  -2 -27 17.4334 22.9291  31
   1  -2 -27 82.4972 31.5921  15
   1  -2 -26 76.1517 28.5479  31
   1  -2 -26 67.2042 37.7909  15
   1  -2 -26 68.8329 25.4696  18
   1  -2 -25 0.82797 31.2680  31
   1  -2 -25 7.39728 19.3711  22
   1  -2 -25 1.14490 40.8508  15
   1  -2 -25-15.1703 30.0084  18
   1  -2 -24 57.4415 34.0471  31
   1  -2 -24 19.6077 23.1119  22
   1  -2 -24 52.7512 46.7368  15
   1  -2 -24 17.7878 33.7445  18
   1  -2 -23 90.3840 37.4457  31
   1  -2 -23 69.5367 24.5764  22
   1  -2 -23 27.3042 36.7242  18
   1  -2 -22 1062.65 60.9938  22
   1  -2 -21-32.2656 82.1837   6
   1  -2 -21 27.1085 27.8117  22
   1  -2 -21-14.2070 102.876   9
   1  -2 -20 125.475 86.9869   6
   1  -2 -20 160.192 30.3579  22
   1  -2 -20 100.962 105.763   9
   1  -2 -19 263.793 92.6557   6
   1  -2 -19 192.156 32.6820  22
   1  -2 -19 256.299 118.241   9
   1  -2 -18 62.4868 82.3653   6
   1  -2 -18 118.295 29.1701  22
   1  -2 -18 41.2952 105.024   9
   1  -2 -17 153.908 81.1738   6
   1  -2 -17 157.456 103.987   9
   1  -2 -17 217.392 30.2936  22
   1  -2 -16 182.361 82.7933   6
   1  -2 -16 138.853 28.2299  22
   1  -2 -16 140.649 28.8189  16
   1  -2 -16 266.072 120.565   9
   1  -2 -15 542.764 55.4864  28
   1  -2 -15 369.005 106.768   9
   1  -2 -15 470.811 91.1423   6
   1  -2 -15 409.040 36.5078  16
   1  -2 -14 1353.42 160.739   9
   1  -2 -14 1675.86 137.947   6
   1  -2 -13 119.061 93.6861   9
   1  -2 -13 179.643 75.2803   6
   1  -2 -12 5242.75 298.030   9
   1  -2 -12 5437.79 280.430   6
   1  -2 -11 736.579 89.3999   6
   1  -2 -11 764.524 112.737   9
   1  -2 -10 12948.2 594.129   6
   1  -2  -9 1373.87 102.097   6
   1  -2  -9 1062.68 61.6680   1
   1  -2  -8 2779.17 158.494   6
   1  -2  -8 2857.09 135.195   1
   1  -2  -7 11904.1 529.803   6
   1  -2  -7 11692.5 515.928   1
   1  -2  -6 110.865 56.5913   6
   1  -2  -6 67.0545 39.1388   1
   1  -2  -5 50390.5 2074.66   6
   1  -2  -5 46384.9 2070.91   1
   1  -2  -4 213.236 46.5613   6
   1  -2  -3 11235.9 501.783   6
  -1   2   3 11653.0 497.078  10
  -1   2   2 7992.99 349.259  10
  -1   2   1 4589.43 207.226  10
  -1   2   0 17366.7 714.794  10
  -1   2   0 16082.6 707.005   8
  -1   2  -1 471.832 50.6225  10
  -1   2  -1 559.868 38.3638   8
  -1   2  -2 3205.80 159.269   5
  -1   2  -3 283.220 64.9699   5
  -1   2  -4 5989.82 292.621   5
   1  -2   5 77.8261 44.3812   1
  -1   2  -5 109.125 64.5710  10
  -1   2  -5 62.4675 86.6112   5
  -1   2  -6 215.295 17.6190  11
   1  -2   6 342.318 45.2256   1
  -1   2  -6 361.210 55.3284  10
  -1   2  -6 308.497 97.9249   5
  -1   2  -7 1502.35 75.7790  11
  -1   2  -7 1645.43 101.920  10
  -1   2  -7 1604.22 146.248   5
   1  -2   7 1763.04 87.3578   1
  -1   2  -8 951.484 76.2599  10
  -1   2  -8 844.682 130.680   5
   1  -2   8 791.841 55.0480   1
  -1   2  -9 2027.83 115.350  10
  -1   2  -9 2149.54 172.655   5
   1  -2   9 1781.79 91.0383   1
  -1   2 -10 754.263 127.290   5
  -1   2 -10 486.264 66.9934  10
  -1   2 -11 5816.36 280.603  10
  -1   2 -12 4914.05 243.381  10
  -1   2 -13 5069.03 250.295  10
  -1   2 -14 1037.12 83.5195  10
  -1   2 -15 1635.17 86.8558  22
  -1   2 -15 1500.78 107.762  10
  -1   2 -15 1669.41 85.7770  16
  -1   2 -15 1682.80 86.2030  14
  -1   2 -16 248.001 34.6356  22
  -1   2 -16 186.370 31.2964  16
  -1   2 -16 202.047 34.2893  14
  -1   2 -17 324.135 38.7877  22
  -1   2 -17 272.378 38.6070  14
  -1   2 -17 320.531 36.4960  16
  -1   2 -18 1692.80 91.0149  22
  -1   2 -18 1948.49 165.535   6
  -1   2 -18 1736.43 90.7816  14
  -1   2 -18 1685.95 169.924   9
  -1   2 -18 1629.97 89.4732  16
  -1   2 -19 279.857 102.295   6
  -1   2 -19 278.655 39.1728  14
  -1   2 -19 428.058 116.577   9
  -1   2 -19 248.848 37.2966  22
  -1   2 -20 192.951 97.5504   6
  -1   2 -20 205.344 36.5933  14
  -1   2 -20 106.751 105.636   9
  -1   2 -20 219.041 36.4275  22
  -1   2 -21 125.847 92.7504   6
  -1   2 -21 177.463 36.5358  14
  -1   2 -21 219.823 108.871   9
  -1   2 -21 164.495 34.6803  22
  -1   2 -22-0.88611 31.2448  14
  -1   2 -22 35.6618 40.0658  31
  -1   2 -22 29.1092 30.9856  22
  -1   2 -23 385.938 40.1642  14
  -1   2 -23 389.682 47.0306  15
  -1   2 -23 356.310 46.9108  31
  -1   2 -23 383.263 39.1994  22
  -1   2 -24 51.3220 27.7648  14
  -1   2 -24 24.2151 37.1117  31
  -1   2 -24 51.9524 27.2485  22
  -1   2 -25 161.332 27.3654  14
  -1   2 -25 166.561 36.2005  31
  -1   2 -25 200.466 28.2831  22
  -1   2 -26-3.53004 20.1038  14
  -1   2 -26 10.9124 29.7501  31
  -1   2 -26-1.14394 20.3719  22
   1  -1 -27 78.3877 24.1572  31
   1  -1 -27 73.7719 30.8462  15
   1  -1 -26 457.931 39.1996  31
   1  -1 -26 472.830 46.1713  15
   1  -1 -25 29.1112 20.3155  22
   1  -1 -25 39.4153 28.3673  18
   1  -1 -25 4.37643 41.0718  15
   1  -1 -25 22.3527 32.0861  31
   1  -1 -24 276.431 29.4536  22
   1  -1 -24 329.663 39.1719  18
   1  -1 -24 311.074 50.1647  15
   1  -1 -24 320.446 41.3368  31
   1  -1 -23 430.558 35.4547  22
   1  -1 -23 332.871 45.0148  18
   1  -1 -23 412.558 46.7902  31
   1  -1 -22 271.868 45.4537  18
   1  -1 -22 278.423 32.2769  22
   1  -1 -21 394.711 121.288   9
   1  -1 -21 615.990 44.6042  22
   1  -1 -21 517.232 103.785   6
   1  -1 -20 42.6175 105.136   9
   1  -1 -20 87.9668 28.8354  22
   1  -1 -20 147.372 89.8009   6
   1  -1 -19 160.537 111.444   9
   1  -1 -19 245.704 32.6789  22
   1  -1 -19 218.121 95.8187   6
   1  -1 -18 100.580 106.341   9
   1  -1 -18 156.658 29.9256  22
   1  -1 -18 173.121 91.6796   6
   1  -1 -17 12.7093 97.5916   9
   1  -1 -17 34.1163 25.5933  22
   1  -1 -17 36.0815 81.7848   6
   1  -1 -16 1236.50 155.250   9
   1  -1 -16 1384.49 72.1940  22
   1  -1 -16 1265.93 135.173   6
   1  -1 -15 2049.67 148.793   6
   1  -1 -15 1459.09 150.420   9
   1  -1 -14 781.984 111.418   6
   1  -1 -14 693.483 119.198   9
   1  -1 -13 3666.74 210.008   6
   1  -1 -13 3360.61 220.370   9
   1  -1 -12 93.1164 70.4130   6
   1  -1 -12 42.5457 82.5979   9
   1  -1 -11 5603.04 270.382   6
   1  -1 -11 4520.57 274.932   9
   1  -1 -10 592.715 87.3955   6
   1  -1 -10 514.342 99.9880   9
   1  -1  -9 1661.62 124.789   6
   1  -1  -9 1998.75 143.408   9
   1  -1  -8 355.876 91.7266   9
   1  -1  -8 283.202 72.0659   6
   1  -1  -7 644.280 91.8742   9
   1  -1  -7 609.605 76.7191   6
   1  -1  -7 580.958 40.1790   1
   1  -1  -6 224.304 66.5843   6
   1  -1  -6 272.786 35.1014   1
   1  -1  -5 150.109 54.9673   6
   1  -1  -5 106.960 34.7394   1
   1  -1  -4 6021.55 272.638   6
   1  -1  -4 5931.18 266.470   1
   1  -1  -3 217.854 38.7822   6
   1  -1  -3 204.040 37.4480   1
  -1   1   2 871.263 43.9357  10
   1  -1  -2 912.148 51.7926   6
   1  -1  -2 902.420 57.2771   1
  -1   1   1 20302.6 873.799  10
  -1   1   0 2068.06 95.6097  10
   1  -1   0 1884.51 98.8612   1
  -1   1  -1 7801.05 337.836   5
   1  -1   1 7567.19 340.082   1
  -1   1  -2 4930.25 227.367   5
   1  -1   2 4943.49 223.239   1
  -1   1  -3 1343.81 95.9890   5
   1  -1   3 1432.61 77.6969   1
  -1   1  -4 4982.57 260.929   5
   1  -1   4 5353.19 237.270   1
  -1   1  -5 127.243 49.4303  10
  -1   1  -5 157.076 93.5541   5
   1  -1   5 203.962 37.2365   1
  -1   1  -6 1526.89 100.306  10
  -1   1  -6 1510.20 143.943   5
   1  -1   6 1694.70 84.6529   1
  -1   1  -7 5625.94 268.126  10
  -1   1  -7 6306.06 309.679   5
   1  -1   7 5647.54 252.380   1
  -1   1  -8 64.7444 46.8820  10
  -1   1  -8 144.029 102.741   5
   1  -1   8 29.4430 16.7291   1
  -1   1  -9 14021.1 623.117  10
  -1   1 -10 16386.7 725.758  10
  -1   1 -11 9797.15 445.858  10
  -1   1 -12 32144.8 1386.54  10
  -1   1 -12 31191.8 1409.63   6
  -1   1 -13 1123.95 82.2274  10
  -1   1 -13 1132.41 119.190   6
  -1   1 -14 28883.1 1280.80  10
  -1   1 -14 30386.4 1316.47   6
  -1   1 -15 1554.38 79.9543  22
  -1   1 -15 1452.36 137.529   6
  -1   1 -15 1361.90 94.2894  10
  -1   1 -15 1459.28 78.2192  14
  -1   1 -15 1511.09 77.8363  16
  -1   1 -16 10048.3 441.785  22
  -1   1 -16 9988.17 440.275  14
  -1   1 -16 10803.7 506.583   6
  -1   1 -16 9943.76 440.675  16
  -1   1 -17 6335.72 284.221  22
  -1   1 -17 6291.41 282.684  14
  -1   1 -17 6801.44 351.763   6
  -1   1 -17 6252.45 282.911  16
  -1   1 -18 1564.13 85.2976  22
  -1   1 -18 1566.13 85.1417  14
  -1   1 -18 1630.53 157.903   6
  -1   1 -18 1559.95 84.3737  16
  -1   1 -19 4296.34 287.859   9
  -1   1 -19 4647.75 206.042  22
  -1   1 -19 4385.81 204.195  14
  -1   1 -19 4275.63 204.153  16
  -1   1 -19 4850.86 280.434   6
  -1   1 -20 6.02135 92.4679   6
  -1   1 -20-5.42511 31.1349  14
  -1   1 -20 27.8492 30.4289  22
  -1   1 -20 49.9377 101.913   9
  -1   1 -20 38.7144 28.9058  16
  -1   1 -21 1567.95 172.930   9
  -1   1 -21 1639.77 83.7605  22
  -1   1 -21 1454.10 81.1647  16
  -1   1 -21 1504.77 154.583   6
  -1   1 -21 1414.23 81.2290  14
  -1   1 -22 109.505 31.5491  14
  -1   1 -22 186.955 93.8435   6
  -1   1 -22 92.1043 97.6017   9
  -1   1 -22 106.900 31.5926  22
  -1   1 -23 988.995 61.5060  22
  -1   1 -23 1029.16 61.3279  14
  -1   1 -24 782.096 49.8688  22
  -1   1 -24 679.719 58.7034  15
  -1   1 -24 750.052 48.2716  14
  -1   1 -25 87.6788 35.5891  15
  -1   1 -25 106.002 25.2734  14
  -1   1 -25 102.337 26.2133  22
  -1   1 -26 224.059 24.6811  14
  -1   1 -26 251.493 33.4797  15
  -1   1 -26 262.256 26.8626  22
  -1   1 -27 22.9506 17.1467  22
   1   0 -26 58.7715 34.1951  15
   1   0 -26 43.9860 29.6148  31
   1   0 -25 571.002 38.2237  22
   1   0 -25 686.710 55.5726  15
   1   0 -25 720.614 49.4019  31
   1   0 -24-15.0751 34.6589  31
   1   0 -24 15.4955 41.8245  15
   1   0 -24-15.0282 22.5452  22
   1   0 -24 5.11108 29.8910  18
   1   0 -23-13.2919 38.2221  31
   1   0 -23 42.8620 46.1887  15
   1   0 -23 15.3711 34.4436  18
   1   0 -23 57.0315 24.7814  22
   1   0 -22 123.228 42.1698  31
   1   0 -22 64.3433 26.9234  22
   1   0 -22 136.376 39.4893  18
   1   0 -21 159.849 42.7036  18
   1   0 -21 183.415 31.2980  14
   1   0 -21 121.062 86.7490   6
   1   0 -21 173.710 103.627   9
   1   0 -21 224.531 33.1156  22
   1   0 -20 454.282 53.0076  18
   1   0 -20 505.500 41.7504  14
   1   0 -20 565.461 107.109   6
   1   0 -20 412.814 118.070   9
   1   0 -20 516.935 42.3711  22
   1   0 -19 84.3712 28.4351  14
   1   0 -19 17.2347 86.1341   6
   1   0 -19 170.829 109.182   9
   1   0 -19 69.1784 28.7064  22
   1   0 -18 616.889 45.0264  14
   1   0 -18 678.512 112.389   6
   1   0 -18 551.788 119.618   9
   1   0 -18 630.653 45.8162  22
   1   0 -17 731.965 47.3631  14
   1   0 -17 689.440 125.398   9
   1   0 -17 489.038 61.5732  28
   1   0 -17 704.825 47.0693  22
   1   0 -17 869.648 114.575   6
   1   0 -16-16.1406 46.1977  28
   1   0 -16 69.6006 104.805   9
   1   0 -16 24.9657 96.2870   6
   1   0 -16 16.2672 26.0105  14
   1   0 -16 25.8036 25.6980  22
   1   0 -15 2059.76 165.668   9
   1   0 -15 1892.48 107.395  28
   1   0 -14 605.147 123.136   9
   1   0 -14 858.401 114.900   6
   1   0 -13 8.96918 82.7754   9
   1   0 -13 140.921 76.2485   6
   1   0 -12 291.904 90.8831   9
   1   0 -12 289.209 82.0358   6
   1   0 -11 160.595 86.9272   9
   1   0 -11 122.827 75.7912   6
   1   0 -10 71.9608 82.5312   9
   1   0 -10 58.7371 26.8105  10
   1   0 -10 72.8878 71.1760   6
   1   0  -9 1968.42 98.8968  10
   1   0  -9 2294.28 145.140   9
   1   0  -9 2122.22 135.667   6
   1   0  -8 262.023 82.1269   9
   1   0  -8 183.536 29.0341  10
   1   0  -8 188.417 72.8798   6
   1   0  -7 1924.15 95.0966  10
   1   0  -7 2151.61 136.765   9
   1   0  -7 1987.14 127.871   6
   1   0  -6 88.2141 23.9079   1
   1   0  -6 94.6086 75.8102   9
   1   0  -6 93.2032 27.2813  10
   1   0  -6 60.7266 65.2939   6
   1   0  -5 712.135 45.7313   1
   1   0  -5 689.078 42.3017  10
   1   0  -5 746.196 84.9651   9
   1   0  -5 638.505 73.7873   6
   1   0  -4 988.095 57.8554   1
   1   0  -4 1027.85 82.0688   9
   1   0  -4 903.131 73.7662   6
   1   0  -3 3257.69 150.467   1
   1   0  -3 3389.90 159.316   9
   1   0  -3 3193.83 155.676   6
   1   0  -2 9584.62 417.571   1
   1   0  -2 9569.94 417.067   9
   1   0  -2 9464.38 417.175   6
   1   0  -1 38519.0 1650.43   9
   1   0   0 296.838 32.6928   1
   1   0   1 98266.1 4239.89   1
  -1   0  -1 99642.7 4238.55   5
   1   0   2 19279.1 862.008   1
  -1   0  -2 21202.8 869.462   5
   1   0   3 22049.0 951.355   1
   1   0   4 16417.6 731.268   1
  -1   0  -4 17660.2 735.405  10
   1   0   5 6157.40 273.250   1
  -1   0  -5 6227.31 280.470  10
   1   0   6 29539.6 1293.32   1
  -1   0  -6 31608.8 1303.39  10
  -1   0  -7 673.862 56.7092  10
  -1   0  -8 30593.2 1325.97  10
  -1   0  -9 20584.5 899.714  10
  -1   0 -10 24517.9 1068.67  10
  -1   0 -11 57009.2 2457.55  10
  -1   0 -12 886.412 118.219   9
  -1   0 -12 582.312 68.0456  10
  -1   0 -13 40149.1 1723.59  10
  -1   0 -13 37803.8 1760.15   9
  -1   0 -13 40809.2 1757.61   6
  -1   0 -14 7718.64 393.715   6
  -1   0 -14 7827.42 356.732  10
  -1   0 -15 7532.61 390.340   6
  -1   0 -15 7600.53 333.871  16
  -1   0 -15 7502.27 335.020  22
  -1   0 -16 12358.5 572.904   6
  -1   0 -16 11999.9 512.333  22
  -1   0 -16 11533.4 510.932  16
  -1   0 -16 11484.8 510.401  14
  -1   0 -17 57.9795 91.5586   6
  -1   0 -17 51.8818 29.7043  22
  -1   0 -17 62.6058 27.7980  16
  -1   0 -17 42.8020 29.2421  14
  -1   0 -18 5080.19 289.662   6
  -1   0 -18 4897.83 221.781  22
  -1   0 -18 4864.70 220.610  16
  -1   0 -18 4737.47 220.134  14
  -1   0 -19-5.80122 89.5290   6
  -1   0 -19 40.5676 28.6199  22
  -1   0 -19 48.4583 28.2807  16
  -1   0 -19 44.1375 31.5547  14
  -1   0 -20 873.310 122.872   6
  -1   0 -20 1052.89 62.2176  22
  -1   0 -20 899.061 59.1980  16
  -1   0 -20 964.364 60.0137  14
  -1   0 -21 355.514 39.6111  14
  -1   0 -21 268.331 100.830   6
  -1   0 -21 411.282 40.3664  22
  -1   0 -21 354.637 38.2013  16
  -1   0 -21 444.409 117.684   9
  -1   0 -22 649.992 47.4286  14
  -1   0 -22 592.948 109.524   6
  -1   0 -22 653.111 48.1288  22
  -1   0 -22 615.018 47.2780  16
  -1   0 -22 526.239 120.734   9
  -1   0 -23 420.149 38.9019  22
  -1   0 -23 344.474 36.9501  14
  -1   0 -24 170.913 30.7404  22
  -1   0 -24 200.448 30.1025  14
  -1   0 -25 702.092 56.3521  15
  -1   0 -25 716.455 45.7830  22
  -1   0 -25 673.323 42.8535  14
  -1   0 -26 179.593 25.3949  22
  -1   0 -26 147.413 36.1612  15
  -1   0 -27 6.01748 18.7931  22
  -1   0 -27-13.5788 27.5800  15
   1   1 -26 24.9300 29.1596  15
   1   1 -26 23.5225 28.0695  31
   1   1 -25 158.045 22.9671  22
   1   1 -25 195.553 35.0366  31
   1   1 -25 218.095 38.4210  15
   1   1 -24 20.8940 22.6545  22
   1   1 -24 68.5401 36.3248  31
   1   1 -24 23.7930 40.0626  15
   1   1 -23 238.149 37.5098  18
   1   1 -23 303.719 31.4679  22
   1   1 -23 245.844 44.2698  31
   1   1 -23 242.657 47.8460  15
   1   1 -22 1170.77 65.8386  14
   1   1 -22 1267.83 77.3682  31
   1   1 -22 1126.17 73.0935  18
   1   1 -22 1192.43 67.1871  22
   1   1 -22 1323.31 83.1835  15
   1   1 -21 700.776 48.3718  14
   1   1 -21 590.968 56.0695  18
   1   1 -21 689.348 48.3423  22
   1   1 -21 559.109 120.529   9
   1   1 -21 694.935 60.9061  31
   1   1 -21 724.182 114.543   6
   1   1 -20 1977.23 99.3149  14
   1   1 -20 1885.63 106.299  18
   1   1 -20 1864.33 99.2644  22
   1   1 -20 2176.89 109.947  31
   1   1 -20 1898.36 181.047   9
   1   1 -20 2052.54 173.128   6
   1   1 -19 1257.75 70.1051  14
   1   1 -19 1390.27 155.319   9
   1   1 -19 1237.18 70.3774  22
   1   1 -19 1186.61 78.5564  18
   1   1 -19 1222.63 137.754   6
   1   1 -18 434.037 41.0634  14
   1   1 -18 464.801 40.5606  22
   1   1 -18 386.299 103.118   6
   1   1 -18 401.404 50.7861  18
   1   1 -18 536.407 120.655   9
   1   1 -17 1404.35 75.4470  22
   1   1 -17 1329.42 148.672   9
   1   1 -17 1390.35 140.811   6
   1   1 -17 1374.78 75.0411  14
   1   1 -16 1177.95 65.7891  22
   1   1 -16 1143.10 65.6589  14
   1   1 -16 1174.64 137.777   9
   1   1 -16 1317.35 137.283   6
   1   1 -15 437.532 37.0641  22
   1   1 -15 388.130 97.7019   9
   1   1 -15 321.976 50.3400  28
   1   1 -14 451.808 107.853   9
   1   1 -14 510.573 107.814   6
   1   1 -13 3013.06 202.203   9
   1   1 -13 3330.45 199.948   6
   1   1 -12 1066.80 112.187   9
   1   1 -12 908.621 104.342   6
   1   1 -12 845.701 61.5925  10
   1   1 -11 10565.8 487.473   9
   1   1 -11 11063.6 484.816   6
   1   1 -11 9651.58 449.409  10
   1   1 -10 13910.6 620.988   6
   1   1 -10 13223.4 590.583  10
   1   1  -9 277.418 78.9807   6
   1   1  -9 419.508 44.5753  10
   1   1  -8 8629.31 411.793   6
   1   1  -8 8802.38 390.559  10
   1   1  -7 469.758 45.4662  10
   1   1  -7 476.425 77.5219   6
   1   1  -7 579.177 106.241   5
   1   1  -6 3500.92 193.948   6
   1   1  -6 3706.67 175.597  10
   1   1  -5 526.582 97.1765   5
   1   1  -5 439.676 46.7888  10
   1   1  -5 403.125 61.1818   2
   1   1  -4 4166.70 224.308   5
   1   1  -4 4460.15 198.425  10
   1   1  -4 4209.39 207.760   2
   1   1  -3 1832.02 119.803   5
   1   1  -3 2143.34 101.287  10
   1   1  -2 30272.5 1421.78   5
   1   1  -2 35123.2 1417.83  10
   1   1  -2 34915.1 1418.49  11
   1   1  -2 30530.1 1419.35   1
   1   1  -1 779.492 47.3830   5
   1   1  -1 779.953 44.4905  11
   1   1   0 105556. 4566.09   1
   1   1   0 107046. 4559.73   7
   1   1   1 11142.2 484.071   1
  -1  -1  -1 10996.0 476.384   9
   1   1   2 48977.5 2192.47   1
  -1  -1  -2 52765.3 2190.58   9
   1   1   3 22973.5 1047.24   1
  -1  -1  -3 26117.9 1051.97   9
  -1  -1  -4 1016.50 85.4023   9
   1   1   5 22193.3 965.209   2
   1   1   6 236.979 60.4317   2
  -1  -1  -6 360.971 88.8682   9
  -1  -1  -7 7794.71 374.092   9
  -1  -1  -7 7811.02 348.909  10
  -1  -1  -8 4049.40 192.216  10
  -1  -1  -8 4201.67 223.561   9
  -1  -1  -9 5824.64 271.902  10
  -1  -1  -9 6281.60 306.226   9
  -1  -1 -10 13716.8 572.106   9
  -1  -1 -10 11577.0 533.980  10
  -1  -1 -11 1504.99 91.0523  10
  -1  -1 -11 1590.41 136.826   9
  -1  -1 -12 10028.7 492.652   6
  -1  -1 -12 10453.3 462.887  10
  -1  -1 -12 10540.0 504.500   9
  -1  -1 -13 1739.44 133.260   6
  -1  -1 -13 1568.45 90.8799  10
  -1  -1 -13 1786.33 147.018   9
  -1  -1 -14 770.214 115.664   9
  -1  -1 -14 974.125 112.193   6
  -1  -1 -15 8488.49 413.717   6
  -1  -1 -15 8039.19 358.775  22
  -1  -1 -15 8156.66 357.725  16
  -1  -1 -15 7906.26 422.469   9
  -1  -1 -16 3836.60 179.164  22
  -1  -1 -16 3980.10 239.425   6
  -1  -1 -16 3998.69 178.189  16
  -1  -1 -16 3759.42 177.215  14
  -1  -1 -17 778.923 51.4290  22
  -1  -1 -17 733.258 114.022   6
  -1  -1 -17 671.411 48.6499  16
  -1  -1 -17 731.471 49.7479  14
  -1  -1 -18 605.222 48.0487  22
  -1  -1 -18 731.814 118.352   6
  -1  -1 -18 648.676 46.6425  16
  -1  -1 -18 654.120 46.8933  14
  -1  -1 -19 36.2795 29.3665  22
  -1  -1 -19 113.086 92.8911   6
  -1  -1 -19 30.5212 28.5665  16
  -1  -1 -19 34.9811 29.9080  14
  -1  -1 -20 11.9937 30.1019  22
  -1  -1 -20-17.3700 86.3087   6
  -1  -1 -20 6.65594 27.1683  16
  -1  -1 -20 10.7133 28.7983  14
  -1  -1 -21 233.187 35.7016  22
  -1  -1 -21 256.348 97.0314   6
  -1  -1 -21 264.647 34.4426  16
  -1  -1 -21 211.644 34.5817  14
  -1  -1 -22 76.3610 31.0141  22
  -1  -1 -22-33.9873 86.9986   6
  -1  -1 -22 17.0326 28.0919  16
  -1  -1 -22 32.9061 29.0602  14
  -1  -1 -23 193.952 31.3112  16
  -1  -1 -23 141.734 29.5828  14
  -1  -1 -23 179.592 31.6251  22
  -1  -1 -24 341.974 35.2518  16
  -1  -1 -24 367.488 33.9499  14
  -1  -1 -24 364.683 36.5884  22
  -1  -1 -25 801.934 55.6155  31
  -1  -1 -25 661.106 42.5485  14
  -1  -1 -25 751.548 46.5122  22
  -1  -1 -26-3.35119 31.7915  31
  -1  -1 -26-1.85408 36.8680  15
  -1  -1 -26-12.4479 21.9916  22
  -1  -1 -27 716.985 50.1400  15
  -1  -1 -27 792.912 49.3496  31
  -1  -1 -27 714.616 41.3966  22
   1   2 -26 324.445 35.3090  31
   1   2 -25 852.676 53.4499  15
   1   2 -25 860.898 56.1317  31
   1   2 -25 775.417 44.8770  22
   1   2 -24 461.894 34.0828  14
   1   2 -24 468.654 47.2810  15
   1   2 -24 506.011 47.2784  31
   1   2 -24 438.742 34.6557  22
   1   2 -23 3774.28 170.726  14
   1   2 -23 3657.89 171.379  22
   1   2 -23 3805.44 179.053  15
   1   2 -23 3741.78 178.475  31
   1   2 -22 483.254 40.4185  14
   1   2 -22 389.130 44.4030  18
   1   2 -22 409.508 38.9050  22
   1   2 -22 395.674 50.0619  31
   1   2 -22 489.630 55.3595  15
   1   2 -21 4465.43 207.915  15
   1   2 -21 4474.76 198.816  14
   1   2 -21 4490.06 270.156   6
   1   2 -21 4007.57 201.545  18
   1   2 -21 4276.37 198.725  22
   1   2 -21 4446.91 206.027  31
   1   2 -21 4152.48 277.794   9
   1   2 -20 4977.71 231.048  15
   1   2 -20 4985.20 222.009  14
   1   2 -20 4814.16 291.531   6
   1   2 -20 4946.81 229.159  31
   1   2 -20 4739.08 303.521   9
   1   2 -20 4784.54 221.747  22
   1   2 -20 4598.84 225.775  18
   1   2 -19 2091.52 105.209  14
   1   2 -19 2153.59 174.449   6
   1   2 -19 2045.55 112.493  31
   1   2 -19 1961.98 110.512  18
   1   2 -19 1969.87 182.518   9
   1   2 -19 2122.19 104.726  22
   1   2 -18 7115.55 394.279   6
   1   2 -18 7373.10 327.478  22
   1   2 -18 7086.71 332.351  18
   1   2 -18 6992.25 401.380   9
   1   2 -18 7556.00 327.434  14
   1   2 -17 132.832 88.3440   6
   1   2 -17 79.1538 98.2358   9
   1   2 -17 118.758 41.9202  18
   1   2 -17 121.170 32.9748  14
   1   2 -17 118.469 30.5819  22
   1   2 -16 1633.69 86.0470  22
   1   2 -16 1616.00 94.4177  18
   1   2 -16 1594.53 150.609   6
   1   2 -16 1700.05 86.6744  14
   1   2 -16 1609.99 155.031   9
   1   2 -15 1821.14 92.1617  22
   1   2 -15 1772.96 100.190  18
   1   2 -15 1794.36 91.6804  14
   1   2 -15 1902.77 151.236   6
   1   2 -15 1804.34 158.027   9
   1   2 -14 1347.95 134.172   9
   1   2 -13 1128.14 121.922   9
   1   2 -13 1099.95 84.6853  11
   1   2 -13 1091.98 78.0398  10
   1   2 -12 1211.82 81.5948  10
   1   2 -12 1162.18 86.3664  11
   1   2 -11 1735.22 112.546  11
   1   2 -11 1813.57 107.804  10
   1   2 -10 459.271 55.7880  10
   1   2 -10 489.679 64.0016  11
   1   2  -9 1373.71 103.282  11
   1   2  -9 1375.74 94.7116  10
   1   2  -8 1968.76 110.336  10
   1   2  -8 2138.05 116.668  11
   1   2  -8 1851.84 107.354   2
   1   2  -8 2176.90 170.828   5
   1   2  -7 1674.75 144.942   5
   1   2  -7 1647.47 98.6983  11
   1   2  -7 1671.82 96.7829  10
   1   2  -6 2332.30 160.866   5
   1   2  -6 2457.87 120.763  11
   1   2  -6 2078.06 119.680  10
   1   2  -5 4172.93 221.359   5
   1   2  -5 4278.06 191.871  11
   1   2  -5 3696.92 192.125  10
   1   2  -4 973.619 97.9025   5
   1   2  -4 1072.82 69.3528  10
   1   2  -4 997.943 64.3849  11
   1   2  -3 1318.21 83.2077   6
   1   2  -3 1127.77 91.7507   5
   1   2  -3 1225.61 71.4309  11
   1   2  -3 1373.97 77.9714  10
   1   2  -3 1213.16 79.5164   8
   1   2  -2 1610.29 85.0535   6
   1   2  -2 1552.42 91.4193   5
   1   2  -2 1517.05 79.0943  11
   1   2  -2 1376.61 84.0936   8
   1   2  -1 13872.9 610.576   6
   1   2  -1 14150.0 613.260   8
   1   2  -1 14178.2 609.274   7
   1   2  -1 14167.3 611.607  11
   1   2   0 1544.25 78.1562   8
  -1  -2  -1 7543.69 330.994   9
  -1  -2  -2 205.020 38.6585   9
  -1  -2  -3 1675.08 96.3736   9
  -1  -2  -4 2825.46 148.810   9
  -1  -2  -5 37.1203 67.3345   9
  -1  -2  -6 126.727 74.9469   9
  -1  -2  -7 821.193 101.176   9
   1   2   8 334.060 62.1997   2
  -1  -2  -8 379.498 90.4072   9
   1   2   9 412.639 54.7937   2
  -1  -2  -9 417.911 97.5712   9
  -1  -2  -9 359.563 41.7114  10
  -1  -2 -10 959.872 119.794   9
  -1  -2 -10 953.247 67.3628  10
  -1  -2 -11 676.607 108.369   9
  -1  -2 -11 625.641 56.3155  10
  -1  -2 -12 185.777 41.3289  10
  -1  -2 -12 138.567 91.6674   9
  -1  -2 -12 290.086 84.8524   6
  -1  -2 -13 94.7727 92.3647   9
  -1  -2 -13 147.607 78.0857   6
  -1  -2 -14 1205.25 136.839   9
  -1  -2 -14 1378.26 123.477   6
  -1  -2 -15 5134.87 272.553   6
  -1  -2 -15 4696.94 286.705   9
  -1  -2 -15 4729.30 218.186  22
  -1  -2 -15 4851.72 217.390  16
  -1  -2 -15 4800.87 224.976  28
  -1  -2 -16 231.785 87.5221   6
  -1  -2 -16 144.660 43.8236  28
  -1  -2 -16 103.757 30.7408  22
  -1  -2 -16 240.752 104.881   9
  -1  -2 -16 147.773 28.2122  16
  -1  -2 -17 2706.17 192.349   6
  -1  -2 -17 2729.59 211.328   9
  -1  -2 -17 2799.99 133.866  22
  -1  -2 -17 2843.34 132.926  16
  -1  -2 -17 2700.49 131.040  14
  -1  -2 -18 466.786 103.126   6
  -1  -2 -18 616.069 44.6987  14
  -1  -2 -18 611.260 47.1133  22
  -1  -2 -18 596.758 44.9459  16
  -1  -2 -18 513.348 128.179   9
  -1  -2 -19 408.505 41.0341  22
  -1  -2 -19 391.673 38.7306  14
  -1  -2 -19 410.415 39.2988  16
  -1  -2 -19 398.266 102.076   6
  -1  -2 -20 1579.01 87.3926  22
  -1  -2 -20 1649.42 84.5075  14
  -1  -2 -20 1654.62 86.8684  16
  -1  -2 -20 1631.50 152.255   6
  -1  -2 -21 180.433 32.9892  22
  -1  -2 -21 137.121 29.9948  14
  -1  -2 -21 104.011 30.2318  16
  -1  -2 -21 139.753 88.4804   6
  -1  -2 -22 2305.56 116.880  22
  -1  -2 -22 2414.03 114.236  14
  -1  -2 -22 2375.70 116.909  16
  -1  -2 -22 2298.93 180.901   6
  -1  -2 -23 22.7192 27.6414  16
  -1  -2 -23 30.3170 26.4434  14
  -1  -2 -23 15.5616 28.8808  22
  -1  -2 -24 2065.24 105.300  16
  -1  -2 -24 2169.54 102.227  14
  -1  -2 -24 2206.55 106.197  22
  -1  -2 -25 41.4773 24.6610  22
  -1  -2 -25 9.79218 24.1780  16
  -1  -2 -26 1441.48 77.2626  31
  -1  -2 -26 1364.23 70.7506  22
  -1  -2 -27 772.985 44.2700  22
  -1  -2 -27 889.044 51.1897  31
  -1  -2 -27 802.076 54.7723  15
   1   3 -26 1415.25 78.5869  27
   1   3 -25 7.83937 17.2608  22
   1   3 -24 2583.33 114.813  14
   1   3 -24 2327.19 114.626  22
   1   3 -23 1053.77 57.8909  14
   1   3 -23 997.417 65.1238  15
   1   3 -23 945.288 57.1087  22
   1   3 -22 2279.50 108.397  14
   1   3 -22 2159.80 108.041  22
   1   3 -22 2123.78 114.732  15
   1   3 -21 5185.19 219.726  14
   1   3 -21 4793.32 225.286  15
   1   3 -21 4392.92 220.172  18
   1   3 -21 4824.60 219.500  22
   1   3 -20 44.4231 47.0465  15
   1   3 -20 145.486 35.8885  14
   1   3 -20 124.090 103.249   9
   1   3 -20 84.5255 38.4459  18
   1   3 -20 128.140 33.5154  22
   1   3 -19 6718.45 300.390  15
   1   3 -19 6199.37 295.905  18
   1   3 -19 6810.69 293.698  14
   1   3 -19 6424.12 292.910  22
   1   3 -19 5956.40 368.006   9
   1   3 -18 2037.63 113.250  15
   1   3 -18 2104.99 104.880  22
   1   3 -18 2091.00 105.632  14
   1   3 -18 1956.24 109.332  18
   1   3 -18 1848.31 176.813   9
   1   3 -17 958.967 60.2766  22
   1   3 -17 930.070 61.1026  14
   1   3 -17 966.378 67.5321  18
   1   3 -17 776.999 126.006   9
   1   3 -16 2962.63 142.775  22
   1   3 -16 3123.56 143.420  14
   1   3 -16 2862.78 147.897  18
   1   3 -16 2831.54 210.133   9
   1   3 -15 34.9835 39.5270  18
   1   3 -15 28.0124 30.8278  14
   1   3 -15 102.362 93.7432   9
   1   3 -15 2.50960 56.6404  29
   1   3 -15 44.3101 28.4886  22
   1   3 -14 1362.05 139.467   9
   1   3 -14 1450.60 75.0313  22
   1   3 -14 1302.07 73.9016  14
   1   3 -14 1261.02 93.4549  10
   1   3 -13 2755.42 153.081  10
   1   3 -12 765.470 70.0197  10
   1   3 -11 3929.49 243.699   5
   1   3 -11 3402.76 204.499   6
   1   3 -11 3718.06 182.190  10
   1   3 -11 3103.29 174.489  11
   1   3 -10 6936.41 364.907   5
   1   3 -10 6365.02 325.760   6
   1   3 -10 6890.79 308.191  10
   1   3 -10 5995.51 301.278  11
   1   3  -9 404.962 84.4676   6
   1   3  -9 574.305 122.726   5
   1   3  -9 448.486 66.1879   2
   1   3  -9 560.785 58.4404  11
   1   3  -9 598.178 63.2188  10
   1   3  -8 20767.8 949.882  11
   1   3  -8 22822.0 957.585  10
   1   3  -8 22092.2 993.873   5
   1   3  -8 21917.8 969.025   6
   1   3  -7 99.7177 38.3097  11
   1   3  -7 53.2863 96.0325   5
   1   3  -7 16.8165 66.3734   6
   1   3  -7 53.1674 45.7913  10
   1   3  -6 31052.7 1269.46   5
   1   3  -6 27250.7 1247.99   6
   1   3  -6 26682.1 1242.35  10
   1   3  -6 29794.0 1236.44  11
   1   3  -5 3765.08 190.004   6
   1   3  -5 3960.84 210.502   5
   1   3  -5 3719.50 175.357  11
   1   3  -5 3455.38 183.210  10
   1   3  -4 13168.3 569.151   6
   1   3  -4 12621.6 580.590   5
   1   3  -4 12701.5 571.633   8
   1   3  -4 12768.8 560.512  11
   1   3  -4 12613.6 567.947  10
   1   3  -3 10031.5 423.805   6
   1   3  -3 8932.90 431.213   5
   1   3  -3 9165.83 426.012   8
   1   3  -3 9517.08 418.137  11
   1   3  -2 3319.90 155.690   7
   1   3  -2 3369.88 166.565   8
   1   3  -2 3539.00 162.225   6
   1   3  -1 1770.57 94.6004   8
   1   3  -1 1695.48 87.2790   7
   1   3  -1 1726.53 88.5428   6
   1   3   0 2879.71 139.507   8
  -1  -3  -1 793.748 56.4137   9
   1   3   1 779.270 54.6874   8
  -1  -3  -2 489.416 52.7824   9
  -1  -3  -3 1768.40 102.147   9
  -1  -3  -4 1875.22 115.623   9
  -1  -3  -5 4913.88 243.209   9
  -1  -3  -6 3245.67 179.569   9
  -1  -3  -7 147.643 79.0863   9
  -1  -3  -8 1822.25 137.799   9
  -1  -3  -9 561.253 100.704   9
  -1  -3 -10 1126.32 123.147   9
  -1  -3 -10 908.849 60.4377  10
  -1  -3 -11 362.046 41.6952  10
  -1  -3 -11 189.359 100.657   9
  -1  -3 -11 261.910 80.7744   6
  -1  -3 -12 591.464 113.122   9
  -1  -3 -12 846.956 92.8831   6
  -1  -3 -13 233.859 103.156   9
  -1  -3 -13 409.146 84.8644   6
  -1  -3 -14 1404.02 150.275   9
  -1  -3 -14 1562.34 137.364   6
  -1  -3 -15 49.5387 76.1683   6
  -1  -3 -15 53.6255 26.2459  12
  -1  -3 -15 6.47049 42.5339  28
  -1  -3 -15 73.7030 26.9589  16
  -1  -3 -15 111.637 102.442   9
  -1  -3 -16 2096.57 106.789  22
  -1  -3 -16 2296.60 168.712   6
  -1  -3 -16 2073.68 114.347  28
  -1  -3 -16 2208.12 190.009   9
  -1  -3 -16 2180.73 105.686  16
  -1  -3 -17 350.457 37.7529  22
  -1  -3 -17 466.198 92.3587   6
  -1  -3 -17 361.671 35.5314  16
  -1  -3 -17 306.060 49.7186  28
  -1  -3 -18 612.003 104.176   6
  -1  -3 -18 640.789 130.917   9
  -1  -3 -18 630.797 48.8686  22
  -1  -3 -18 633.682 45.2529  14
  -1  -3 -18 627.341 47.0711  16
  -1  -3 -19 1467.99 139.643   6
  -1  -3 -19 1425.93 168.022   9
  -1  -3 -19 1452.11 80.0991  22
  -1  -3 -19 1390.82 76.8204  14
  -1  -3 -19 1494.35 78.9394  16
  -1  -3 -20-37.2592 83.4854   6
  -1  -3 -20-134.600 112.317   9
  -1  -3 -20-16.1254 30.3897  22
  -1  -3 -20 8.93249 27.7629  14
  -1  -3 -20 10.6170 28.0314  16
  -1  -3 -21 2219.52 111.626  22
  -1  -3 -21 2335.90 176.548   6
  -1  -3 -21 2205.83 107.720  14
  -1  -3 -21 2199.16 110.805  16
  -1  -3 -22 83.9475 31.2670  22
  -1  -3 -22-5.11344 79.1472   6
  -1  -3 -22 87.8198 27.6537  14
  -1  -3 -22 58.6135 29.1665  16
  -1  -3 -23 2854.87 139.402  16
  -1  -3 -23 3009.48 140.175  22
  -1  -3 -24 121.608 27.2067  16
  -1  -3 -24 134.385 29.0819  22
  -1  -3 -25 714.153 46.8821  16
  -1  -3 -25 741.749 46.3028  22
  -1  -3 -26 313.311 37.2864  31
  -1  -3 -26 291.057 28.1350  22
  -1  -3 -27 158.654 29.6897  31
  -1  -3 -27 171.075 36.7700  15
  -1  -3 -27 134.596 21.0455  22
   1   4 -25 202.081 22.4454  14
   1   4 -25 277.968 40.5474  27
   1   4 -24 687.334 42.2782  22
   1   4 -24 744.974 43.8635  14
   1   4 -23 36.5233 23.0813  22
   1   4 -23 56.3826 27.0536  14
   1   4 -22 2341.04 116.852  22
   1   4 -22 2509.91 118.242  14
   1   4 -21 1384.42 78.2459  22
   1   4 -21 1528.30 80.0900  14
   1   4 -20 853.051 56.5282  22
   1   4 -20 663.110 119.106   9
   1   4 -20 895.967 58.1951  14
   1   4 -20 676.037 111.457   6
   1   4 -19 6817.18 365.691   6
   1   4 -19 6094.91 297.758  18
   1   4 -19 6696.12 297.736  22
   1   4 -19 6976.31 298.065  14
   1   4 -19 6728.44 377.040   9
   1   4 -18 506.027 46.1826  14
   1   4 -18 275.651 94.6155   6
   1   4 -18 455.572 113.290   9
   1   4 -18 490.796 43.7468  22
   1   4 -18 385.670 47.4022  18
   1   4 -18 350.641 65.3723  29
   1   4 -17 4095.46 276.177   9
   1   4 -17 4511.90 274.698   6
   1   4 -17 4803.48 209.700  14
   1   4 -17 4581.81 209.065  22
   1   4 -17 4282.19 211.578  18
   1   4 -17 4387.10 220.279  29
   1   4 -16 1470.92 152.258   9
   1   4 -16 1452.34 141.716   6
   1   4 -16 1577.49 84.7551  14
   1   4 -16 1553.29 84.2730  22
   1   4 -16 1526.92 89.3328  18
   1   4 -16 1474.36 102.983  29
   1   4 -15 1416.81 150.944   9
   1   4 -15 1564.83 86.9911  14
   1   4 -15 1439.81 141.284   6
   1   4 -15 1641.72 87.3945  22
   1   4 -15 1655.63 93.8012  31
   1   4 -15 1916.62 108.833  29
   1   4 -15 1594.28 92.5892  18
   1   4 -14 2467.92 117.936  14
   1   4 -14 2140.26 142.669  10
   1   4 -14 2295.62 117.098  22
   1   4 -14 2337.15 123.218  18
   1   4 -14 2532.94 174.764   6
   1   4 -14 2441.13 134.411  29
   1   4 -14 2495.80 123.985  31
   1   4 -13 569.451 44.7956  14
   1   4 -13 485.880 42.8318  22
   1   4 -13 538.078 93.7788   6
   1   4 -13 464.122 66.3049  10
   1   4 -13 490.009 49.6379  31
   1   4 -12 4393.52 288.488   5
   1   4 -12 4169.72 241.208   6
   1   4 -12 4150.80 219.811  10
   1   4 -11 16045.8 728.860   6
   1   4 -11 15914.7 768.303   5
   1   4 -11 15531.6 711.124  10
   1   4 -10 30.0733 109.297   5
   1   4 -10 75.6741 73.5087   6
   1   4 -10 90.4756 49.8855  10
   1   4  -9 20374.5 936.208  11
   1   4  -9 22870.1 952.674  10
   1   4  -9 21055.0 992.552   5
   1   4  -9 22306.9 962.727   6
   1   4  -8 777.693 62.4357  11
   1   4  -8 743.908 76.4827  10
   1   4  -8 932.585 93.0466   6
   1   4  -8 885.417 128.314   5
   1   4  -7 21969.4 956.837  11
   1   4  -7 22484.4 971.819  10
   1   4  -7 22713.4 1000.26   5
   1   4  -7 20929.0 973.587   6
   1   4  -6 2016.12 126.329  10
   1   4  -6 2266.42 159.716   5
   1   4  -6 2240.59 133.834   6
   1   4  -5 7885.68 380.930  10
   1   4  -5 8576.03 400.162   5
   1   4  -5 8327.25 380.373   6
   1   4  -4 1456.63 100.050   8
   1   4  -4 1509.96 97.6533   6
   1   4  -4 1448.80 116.215   5
   1   4  -3 8116.14 383.874   8
   1   4  -3 8589.96 378.033   6
   1   4  -2 2871.52 150.869   8
   1   4  -2 2915.99 138.401   7
   1   4  -2 2972.46 142.711   6
   1   4  -1 7671.57 350.332   8
   1   4  -1 7758.40 342.733   7
   1   4   0 31318.7 1355.19   8
   1   4   1 1031.70 83.4204  10
   1   4   1 1117.35 71.7029   8
  -1  -4  -1 1119.93 73.3519   9
   1   4   2 6731.99 290.015   8
  -1  -4  -2 5988.39 291.553   9
  -1  -4  -3 2225.31 124.126   9
  -1  -4  -4 5816.11 276.045   9
  -1  -4  -5 239.379 65.4668   9
  -1  -4  -6 170.282 68.7256   9
  -1  -4  -7 252.975 79.6798   9
  -1  -4  -8 130.818 79.7201   9
  -1  -4  -9 132.325 87.6813   9
  -1  -4 -10 2398.25 173.925   9
  -1  -4 -10 2256.89 142.751   6
  -1  -4 -11 533.902 120.007   9
  -1  -4 -11 384.028 42.4987  10
  -1  -4 -11 642.367 81.5706   6
  -1  -4 -12 268.745 75.3258   6
  -1  -4 -12 372.093 111.502   9
  -1  -4 -13 52.8355 66.6265   6
  -1  -4 -13-38.9414 99.1195   9
  -1  -4 -14 568.483 88.7899   6
  -1  -4 -14 519.618 133.248   9
  -1  -4 -14 577.952 42.6026  16
  -1  -4 -15 160.781 30.8738  16
  -1  -4 -15 90.8300 28.7348  12
  -1  -4 -15 78.6355 74.2835   6
  -1  -4 -15 184.943 48.3915  28
  -1  -4 -16 464.091 58.0462  28
  -1  -4 -16 622.449 135.419   9
  -1  -4 -16 563.230 94.9268   6
  -1  -4 -16 505.422 41.6525  12
  -1  -4 -16 545.989 42.9043  16
  -1  -4 -17 357.271 38.2270  22
  -1  -4 -17 405.513 88.2378   6
  -1  -4 -17 296.736 34.4229  12
  -1  -4 -17 305.447 51.8102  28
  -1  -4 -17 321.350 36.4914  16
  -1  -4 -17 299.485 115.949   9
  -1  -4 -18 192.832 34.7139  22
  -1  -4 -18 259.928 85.0062   6
  -1  -4 -18 71.9034 48.0013  28
  -1  -4 -18 166.569 111.214   9
  -1  -4 -18 215.521 33.5469  16
  -1  -4 -19 171.062 112.961   9
  -1  -4 -19 103.063 32.5630  22
  -1  -4 -19 205.585 85.9704   6
  -1  -4 -19 123.729 29.1959  14
  -1  -4 -19 142.265 31.6002  16
  -1  -4 -20 88.9711 78.0770   6
  -1  -4 -20 38.8465 31.1146  22
  -1  -4 -20 42.2575 29.6938  16
  -1  -4 -21-19.0285 31.7943  22
  -1  -4 -21 89.1969 118.978   9
  -1  -4 -21 18.5180 29.6982  16
  -1  -4 -22 1538.40 83.5384  22
  -1  -4 -22 1551.76 166.888   9
  -1  -4 -22 1606.97 84.0217  16
  -1  -4 -23 323.386 35.8561  16
  -1  -4 -23 363.363 35.9148  22
  -1  -4 -24 98.0506 26.9049  16
  -1  -4 -24 78.3953 27.3705  22
  -1  -4 -25 255.868 29.6977  16
  -1  -4 -25 247.150 29.1639  22
  -1  -4 -26 1.87702 21.5492  16
  -1  -4 -26-18.5120 20.3205  22
  -1  -4 -27 14.1488 25.3078  31
  -1  -4 -27 28.2124 35.8800  15
  -1  -4 -27 5.69226 17.1489  22
   1   5 -25 163.300 33.5711  27
   1   5 -25 123.703 18.8939  14
   1   5 -24 346.989 44.7107  27
   1   5 -24 387.911 31.5121  14
   1   5 -23 104.727 24.2755  22
   1   5 -23 133.654 28.4318  14
   1   5 -22 1830.43 95.3980  22
   1   5 -22 2030.39 97.3146  14
   1   5 -22 1933.60 104.266  31
   1   5 -21 241.821 33.5696  22
   1   5 -21 211.946 35.7950  14
   1   5 -21 194.861 44.6351  31
   1   5 -20 5106.90 231.583  22
   1   5 -20 5209.52 238.810  31
   1   5 -20 4574.09 237.312  29
   1   5 -20 5307.13 232.464  14
   1   5 -19 1048.21 135.163   9
   1   5 -19 1097.55 67.6180  22
   1   5 -19 930.394 85.4814  29
   1   5 -19 1074.51 77.2766  31
   1   5 -19 1167.01 70.1235  14
   1   5 -18 4404.20 260.152   6
   1   5 -18 4164.22 193.356  14
   1   5 -18 4026.28 192.558  22
   1   5 -18 4152.75 199.444  31
   1   5 -18 4139.32 204.858  29
   1   5 -18 3902.65 266.091   9
   1   5 -17 2620.27 205.753   9
   1   5 -17 2662.62 197.304   6
   1   5 -17 2838.68 136.506  14
   1   5 -17 2832.38 136.059  22
   1   5 -17 2653.27 136.974  18
   1   5 -17 2829.43 153.097  29
   1   5 -17 2647.79 142.157  31
   1   5 -16 3327.87 232.417   9
   1   5 -16 3376.16 158.274  14
   1   5 -16 3311.63 157.975  22
   1   5 -16 3287.90 218.472   6
   1   5 -16 3462.97 165.522  31
   1   5 -16 3206.80 173.901  29
   1   5 -16 3061.38 159.656  18
   1   5 -15 2764.40 135.535  14
   1   5 -15 2690.37 192.668   6
   1   5 -15 2765.86 135.191  22
   1   5 -15 2546.93 132.664  21
   1   5 -15 2908.51 142.271  31
   1   5 -15 3161.19 156.162  29
   1   5 -15 2669.53 137.960  18
   1   5 -14 1169.98 68.6529  14
   1   5 -14 992.394 96.6676  10
   1   5 -14 1269.32 124.963   6
   1   5 -14 1091.91 66.4102  21
   1   5 -14 1117.16 68.0936  22
   1   5 -14 1348.91 94.6125  29
   1   5 -14 1163.47 76.3836  31
   1   5 -14 1039.37 72.7617  18
   1   5 -13 2375.02 115.965  14
   1   5 -13 2318.65 148.815  10
   1   5 -13 2473.06 168.379   6
   1   5 -13 2166.08 114.887  22
   1   5 -13 2242.00 113.881  21
   1   5 -13 2356.65 121.422  31
   1   5 -13 2342.88 119.802  18
   1   5 -12 1261.34 71.0552  14
   1   5 -12 1402.53 124.451   6
   1   5 -12 1471.22 169.261   5
   1   5 -12 1081.27 76.7766  31
   1   5 -12 1290.98 105.203  10
   1   5 -12 1185.97 70.8540  22
   1   5 -11 3643.28 200.839  10
   1   5 -11 3257.70 256.958   5
   1   5 -11 3784.39 219.842   6
   1   5 -10 6130.17 296.109  10
   1   5 -10 5465.58 343.282   5
   1   5 -10 5717.99 303.480   6
   1   5  -9 1137.30 94.0154  10
   1   5  -9 1061.92 102.909   6
   1   5  -9 963.259 139.667   5
   1   5  -8 7718.97 357.798  10
   1   5  -8 6877.97 358.277   6
   1   5  -8 7441.55 392.403   5
   1   5  -7 114.328 66.9605   6
   1   5  -7-18.4021 89.1527   5
   1   5  -7 46.7878 60.5336  10
   1   5  -6 3888.61 220.641  10
   1   5  -6 4566.68 221.483   6
   1   5  -6 4464.84 249.898   5
   1   5  -5 1467.03 107.876  10
   1   5  -5 1497.15 129.792   5
   1   5  -5 1467.32 99.9244   6
   1   5  -4 3244.77 180.634   8
   1   5  -4 3133.31 195.626   5
   1   5  -4 3565.57 171.982   6
   1   5  -3 70.9088 52.9118   8
   1   5  -3 107.721 44.1015   6
   1   5  -3 107.853 31.5810   7
   1   5  -2 294.908 54.8186   8
   1   5  -2 379.851 55.9841  10
   1   5  -2 267.908 37.1943   7
   1   5  -2 357.089 43.7693   6
   1   5  -1 1967.93 110.417  10
   1   5  -1 1722.53 105.000   8
   1   5  -1 1725.47 94.1165   7
   1   5   0 795.425 71.8541  10
   1   5   0 742.236 62.0985   8
   1   5   1 3532.58 182.842  10
   1   5   1 3650.76 177.029   8
  -1  -5  -2 1874.99 108.585   9
   1   5   2 1885.18 104.526   8
   1   5   3 242.830 44.4871   8
  -1  -5  -3 274.351 56.5880   9
  -1  -5  -4 182.925 24.5199   6
  -1  -5  -4 245.594 60.6151   9
  -1  -5  -5 469.775 45.0314   6
  -1  -5  -5 651.752 76.1692   9
  -1  -5  -6 2317.32 121.936   6
  -1  -5  -6 2655.54 149.789   9
  -1  -5  -7 1709.36 107.195   6
  -1  -5  -7 2392.24 140.735   9
  -1  -5  -8 2084.68 124.506   6
  -1  -5  -8 2539.17 157.686   9
  -1  -5  -9 1144.48 88.9576   6
  -1  -5  -9 1397.83 122.845   9
  -1  -5 -10 852.914 86.4481   6
  -1  -5 -10 1054.21 121.224   9
  -1  -5 -11 1604.40 113.273   6
  -1  -5 -11 1696.27 148.535   9
  -1  -5 -12 574.361 80.8590   6
  -1  -5 -12 693.083 120.500   9
  -1  -5 -13 3651.36 209.464   6
  -1  -5 -13 4258.41 265.120   9
  -1  -5 -14 2092.27 180.843   9
  -1  -5 -14 1676.80 132.422   6
  -1  -5 -14 1974.81 102.080  28
  -1  -5 -14 1697.40 92.3046  12
  -1  -5 -14 1885.95 94.1890  16
  -1  -5 -15 6188.22 361.436   9
  -1  -5 -15 6678.58 286.013  28
  -1  -5 -15 6794.83 324.369   6
  -1  -5 -15 6029.11 280.479  16
  -1  -5 -15 6057.78 279.538  12
  -1  -5 -16 151.474 31.0824  12
  -1  -5 -16 155.297 33.4701  16
  -1  -5 -16 193.047 73.8875   6
  -1  -5 -16 125.456 46.6770  28
  -1  -5 -16 41.6846 102.958   9
  -1  -5 -17 2557.50 124.270  16
  -1  -5 -17 2464.49 133.697  28
  -1  -5 -17 2572.76 212.517   9
  -1  -5 -17 2624.52 173.225   6
  -1  -5 -17 2473.33 122.575  12
  -1  -5 -18 363.118 121.796   9
  -1  -5 -18 313.576 37.7107  12
  -1  -5 -18 121.463 50.7936  28
  -1  -5 -18 292.529 38.1243  16
  -1  -5 -18 309.055 40.5046  22
  -1  -5 -19 3781.63 180.990  22
  -1  -5 -19 3817.62 274.697   9
  -1  -5 -19 3920.51 180.580  16
  -1  -5 -20 31.1245 31.1556  22
  -1  -5 -20 21.0786 30.3143  16
  -1  -5 -21 113.538 31.5710  22
  -1  -5 -21 198.840 107.036   9
  -1  -5 -21 90.3698 31.2315  16
  -1  -5 -22 45.1988 27.2239  16
  -1  -5 -22-21.8120 28.7253  22
  -1  -5 -23 18.4946 27.1706  16
  -1  -5 -23 14.7744 26.3128  22
  -1  -5 -24 12.0395 24.9748  16
  -1  -5 -24-3.07757 24.9158  22
  -1  -5 -25 282.292 29.5844  16
  -1  -5 -25 270.548 28.5959  22
  -1  -5 -26 266.842 25.8356  16
  -1  -5 -26 206.661 24.2541  22
  -1  -5 -27 123.033 34.4226  15
  -1  -5 -27 72.1568 24.7945  31
  -1  -5 -27 70.9398 17.3030  22
   1   6 -24 1.51341 31.4573  27
   1   6 -24 16.7802 20.7858  14
   1   6 -23 337.907 44.5265  27
   1   6 -23 336.077 32.6305  14
   1   6 -22-1.14819 41.1866  27
   1   6 -22 3.02530 28.1047  14
   1   6 -21 1347.53 75.9013  22
   1   6 -21 1522.12 78.9697  14
   1   6 -20 34.2922 29.3133  22
   1   6 -20-12.6236 43.9202  31
   1   6 -20 37.7448 55.4730  29
   1   6 -20 39.1407 33.4864  14
   1   6 -19 2002.83 105.707  22
   1   6 -19 1972.20 121.521  29
   1   6 -19 2069.21 113.803  31
   1   6 -19 2101.83 165.299   6
   1   6 -19 2136.42 107.326  14
   1   6 -18 336.655 44.8957  14
   1   6 -18 369.493 41.4701  22
   1   6 -18 344.985 71.1522  29
   1   6 -18 293.689 53.6193  31
   1   6 -18 274.048 88.3222   6
   1   6 -18 338.579 105.579   9
   1   6 -17 1362.05 79.9875  14
   1   6 -17 1303.26 77.6719  22
   1   6 -17 1250.39 74.9593  21
   1   6 -17 1436.01 102.191  29
   1   6 -17 1360.32 88.1406  31
   1   6 -17 1493.66 139.407   6
   1   6 -17 1288.02 146.378   9
   1   6 -16 827.343 59.1716  14
   1   6 -16 816.159 86.4019  29
   1   6 -16 714.376 66.0698  31
   1   6 -16 687.299 54.1070  21
   1   6 -16 813.203 57.5285  22
   1   6 -16 716.516 109.981   6
   1   6 -16 638.131 125.074   9
   1   6 -15 1551.18 89.7473  31
   1   6 -15 1401.32 105.750  29
   1   6 -15 1301.14 76.1300  21
   1   6 -15 1341.43 79.2337  22
   1   6 -15 1173.63 79.7048  18
   1   6 -15 1266.87 132.163   6
   1   6 -15 1302.39 78.8253  14
   1   6 -14 623.961 82.9375  29
   1   6 -14 541.839 59.7806  31
   1   6 -14 492.439 47.3404  21
   1   6 -14 465.469 47.6567  22
   1   6 -14 435.392 51.8201  18
   1   6 -14 526.367 49.5635  14
   1   6 -14 573.247 101.261   6
   1   6 -13 87.9940 34.3811  21
   1   6 -13 148.118 127.912   5
   1   6 -13 73.1229 36.3083  14
   1   6 -13 73.8677 45.0083  31
   1   6 -13 55.1774 39.8220  18
   1   6 -13 71.8108 35.0875  22
   1   6 -13 15.6635 58.7524  10
   1   6 -13 157.657 81.3368   6
   1   6 -12 123.991 34.6283  21
   1   6 -12 67.1002 40.9947  18
   1   6 -12 118.184 130.376   5
   1   6 -12 170.012 37.9821  14
   1   6 -12 138.950 45.8849  31
   1   6 -12 132.800 35.6066  22
   1   6 -12 188.636 63.7552  10
   1   6 -12 208.073 84.4173   6
   1   6 -11 76.2375 34.5915  14
   1   6 -11 81.6443 40.7704  31
   1   6 -11 30.0249 58.8198  10
   1   6 -11 88.3613 32.4333  22
   1   6 -11 84.8423 73.4527   6
   1   6 -11 31.6619 119.233   5
   1   6 -10 410.166 82.4910   6
   1   6 -10 477.852 161.475   5
   1   6 -10 442.147 74.2233  10
   1   6  -9 51.3760 68.0837   6
   1   6  -9 32.7491 101.816   5
   1   6  -9 80.9271 56.8803  10
   1   6  -8 1905.82 129.182  10
   1   6  -8 1974.49 171.838   5
   1   6  -8 1650.24 127.050   6
   1   6  -7 19.7020 59.0944  10
   1   6  -7 90.7303 59.6020   6
   1   6  -7 135.388 97.1880   5
   1   6  -6 73.4149 64.1977  10
   1   6  -6 97.3047 87.7539   5
   1   6  -6 59.6702 56.6032   6
   1   6  -5 735.888 104.290   5
   1   6  -5 683.015 71.2301   6
   1   6  -4 73.6350 59.0231   8
   1   6  -4 1.60058 45.9014   6
   1   6  -3 1976.10 107.232   7
   1   6  -3 2031.95 130.720   8
   1   6  -3 2231.45 143.499  10
   1   6  -3 2121.58 113.133   6
   1   6  -2 1433.64 103.956  10
   1   6  -2 1384.91 79.2883   7
   1   6  -2 1265.64 95.8453   8
   1   6  -1 3582.01 188.197   8
   1   6  -1 3504.18 175.134   7
   1   6   0 4879.12 234.677  10
   1   6   0 4360.19 223.161   8
   1   6   1 7523.66 344.243  10
   1   6   1 6954.38 333.078   8
  -1  -6  -2 16128.5 691.395   9
   1   6   2 15035.1 688.318   8
  -1  -6  -3 1273.81 89.7082   9
   1   6   3 1117.47 80.5319   8
  -1  -6  -4 7719.69 362.495   9
   1   6   4 7697.37 355.983   8
  -1  -6  -5 3655.74 196.070   9
  -1  -6  -6 17473.5 786.790   9
  -1  -6  -7 4833.73 254.177   9
  -1  -6  -8 6780.51 343.882   9
  -1  -6  -9 8670.43 428.983   9
  -1  -6 -10 502.502 97.6532   9
  -1  -6 -11 5597.88 313.258   9
  -1  -6 -12 3964.62 256.561   9
  -1  -6 -13 5259.58 319.168   9
  -1  -6 -13 5256.11 242.517  12
  -1  -6 -13 5584.30 243.960  16
  -1  -6 -14 11633.1 572.836   9
  -1  -6 -14 10784.9 485.303  12
  -1  -6 -14 11654.4 489.688  28
  -1  -6 -14 10841.4 486.078  16
  -1  -6 -15 565.407 60.7285  28
  -1  -6 -15 683.712 50.9157  16
  -1  -6 -15 664.842 49.5797  12
  -1  -6 -15 521.159 130.840   9
  -1  -6 -16 12497.2 624.465   9
  -1  -6 -16 11919.2 534.453  12
  -1  -6 -16 11872.8 535.471  16
  -1  -6 -16 12960.6 540.548  28
  -1  -6 -17 320.700 117.710   9
  -1  -6 -17 265.684 36.6723  12
  -1  -6 -17 406.152 53.6943  28
  -1  -6 -17 302.477 39.1062  16
  -1  -6 -18 4659.88 220.613  28
  -1  -6 -18 4652.37 212.463  12
  -1  -6 -18 4592.23 213.397  16
  -1  -6 -18 4351.44 297.312   9
  -1  -6 -19 36.4859 29.6781  12
  -1  -6 -19 111.996 33.8848  22
  -1  -6 -19 143.758 113.127   9
  -1  -6 -19 104.123 32.4926  16
  -1  -6 -20 1530.32 170.340   9
  -1  -6 -20 1308.60 75.8847  22
  -1  -6 -20 1308.71 74.8944  16
  -1  -6 -21 241.375 35.2008  16
  -1  -6 -21 238.999 34.8358  22
  -1  -6 -22-12.0909 27.4837  16
  -1  -6 -22-11.1473 29.3117  22
  -1  -6 -23 57.4717 26.1318  16
  -1  -6 -23 95.3838 26.8783  22
  -1  -6 -24 1.53956 23.9838  16
  -1  -6 -24 18.1610 23.5916  22
  -1  -6 -25 97.7660 25.0023  16
  -1  -6 -25 73.9884 22.6792  22
  -1  -6 -26-2.78927 19.9491  16
  -1  -6 -26-0.45999 18.6821  22
   1   7 -23 12.9757 31.1187  27
   1   7 -23 17.2678 23.2842  14
   1   7 -22 224.941 40.1814  27
   1   7 -22 176.546 30.9080  14
   1   7 -21 386.427 49.7686  27
   1   7 -21 405.153 40.2868  14
   1   7 -20 376.177 41.3225  14
   1   7 -20 289.471 60.5388  29
   1   7 -20 377.460 53.2579  27
   1   7 -19 488.328 43.8343  22
   1   7 -19 568.934 60.3378  27
   1   7 -19 570.553 48.9185  14
   1   7 -19 483.712 69.4910  29
   1   7 -18 809.133 58.3974  22
   1   7 -18 734.255 120.175   9
   1   7 -18 886.167 61.2373  14
   1   7 -18 874.700 84.2511  29
   1   7 -17 49.9589 47.6753  31
   1   7 -17 33.9887 68.9502  29
   1   7 -17-19.4565 34.8323  22
   1   7 -17 84.1061 92.9152   9
   1   7 -17 25.3778 73.9013   6
   1   7 -17-17.8879 39.1024  14
   1   7 -16 472.350 80.5241  29
   1   7 -16 479.527 60.6080  31
   1   7 -16 512.642 48.3064  21
   1   7 -16 554.972 49.6325  22
   1   7 -16 489.108 95.1566   6
   1   7 -16 610.005 52.2467  14
   1   7 -15 83.4282 50.5426  31
   1   7 -15 96.2085 73.9251  29
   1   7 -15 130.799 37.8946  22
   1   7 -15 108.486 36.8121  21
   1   7 -15 132.705 41.5773  14
   1   7 -15 100.033 80.9123   6
   1   7 -14 257.598 45.5027  14
   1   7 -14 314.949 90.7455   6
   1   7 -14 314.290 143.816   5
   1   7 -14 240.616 42.4004  21
   1   7 -14 241.594 55.2601  31
   1   7 -14 260.759 79.4331  29
   1   7 -14 248.414 41.5538  22
   1   7 -13 810.819 110.457   6
   1   7 -13 971.319 170.392   5
   1   7 -13 898.613 68.2607  18
   1   7 -13 988.169 74.3940  31
   1   7 -13 1015.65 66.4554  22
   1   7 -13 983.597 65.3970  21
   1   7 -12 47.8925 46.4582  31
   1   7 -12 22.0544 34.8498  22
   1   7 -12 26.2497 74.2508   6
   1   7 -12 9.17018 130.273   5
   1   7 -12 19.9803 39.0366  18
   1   7 -12 56.1711 36.5053  21
   1   7 -12-8.77371 62.3308  10
   1   7 -11 637.205 87.8423  10
   1   7 -11 524.354 93.3480   6
   1   7 -11 680.685 174.015   5
   1   7 -11 528.952 51.7731  18
   1   7 -11 504.285 48.5018  22
   1   7 -11 628.686 50.6460  21
   1   7 -11 559.988 56.3554  31
   1   7 -10 1336.41 78.1985  22
   1   7 -10 1301.02 78.6470  21
   1   7 -10 1420.31 174.052   5
   1   7 -10 1425.05 120.924   6
   1   7 -10 1524.85 122.268  10
   1   7 -10 1317.16 84.2918  31
   1   7  -9 23.0712 31.6910  22
   1   7  -9 86.5001 65.5017   6
   1   7  -9 152.675 119.929   5
   1   7  -9 15.3205 41.2820  31
   1   7  -9 16.4249 61.5346  10
   1   7  -8 4085.82 223.500  10
   1   7  -8 4267.67 265.930   5
   1   7  -8 3546.09 210.052   6
   1   7  -7 289.072 65.8343   6
   1   7  -7 464.497 113.349   5
   1   7  -7 294.439 71.4247  10
   1   7  -6 669.136 117.870   5
   1   7  -6 783.140 75.2079   6
   1   7  -6 647.613 89.9943  10
   1   7  -5 91.1595 85.2369   5
   1   7  -5 70.8689 47.9802   6
   1   7  -4 11760.2 548.450   8
   1   7  -3 1959.24 126.258   8
   1   7  -3 1817.48 100.550   7
   1   7  -3 1864.51 132.059  10
   1   7  -2 15132.2 690.130   7
   1   7  -2 15867.7 711.228   8
   1   7  -2 17201.0 721.515  10
   1   7  -1 17549.1 775.678   8
   1   7  -1 16977.7 759.407   7
   1   7  -1 17798.6 784.981  10
   1   7   0 5914.03 297.087   8
   1   7   0 6404.62 308.887  10
   1   7   1 43134.2 1873.28   8
   1   7   2 770.235 76.4657   8
   1   7   3 46576.8 2098.33   8
  -1  -7  -3 50630.3 2102.95   9
   1   7   4 7101.23 334.784   8
  -1  -7  -4 7148.46 340.489   9
   1   7   5 15412.9 689.855   8
  -1  -7  -5 15382.0 696.839   9
   1   7   6 5131.59 245.067   8
  -1  -7  -6 4694.38 255.510   9
  -1  -7  -7 14955.8 687.870   9
  -1  -7  -8 7249.51 364.609   9
  -1  -7  -9 503.587 93.1255   9
  -1  -7 -10 7450.99 386.244   9
  -1  -7 -11 7703.12 404.410   9
  -1  -7 -12 1962.02 166.875   9
  -1  -7 -12 1729.32 88.4051  12
  -1  -7 -13 11946.6 518.681  28
  -1  -7 -13 11554.9 514.924  12
  -1  -7 -13 12481.2 595.874   9
  -1  -7 -14 623.625 57.2797  28
  -1  -7 -14 553.895 124.759   9
  -1  -7 -14 585.966 46.4807  16
  -1  -7 -14 554.887 45.0688  12
  -1  -7 -15 5826.43 271.459  16
  -1  -7 -15 5833.49 270.601  12
  -1  -7 -15 5854.19 360.367   9
  -1  -7 -15 6402.21 276.331  28
  -1  -7 -16 6510.86 299.647  16
  -1  -7 -16 6966.53 303.912  28
  -1  -7 -16 6538.90 298.579  12
  -1  -7 -16 6345.44 387.018   9
  -1  -7 -17 61.1168 113.920   9
  -1  -7 -17 84.7422 33.6963  12
  -1  -7 -17 54.5936 33.4306  16
  -1  -7 -17 80.5906 46.5868  28
  -1  -7 -18 1226.68 82.7564  28
  -1  -7 -18 1247.94 72.5289  12
  -1  -7 -18 1304.07 74.9378  16
  -1  -7 -18 1110.74 156.525   9
  -1  -7 -19 159.272 35.6855  16
  -1  -7 -19 109.994 32.1909  12
  -1  -7 -19 165.151 112.330   9
  -1  -7 -20 86.7959 102.174   9
  -1  -7 -20 4.19863 31.3902  22
  -1  -7 -20 37.1394 29.6762  16
  -1  -7 -21 636.095 48.1691  22
  -1  -7 -21 626.363 48.0640  16
  -1  -7 -22 19.6956 28.0368  22
  -1  -7 -22-2.71796 26.9258  16
  -1  -7 -23 804.403 50.3008  22
  -1  -7 -23 779.348 50.5659  16
  -1  -7 -24 90.1424 24.1250  22
  -1  -7 -24 83.9766 25.2299  16
  -1  -7 -25 171.011 23.6403  22
  -1  -7 -25 197.815 25.5709  16
  -1  -7 -26 569.407 33.9954  22
  -1  -7 -26 625.850 36.9073  16
   1   8 -23 1099.87 57.1626  14
   1   8 -22 929.760 48.8642  14
   1   8 -22 623.941 49.2512  27
   1   8 -21 436.774 39.1773  14
   1   8 -21 432.460 44.0043  27
   1   8 -20 2592.41 143.051  29
   1   8 -20 2547.41 136.552  27
   1   8 -19 671.845 73.5295  29
   1   8 -19 748.186 54.3283  14
   1   8 -19 619.660 59.7632  27
   1   8 -18 831.398 84.1352  29
   1   8 -18 916.043 61.8610  14
   1   8 -18 844.447 69.4110  27
   1   8 -17 715.765 55.7033  14
   1   8 -17 630.418 64.3984  27
   1   8 -16 515.396 65.0243  27
   1   8 -16 665.931 55.7538  14
   1   8 -16 588.880 85.7577  29
   1   8 -15 97.3733 53.7521  27
   1   8 -15 64.2043 37.3135  22
   1   8 -15 144.319 77.7783  29
   1   8 -15 127.850 37.7318  21
   1   8 -14 3341.81 168.481  22
   1   8 -14 3429.25 167.383  21
   1   8 -14 3254.34 215.216   6
   1   8 -14 3763.34 189.803  29
   1   8 -14 3513.46 176.780  27
   1   8 -13 278.577 82.6052   6
   1   8 -13 284.819 44.6018  21
   1   8 -13 291.613 43.7711  22
   1   8 -13 441.119 154.999   5
   1   8 -13 362.802 83.1451  29
   1   8 -12 3881.07 301.565   5
   1   8 -12 3696.35 227.028   6
   1   8 -12 4138.26 184.183  21
   1   8 -12 3544.36 182.670  22
   1   8 -11 1775.91 209.351   5
   1   8 -11 1708.11 144.893   6
   1   8 -11 2066.65 155.528  10
   1   8 -11 2144.09 107.798  21
   1   8 -11 1921.49 106.800  22
   1   8 -10 734.606 58.5331  21
   1   8 -10 751.224 55.6612  22
   1   8 -10 598.256 55.5564  14
   1   8 -10 668.166 97.2501  10
   1   8 -10 674.850 92.1501   6
   1   8 -10 649.955 153.351   5
   1   8  -9 4765.49 269.252   6
   1   8  -9 5291.77 337.783   5
   1   8  -9 5123.15 236.971  14
   1   8  -9 5111.31 238.897  21
   1   8  -8 1099.89 156.316   5
   1   8  -8 913.780 92.4476   6
   1   8  -8 1009.64 63.4702  14
   1   8  -8 817.307 65.7239  21
   1   8  -8 975.736 107.448  10
   1   8  -7 4446.78 273.820   5
   1   8  -7 4040.21 183.429  14
   1   8  -7 3752.95 184.946  21
   1   8  -7 3874.06 231.249  10
   1   8  -6 171.572 109.223   5
   1   8  -5 3136.02 216.155   5
   1   8  -4 165.597 64.6795   8
   1   8  -4 178.626 71.1407  10
   1   8  -3 9852.17 468.693   8
   1   8  -3 9767.90 476.307  10
   1   8  -2 6161.67 295.207   7
   1   8  -2 6563.80 320.592   8
   1   8  -2 6863.00 331.320  10
   1   8  -1 6441.04 313.450   7
   1   8  -1 6909.25 334.497   8
   1   8  -1 7573.80 349.106  10
   1   8   0 30020.7 1288.38   8
   1   8   0 28725.8 1272.39   7
   1   8   1 3740.39 199.910   8
   1   8   2 15278.5 689.305   8
   1   8   3 16392.1 735.480   8
  -1  -8  -4 5765.74 275.462   9
   1   8   4 5159.75 268.343   8
  -1  -8  -5 8878.74 406.097   9
   1   8   5 8154.72 396.995   8
  -1  -8  -6 1629.85 121.421   9
   1   8   6 1618.75 109.709   8
   1   8   7 121.044 49.9150   8
  -1  -8  -7 31.9180 65.7298   9
  -1  -8  -8 831.671 102.114   9
   1   8   8 824.693 81.6574   8
   1   8   9 625.685 73.0692   8
  -1  -8  -9 612.975 106.357   9
  -1  -8 -10 3050.29 194.259   9
  -1  -8 -10 2703.44 128.393  12
  -1  -8 -11 91.6004 27.2863  12
  -1  -8 -11 169.259 88.6189   9
  -1  -8 -11 108.748 31.0868  23
  -1  -8 -12 7755.70 343.735  12
  -1  -8 -12 7806.20 418.341   9
  -1  -8 -13 5160.72 235.098  12
  -1  -8 -13 5450.73 318.096   9
  -1  -8 -14 663.726 54.4318  12
  -1  -8 -14 769.486 134.871   9
  -1  -8 -14 713.173 55.6961  16
  -1  -8 -14 956.480 66.7719  28
  -1  -8 -15 8148.01 371.835  12
  -1  -8 -15 8116.06 461.024   9
  -1  -8 -15 8069.19 372.915  16
  -1  -8 -15 8993.44 376.162  28
  -1  -8 -16 1568.15 85.7650  12
  -1  -8 -16 1645.36 180.784   9
  -1  -8 -16 1526.65 87.3092  16
  -1  -8 -16 1553.63 91.8008  28
  -1  -8 -17 2713.90 137.246  12
  -1  -8 -17 2999.17 234.176   9
  -1  -8 -17 2864.26 139.479  16
  -1  -8 -17 2844.82 142.977  28
  -1  -8 -18 4621.79 206.948  12
  -1  -8 -18 4540.56 298.395   9
  -1  -8 -18 4396.22 207.897  16
  -1  -8 -18 4314.57 210.581  28
  -1  -8 -19 475.659 41.3702  12
  -1  -8 -19 365.245 41.9068  16
  -1  -8 -19 422.306 119.700   9
  -1  -8 -20 1584.44 86.8491  22
  -1  -8 -20 1638.63 85.6875  12
  -1  -8 -20 1586.32 87.1227  16
  -1  -8 -21 726.760 50.8344  16
  -1  -8 -21 719.046 50.5593  22
  -1  -8 -22 925.282 55.1577  16
  -1  -8 -22 820.781 53.5590  22
  -1  -8 -23 229.313 29.4559  16
  -1  -8 -23 280.110 30.3250  22
  -1  -8 -24 629.766 41.1817  16
  -1  -8 -24 566.824 38.5988  22
  -1  -8 -25 1098.96 57.0147  16
  -1  -8 -25 1092.26 55.4986  22
   1   9 -22 190.574 26.6140  14
  -1  -9  22 206.318 25.5711  23
   1   9 -21 2316.40 108.744  14
  -1  -9  21 2209.14 109.152  23
   1   9 -20 52.4216 30.7133  14
   1   9 -19 1472.72 80.9174  14
   1   9 -19 1437.70 94.5784  29
   1   9 -18 1406.03 80.2215  14
   1   9 -18 1362.42 99.0792  29
   1   9 -17 22.9370 67.9279  29
   1   9 -16 261.818 72.7869  29
   1   9 -15 409.606 79.9334  29
   1   9 -14 20.4025 138.258   5
   1   9 -14 47.7454 74.7352  29
   1   9 -13 702.108 172.529   5
   1   9 -12 56.7851 41.7937  21
   1   9 -12 71.8562 44.0542  14
   1   9 -12 20.8989 142.072   5
   1   9 -11 253.593 47.4201  21
   1   9 -11 255.966 47.3690  25
   1   9 -11 252.242 48.6072  14
   1   9 -11 221.803 145.222   5
   1   9 -10 381.814 50.9240  21
   1   9 -10 325.292 144.539   5
   1   9 -10 313.316 49.3244  14
   1   9 -10 396.453 47.7374  25
   1   9  -9 790.770 60.7791  14
   1   9  -9 756.342 59.1046  25
   1   9  -9 930.718 162.061   5
   1   9  -9 663.532 62.2196  21
   1   9  -9 785.952 105.479  10
   1   9  -8 547.763 51.4510  14
   1   9  -8 454.849 48.0677  25
   1   9  -8 581.693 139.756   5
   1   9  -8 457.983 92.5576  10
   1   9  -8 451.984 54.6212  21
   1   9  -7 143.764 40.2279  14
   1   9  -7 124.408 36.1845  25
   1   9  -7 129.982 41.7884  21
   1   9  -7 253.761 130.360   5
   1   9  -6 913.659 141.162   5
   1   9  -6 830.951 60.2311  25
   1   9  -6 956.511 63.4413  14
   1   9  -5 6359.83 293.893  14
  -1  -9   5 6598.14 293.707  23
   1   9  -5 7269.50 376.723   5
   1   9  -4 340.600 41.7772  14
   1   9  -4 231.877 76.1238  10
   1   9  -3 5628.19 306.094  10
   1   9  -3 5636.01 297.477   8
   1   9  -2 920.488 69.1136   7
   1   9  -2 1015.97 109.173   8
   1   9  -1 251.272 68.4406   8
   1   9  -1 245.902 46.9119   7
   1   9   0 94.5135 59.5150   8
   1   9   0 147.885 51.4473   7
   1   9   1 258.493 65.0842   8
   1   9   1 289.686 52.5201   7
   1   9   2 1185.70 98.3959   8
   1   9   3 383.499 67.3638   8
   1   9   4 3809.17 207.792   8
   1   9   5 516.836 73.0671   8
   1   9   6 51.3114 49.7515   8
  -1  -9  -6 185.611 69.1641   9
  -1  -9  -7 140.623 24.1953  12
   1   9   7 65.0691 51.3293   8
   1   9   8 540.450 71.0194   8
  -1  -9  -8 457.599 86.2453   9
  -1  -9  -8 474.730 36.1879  12
  -1  -9  -9 58.2457 28.1159  23
   1   9   9 17.0321 54.8235   8
  -1  -9  -9 100.276 79.3401   9
  -1  -9  -9 63.8396 25.4901  12
   1   9  10 789.588 84.3472   8
  -1  -9 -10 730.862 114.985   9
  -1  -9 -10 661.198 45.1635  12
  -1  -9 -10 635.393 46.7082  23
  -1  -9 -11 3198.93 210.691   9
   1   9  11 3280.82 185.387   8
  -1  -9 -11 2844.77 139.084  12
  -1  -9 -11 2953.04 142.136  23
  -1  -9 -12 3232.96 219.152   9
   1   9  12 3468.93 191.860   8
  -1  -9 -12 3044.32 144.066  12
  -1  -9 -12 2910.40 145.515  23
   1   9  13 538.449 86.6781   8
  -1  -9 -13 477.988 115.131   9
  -1  -9 -13 587.196 45.8256  12
   1   9  14 5763.85 297.260   8
  -1  -9 -14 5624.06 330.708   9
  -1  -9 -14 5261.89 244.884  12
  -1  -9 -15 2046.02 194.698   9
   1   9  15 2176.88 155.776   8
  -1  -9 -15 1984.39 102.980  12
  -1  -9 -15 1943.56 104.374  16
  -1  -9 -16 1475.02 181.595   9
  -1  -9 -16 1815.40 99.1438  28
  -1  -9 -16 1756.40 94.6706  12
  -1  -9 -16 1739.50 96.6439  16
  -1  -9 -17 3930.32 188.149  16
   1   9  17 3813.73 237.981   8
  -1  -9 -17 4078.68 278.582   9
  -1  -9 -17 3948.86 189.691  28
  -1  -9 -17 4053.46 187.018  12
  -1  -9 -18 51.7896 30.6766  12
  -1  -9 -18 32.5593 32.7448  16
  -1  -9 -18 36.3461 101.228   9
  -1  -9 -19 2392.72 121.569  16
  -1  -9 -19 2478.61 120.567  12
  -1  -9 -20 1013.53 62.6495  16
  -1  -9 -20 1046.59 62.8619  22
  -1  -9 -20 1020.45 60.9758  12
  -1  -9 -21 618.610 44.7041  22
  -1  -9 -21 625.244 46.2640  16
  -1  -9 -22 271.364 31.4739  22
  -1  -9 -22 296.119 32.2517  16
  -1  -9 -23 837.397 48.6381  22
  -1  -9 -23 830.274 49.9701  16
  -1  -9 -24 590.664 36.3787  22
  -1  -9 -24 583.085 38.0537  16
   1  10 -20 146.767 28.6771  14
  -1 -10  20 123.858 26.9005  23
  -1 -10  19 1322.10 73.6608  23
   1  10 -19 1261.03 86.7926  29
   1  10 -19 1411.91 74.7542  14
   1  10 -18 779.381 73.0942  29
  -1 -10  18 733.184 53.0753  23
   1  10 -17 342.346 68.2782  29
   1  10 -16 3249.83 174.129  29
   1  10 -15 282.110 76.8555  29
   1  10 -14 1626.90 94.9177  14
   1  10 -14 1809.57 212.781   5
   1  10 -13 1215.64 80.3599  14
   1  10 -13 1207.55 201.562   5
   1  10 -12 1042.35 189.651   5
   1  10 -12 862.166 68.1477  14
   1  10 -11 3520.43 290.626   5
   1  10 -11 2955.35 159.276  14
   1  10 -11 3674.84 183.242  29
   1  10 -10 49.0055 40.2022  25
   1  10 -10 31.8773 45.0261  14
   1  10 -10 71.4747 137.100   5
   1  10  -9 4605.93 224.300  25
   1  10  -9 5328.27 350.318   5
   1  10  -9 5017.12 228.727  14
  -1 -10   8 5023.13 225.324  23
   1  10  -8 4412.88 221.769  25
   1  10  -8 5459.09 342.073   5
   1  10  -8 4938.32 225.468  14
  -1 -10   7 2552.62 126.381  23
   1  10  -7 2311.74 124.187  25
   1  10  -7 2246.36 222.761   5
   1  10  -7 2470.31 127.486  14
  -1 -10   6 13413.7 578.437  23
   1  10  -6 12815.2 577.223  25
   1  10  -6 13885.0 677.976   5
   1  10  -6 13153.6 578.667  14
  -1 -10   5 350.555 42.8037  23
   1  10  -5 250.509 42.5403  25
   1  10  -5 312.555 123.147   5
   1  10  -5 283.950 47.2866  14
  -1 -10   4 16406.7 720.447  23
   1  10  -4 16271.7 720.499  25
   1  10  -4 17114.7 808.711   5
   1  10  -4 16816.2 721.383  14
   1  10  -3 1085.03 118.432   8
   1  10  -3 1056.19 65.2823  14
   1  10  -3 864.112 61.9988  25
  -1 -10   3 1019.88 61.7810  23
   1  10  -2 2141.09 152.769   8
  -1 -10   2 2102.82 103.414  23
   1  10  -2 1875.14 104.876  14
   1  10  -2 2049.30 105.620  25
   1  10  -1 124.758 67.5976   8
   1  10  -1 150.379 37.2829  25
  -1 -10   1 152.152 32.2523  23
   1  10  -1 151.369 48.2871   7
   1  10   0 274.080 69.2237   8
   1  10   0 267.672 39.5110  25
  -1 -10   0 231.065 33.5753  23
   1  10   0 203.714 47.5917   7
   1  10   1 15.2390 56.9599   8
   1  10   1 51.7002 44.9319   7
   1  10   1 43.2425 33.7142  25
  -1 -10  -1 38.9148 27.7206  23
  -1 -10  -2 78.7011 28.0154  23
   1  10   2 84.7416 56.2457   8
   1  10   2 71.6635 33.4473  25
  -1 -10  -2 63.0281 23.4177  12
   1  10   2 52.4896 44.2318   7
   1  10   3 573.052 78.2600   8
  -1 -10  -3 472.383 40.0413  23
   1  10   3 557.320 47.2369  25
  -1 -10  -3 482.854 37.0786  12
  -1 -10  -4 160.892 30.1664  23
   1  10   4 110.000 57.8547   8
  -1 -10  -4 180.490 27.5548  12
  -1 -10  -5 744.979 49.9690  23
   1  10   5 868.722 87.9172   8
  -1 -10  -5 751.579 47.8116  12
  -1 -10  -6 1454.33 76.0840  23
  -1 -10  -6 1378.02 74.2824  12
  -1 -10  -7 492.628 40.5283  23
   1  10   7 597.933 76.7779   8
  -1 -10  -7 524.546 39.3535  12
  -1 -10  -8 1759.10 94.3655  23
  -1 -10  -8 1779.75 92.1262  12
  -1 -10  -9 1126.09 68.6780  23
   1  10   9 1396.10 109.464   8
  -1 -10  -9 1463.80 131.057   9
  -1 -10  -9 1248.11 67.3610  12
  -1 -10 -10 2953.10 147.559  23
   1  10  10 3437.40 193.110   8
  -1 -10 -10 3618.88 218.119   9
  -1 -10 -10 3062.00 146.118  12
  -1 -10 -11 1451.17 82.2846  23
   1  10  11 1589.13 124.189   8
  -1 -10 -11 1438.43 146.015   9
  -1 -10 -11 1532.54 80.6913  12
  -1 -10 -12 941.421 62.9529  23
  -1 -10 -12 915.725 59.4776  12
  -1 -10 -12 1044.38 132.761   9
   1  10  12 1216.79 109.874   8
   1  10  13 2323.94 163.307   8
  -1 -10 -13 2301.10 115.054  12
  -1 -10 -13 2325.42 192.249   9
  -1 -10 -14 224.838 34.9508  12
   1  10  14 139.974 66.8710   8
  -1 -10 -14 217.001 106.731   9
  -1 -10 -15 906.700 61.0752  12
  -1 -10 -15 1007.98 146.018   9
   1  10  15 850.413 102.339   8
  -1 -10 -16 737.124 54.7468  12
  -1 -10 -16 616.144 137.652   9
  -1 -10 -17 543.296 46.9228  12
  -1 -10 -17 504.193 117.689   9
  -1 -10 -18 860.567 57.0377  12
  -1 -10 -19 28.0469 28.8922  12
  -1 -10 -20 73.6039 27.0276  12
  -1 -10 -20 80.5179 29.5635  16
  -1 -10 -21 54.0464 26.0063  22
  -1 -10 -21 28.8746 26.7599  16
  -1 -10 -22 110.665 24.5607  22
  -1 -10 -22 73.9544 25.1346  16
  -1 -10 -23 70.4427 20.8352  22
  -1 -10 -23 52.3031 21.9088  16
  -1 -10 -24 17.5080 15.9249  22
  -1 -10 -24-13.4219 18.6692  16
  -1 -11  19 2080.25 100.218  23
   1  11 -18 82.4074 51.5523  29
  -1 -11  18 85.4619 28.1300  23
  -1 -11  17 3845.37 177.969  23
   1  11 -17 3760.41 188.512  29
  -1 -11  16 637.760 51.3237  23
   1  11 -16 628.481 52.3180  14
   1  11 -16 576.402 75.2004  29
   1  11 -15 4355.40 204.435  14
  -1 -11  15 4350.17 205.043  23
   1  11 -14 2512.90 126.680  14
  -1 -11  14 2371.16 126.639  23
   1  11 -13 1687.70 98.4360  14
  -1 -11  13 1701.22 98.8322  23
  -1 -11  12 4027.38 203.441  23
   1  11 -12 4475.69 221.528  29
   1  11 -12 4312.86 204.582  14
   1  11 -12 4498.04 327.565   5
   1  11 -11 119.935 48.8591  14
   1  11 -11 85.5019 151.526   5
   1  11 -11 236.858 82.8329  29
  -1 -11  11 147.468 45.8037  23
  -1 -11  10 4998.93 227.824  23
   1  11 -10 5108.46 356.395   5
   1  11 -10 4494.46 227.250  14
   1  11 -10 4440.71 222.784  25
   1  11  -9 1949.42 109.695  14
   1  11  -9 1945.68 221.540   5
   1  11  -9 1908.72 118.115   4
   1  11  -9 1701.12 103.542  25
  -1 -11   9 2088.14 108.605  23
  -1 -11   8 380.027 49.2846  23
   1  11  -8 340.964 48.2126  25
   1  11  -8 335.132 147.815   5
   1  11  -8 335.849 52.4622  14
  -1 -11   7 5094.94 231.213  23
   1  11  -7 4629.31 228.477  25
   1  11  -7 5100.02 344.982   5
   1  11  -7 5102.12 232.488  14
  -1 -11   6 557.118 50.5670  23
   1  11  -6 415.485 49.5088  25
   1  11  -6 427.221 134.928   5
   1  11  -6 484.025 53.1455  14
  -1 -11   5 4132.30 190.928  23
   1  11  -5 3870.99 190.317  25
   1  11  -5 4293.05 294.964   5
   1  11  -5 4023.77 192.285  14
  -1 -11   4 440.767 45.0434  23
   1  11  -4 355.725 45.2665  25
   1  11  -4 340.679 123.758   5
   1  11  -4 433.118 48.4926  14
   1  11  -3 957.422 69.6776  14
   1  11  -3 1074.40 70.0677  25
  -1 -11   3 1040.04 67.2753  23
   1  11  -2 58.4743 68.4593   8
  -1 -11   2 40.6923 31.6238  23
   1  11  -2 31.7268 36.3551  25
   1  11  -1 122.805 71.2697   8
  -1 -11   1 118.240 32.7786  23
   1  11  -1 89.2570 37.5320  25
   1  11   0 18.4868 35.5572  25
  -1 -11   0 36.3108 28.5904  23
  -1 -11  -1 25.1106 28.8533  23
   1  11   1-26.6255 68.9574   8
  -1 -11  -1-0.83369 23.2160  12
   1  11   1 16.3705 35.2653  25
   1  11   1-35.5673 46.9302   7
  -1 -11  -2 358.961 36.8811  23
   1  11   2 326.775 78.3878   8
  -1 -11  -2 313.523 32.6027  12
   1  11   2 352.889 43.4111  25
   1  11   2 231.585 54.1056   7
  -1 -11  -3 26.8621 27.6862  23
   1  11   3 37.7307 63.9201   8
   1  11   3 20.3626 48.3935   7
  -1 -11  -3 24.6086 24.3236  12
  -1 -11  -4 549.800 41.0830  12
   1  11   4 610.777 85.7457   8
  -1 -11  -4 571.334 43.2073  23
  -1 -11  -5 68.8275 26.7601  12
   1  11   5 49.0547 63.1522   8
  -1 -11  -5 83.2858 28.6922  23
  -1 -11  -6 749.192 51.1574  12
   1  11   6 781.682 93.7702   8
  -1 -11  -6 857.488 54.0869  23
  -1 -11  -7 790.024 50.6679  12
   1  11   7 883.516 94.7300   8
  -1 -11  -7 783.080 53.7539  23
  -1 -11  -8 2.65178 26.9016  12
   1  11   8 4.13217 59.1920   8
  -1 -11  -8 3.76693 29.5928  23
  -1 -11  -9 1020.16 62.6901  12
   1  11   9 1108.56 107.780   8
  -1 -11  -9 1093.15 65.0847  23
  -1 -11 -10 54.1708 28.4962  12
  -1 -11 -10 31.1115 30.5515  23
  -1 -11 -11 1486.23 84.5731  23
  -1 -11 -11 1510.96 82.2474  12
  -1 -11 -11 1841.34 158.075   9
   1  11  11 1606.43 129.554   8
   1  11  12 45.0621 61.4556   8
  -1 -11 -12-5.97660 87.0285   9
  -1 -11 -12 35.7736 28.7686  12
  -1 -11 -12 19.1686 32.7477  23
  -1 -11 -13 373.194 40.5650  12
  -1 -11 -13 476.353 111.079   9
  -1 -11 -14-8.43816 31.5265  12
  -1 -11 -14 25.8731 93.1663   9
  -1 -11 -15 225.157 36.9472  12
  -1 -11 -15 113.903 100.793   9
  -1 -11 -16 500.904 46.3486  12
  -1 -11 -16 527.671 118.563   9
  -1 -11 -17 431.598 42.9941  12
  -1 -11 -18 1126.04 65.8705  12
  -1 -11 -19 132.834 29.1234  12
  -1 -11 -20 98.3135 25.8827  12
  -1 -11 -21 115.111 25.4749  22
  -1 -11 -22 53.6652 20.8803  22
  -1 -11 -23 358.622 25.9498  22
  -1 -11 -23 361.394 34.3949  15
  -1 -12  18 1815.82 87.9675  23
   1  12 -17 85.4428 51.4714  29
  -1 -12  17 162.532 28.5150  23
   1  12 -17 132.270 31.5495  14
   1  12 -16 2569.53 123.030  14
  -1 -12  16 2445.94 121.700  23
   1  12 -15 807.556 58.0752  14
  -1 -12  15 816.803 56.1576  23
   1  12 -14 1518.36 85.6119  14
  -1 -12  14 1417.25 83.5051  23
   1  12 -13 1231.32 98.4912  29
   1  12 -13 1151.03 75.2509  14
  -1 -12  13 1099.55 73.7422  23
   1  12 -12 498.537 82.5038  29
   1  12 -12 499.820 54.9737  14
  -1 -12  12 413.540 51.5404  23
   1  12 -11 1903.53 121.325  29
   1  12 -11 1668.55 99.5729  14
  -1 -12  11 1644.55 97.0380  23
   1  12 -10 188.864 48.0200  14
   1  12 -10 400.957 81.5135  29
   1  12 -10 104.930 137.135   5
  -1 -12  10 191.838 43.1303  23
   1  12  -9 54.6054 43.9389  14
   1  12  -9 188.414 132.871   5
   1  12  -9 52.6565 59.1387   4
   1  12  -9 149.283 80.0490  29
  -1 -12   9 123.984 41.3397  23
   1  12  -9 99.4358 40.6823  25
   1  12  -8 707.131 63.6579  14
   1  12  -8 677.358 163.315   5
   1  12  -8 702.646 79.6049   4
  -1 -12   8 756.721 60.0230  23
   1  12  -8 927.583 96.9908  29
   1  12  -8 566.126 56.9001  25
   1  12  -7 1842.43 209.575   5
   1  12  -7 1438.51 92.1869  25
  -1 -12   7 1838.83 95.9723  23
   1  12  -7 1665.27 97.8878  14
   1  12  -7 1806.75 123.809  29
   1  12  -6 288.040 139.611   5
   1  12  -6 273.761 45.2136  25
  -1 -12   6 310.423 44.5768  23
   1  12  -6 271.852 49.5464  14
   1  12  -6 372.437 86.6425  29
   1  12  -5 1465.60 89.7566  25
  -1 -12   5 1702.82 90.6120  23
   1  12  -5 1605.73 93.2737  14
   1  12  -5 1598.68 121.495  29
   1  12  -4 81.5469 77.8039  29
  -1 -12   4 12.9196 34.1609  23
   1  12  -4 42.9589 39.5340  25
   1  12  -4 53.1970 119.790   5
  -1 -12   3 330.545 42.2760  23
   1  12  -3 314.945 46.1968  25
   1  12  -3 341.651 80.1778  29
   1  12  -3 262.408 120.697   5
  -1 -12   2 855.357 59.4656  23
   1  12  -2 816.249 63.1741  25
   1  12  -2 893.206 91.8444  29
  -1 -12   1 92.8247 35.3703  23
   1  12  -1 92.7153 74.2201   8
   1  12  -1-17.9293 42.3381  25
  -1 -12   0 1754.79 87.9263  23
   1  12   0 1472.72 138.099   8
   1  12   0 1593.21 91.6640  25
  -1 -12   0 1433.27 83.4317  12
  -1 -12  -1 201.029 35.3421  23
   1  12   1 143.203 77.7011   8
   1  12   1 190.445 43.1666  25
  -1 -12  -1 190.139 31.8718  12
  -1 -12  -2 3109.23 145.260  23
   1  12   2 3005.64 201.610   8
  -1 -12  -2 2913.03 143.024  12
  -1 -12  -3 671.063 49.8452  23
   1  12   3 727.313 78.6263   7
   1  12   3 643.965 99.5553   8
  -1 -12  -3 649.991 47.5709  12
  -1 -12  -4 3361.60 157.911  23
   1  12   4 3251.24 211.845   8
   1  12   4 3188.64 188.801   7
  -1 -12  -4 3292.52 156.211  12
  -1 -12  -5 4123.26 189.469  23
   1  12   5 3886.25 222.353   7
   1  12   5 4084.60 241.283   8
  -1 -12  -5 4068.67 188.253  12
  -1 -12  -6 518.074 46.0356  23
   1  12   6 545.573 91.9540   8
  -1 -12  -6 546.768 44.8770  12
   1  12   7 3373.04 211.017   8
  -1 -12  -7 3355.71 162.604  23
  -1 -12  -7 3525.50 161.878  12
  -1 -12  -8 178.727 35.2275  23
   1  12   8 156.065 69.5198   8
  -1 -12  -8 246.489 32.7281  12
  -1 -12  -9 1137.58 68.9290  12
  -1 -12  -9 1254.30 71.5976  23
  -1 -12 -10 1277.04 71.5780  12
  -1 -12 -10 1225.84 72.9979  23
  -1 -12 -11 1064.04 63.6510  12
   1  12  11 1094.86 95.4507   4
  -1 -12 -11 942.714 65.1480  23
   1  12  12 1793.13 122.484   4
  -1 -12 -12 2103.02 103.555  12
  -1 -12 -13 262.926 37.1412  12
  -1 -12 -14 1091.42 66.4436  12
  -1 -12 -15 59.1096 31.3709  12
  -1 -12 -16 721.255 52.1981  12
  -1 -12 -17 680.921 48.4250  12
  -1 -12 -18 480.629 40.2095  12
  -1 -12 -19 447.071 36.2940  12
  -1 -12 -20 429.368 33.0825  12
  -1 -12 -20 372.198 33.4509  22
  -1 -12 -21 341.604 28.5687  22
  -1 -12 -22 404.872 27.3728  22
  -1 -13  16 148.202 26.1575  23
  -1 -13  15 149.461 28.6580  23
   1  13 -15 88.4437 54.4300  29
  -1 -13  14 54.5919 30.1721  23
   1  13 -14-31.4296 59.9124  29
  -1 -13  13 14.2069 32.2781  23
   1  13 -13 27.6880 62.2235  29
  -1 -13  12 188.595 38.1422  23
   1  13 -12 104.667 68.3871  29
  -1 -13  11 42.1282 37.0589  23
   1  13 -11-84.7449 69.9646  29
   1  13 -10 391.952 77.3523  29
  -1 -13  10 390.149 46.6111  23
   1  13  -9 41.6903 56.3277   4
  -1 -13   9 18.8492 35.3976  23
   1  13  -9 57.5641 72.1428  29
  -1 -13   8 1717.38 94.1425  23
   1  13  -8 1699.64 108.511   4
   1  13  -8 1557.77 91.3337  25
   1  13  -8 1693.84 119.753  29
   1  13  -7 40.1379 128.788   5
   1  13  -7 131.711 40.4176  25
   1  13  -7 265.237 68.8623   4
  -1 -13   7 123.120 39.3273  23
   1  13  -7 93.0928 75.6511  29
  -1 -13   6 2087.94 106.253  23
   1  13  -6 1999.41 131.881  29
   1  13  -6 1962.34 125.049   4
   1  13  -6 1780.68 104.108  25
   1  13  -6 1996.52 213.268   5
   1  13  -5 921.298 178.221   5
   1  13  -5 765.381 61.1745  25
   1  13  -5 730.253 95.0688  29
  -1 -13   5 842.658 61.1021  23
   1  13  -4 519.818 53.9462  25
   1  13  -4 581.196 89.2691  29
  -1 -13   4 565.069 51.2377  23
   1  13  -3 2212.18 221.809   5
  -1 -13   3 2269.28 117.361  23
   1  13  -3 2299.46 140.737  29
   1  13  -3 2294.64 120.029  25
  -1 -13   2 244.657 37.7278  12
   1  13  -2 263.789 47.3989  25
  -1 -13   2 213.417 41.4825  23
   1  13  -2 336.228 79.3226  29
  -1 -13   1 7194.83 321.139  23
  -1 -13   1 7054.66 319.440  12
  -1 -13   0 738.720 55.1704  23
  -1 -13   0 747.293 52.3194  12
  -1 -13  -1 5204.21 231.138  23
  -1 -13  -1 4834.96 228.817  12
  -1 -13  -2 1482.49 84.2248  23
  -1 -13  -2 1588.74 83.4677  12
  -1 -13  -3 3314.56 158.268  23
  -1 -13  -3 3306.92 157.480  12
  -1 -13  -4 4437.65 208.604  23
  -1 -13  -4 4602.40 208.358  12
  -1 -13  -5 902.802 59.1332  23
  -1 -13  -5 871.719 57.6861  12
   1  13   6 6146.22 348.087   7
  -1 -13  -6 7021.43 314.458  23
  -1 -13  -6 7232.33 314.001  12
  -1 -13  -7 221.082 35.2483  12
   1  13   7 180.519 66.3943   7
  -1 -13  -7 200.049 37.0506  23
   1  13   8 3715.44 237.258   7
  -1 -13  -8 4283.30 198.668  23
  -1 -13  -8 4384.40 197.805  12
   1  13   9 591.318 88.3671   7
  -1 -13  -9 607.699 49.6788  23
  -1 -13  -9 646.562 48.0570  12
   1  13  10 3874.43 200.505   4
  -1 -13 -10 3611.11 178.693  23
  -1 -13 -10 3970.09 178.734  12
  -1 -13 -11 2789.82 138.279  23
  -1 -13 -11 3088.33 138.662  12
   1  13  12 200.156 65.2253   4
  -1 -13 -12 170.475 33.2057  12
  -1 -13 -13 847.296 56.5999  12
  -1 -13 -14 31.3136 29.1109  12
  -1 -13 -15 40.2143 29.9114  12
  -1 -13 -16 254.007 33.8774  12
  -1 -13 -17 1.62759 26.2247  12
  -1 -13 -18 357.678 33.2403  12
  -1 -13 -19-23.0135 22.0312  12
  -1 -13 -20 91.8390 20.7093  22
   1  14 -14 179.164 50.3834  29
  -1 -14  14 169.406 26.3747  23
   1  14 -13 520.227 63.5561  29
  -1 -14  13 562.957 41.3336  23
   1  14 -12-76.7573 58.4188  29
  -1 -14  12 72.5480 30.5105  23
   1  14 -11 1549.86 101.589  29
  -1 -14  11 1460.94 81.6200  23
   1  14 -10 75.6753 63.6533  29
  -1 -14  10 134.216 35.4666  23
   1  14  -9 1259.55 81.2413   4
   1  14  -9 1163.33 95.1737  29
  -1 -14   9 1171.17 72.0230  23
   1  14  -8 151.373 69.5845  29
   1  14  -8 173.856 57.5880   4
  -1 -14   8 140.554 35.6938  23
   1  14  -7 725.184 75.6243   4
   1  14  -7 779.113 86.5296  29
  -1 -14   7 581.075 52.5469  23
   1  14  -6 148.370 67.6170   4
  -1 -14   6 95.6462 35.7295  23
   1  14  -6 114.027 72.9536  29
   1  14  -5 1200.69 97.5541   4
  -1 -14   5 1101.05 68.2754  12
  -1 -14   5 1174.36 71.7705  23
   1  14  -5 1076.47 99.8741  29
   1  14  -4 1012.14 95.3735   4
  -1 -14   4 999.146 65.2430  23
  -1 -14   4 991.359 62.2159  12
   1  14  -4 892.866 91.6305  29
  -1 -14   3 757.933 55.7676  23
   1  14  -3 595.814 142.968   5
  -1 -14   3 680.625 52.1931  12
   1  14  -3 619.229 83.1342  29
   1  14  -2 5548.53 365.586   5
  -1 -14   2 5380.29 252.804  12
  -1 -14   2 5781.74 255.352  23
   1  14  -1 339.702 136.060   5
  -1 -14   1 419.537 41.4495  12
  -1 -14   1 398.286 44.1472  23
   1  14   0 6334.12 405.640   5
  -1 -14   0 6721.91 297.728  12
  -1 -14   0 6530.67 298.455  23
  -1 -14  -1 2179.10 108.890  12
  -1 -14  -1 2129.45 109.931  23
  -1 -14  -2 1165.10 68.4986  12
  -1 -14  -2 1148.57 70.4045  23
  -1 -14  -3 2138.33 109.365  12
  -1 -14  -3 2209.79 110.605  23
  -1 -14  -4 100.018 31.8389  12
  -1 -14  -4 61.5454 32.3059  23
  -1 -14  -5 2674.16 127.208  12
  -1 -14  -5 2512.10 127.482  23
  -1 -14  -6 287.008 38.2983  23
  -1 -14  -6 377.651 38.1709  12
  -1 -14  -7 2466.32 123.766  23
  -1 -14  -7 2536.38 123.316  12
   1  14   8 728.918 91.5088   4
  -1 -14  -8 654.212 49.9428  23
  -1 -14  -8 662.336 49.1858  12
   1  14   9 1272.67 102.956   4
  -1 -14  -9 1192.32 69.3093  23
  -1 -14  -9 1091.29 66.8616  12
   1  14  10 1228.39 102.380   4
  -1 -14 -10 1463.86 77.2168  12
  -1 -14 -10 1410.27 78.1276  23
  -1 -14 -11 72.9841 29.4802  12
   1  14  11 129.563 64.7038   4
  -1 -14 -12 107.641 30.3182  12
   1  14  12 93.6832 61.2825   4
  -1 -14 -13 1303.95 72.3507  12
  -1 -14 -14 1362.46 74.0819  12
  -1 -14 -15 728.606 49.4865  12
  -1 -14 -16 2703.01 127.942  12
  -1 -14 -17 30.5784 23.2818  12
  -1 -14 -18 1072.40 56.4405  12
  -1 -15  12 664.862 42.2452  23
  -1 -15  12 744.901 41.7806  12
  -1 -15  11-0.66020 23.5567  23
   1  15 -11-48.8552 50.2454  29
  -1 -15  11 7.04387 21.9878  12
  -1 -15  10 359.556 34.9092  23
  -1 -15  10 337.513 32.7186  12
  -1 -15   9 147.018 30.6327  23
  -1 -15   9 102.264 27.6874  12
   1  15  -9 116.289 58.2508  29
  -1 -15   8 69.3714 29.8651  23
   1  15  -8-26.3710 47.7507   4
  -1 -15   8 28.5253 26.8263  12
   1  15  -8-38.7277 62.7366  29
  -1 -15   7 96.9423 32.1829  23
   1  15  -7 25.0176 53.6538   4
  -1 -15   7 70.7195 27.8520  12
   1  15  -7 5.62060 60.2871  29
  -1 -15   6 535.936 45.1881  23
   1  15  -6 561.611 67.4604   4
  -1 -15   6 558.583 43.0738  12
   1  15  -6 409.330 71.3285  29
  -1 -15   5 67.8214 31.9709  23
   1  15  -5 116.169 62.7502   4
  -1 -15   5 47.8823 27.9223  12
   1  15  -5 46.6461 63.2136  29
  -1 -15   4 410.631 41.5457  23
   1  15  -4 450.260 75.2946   4
  -1 -15   4 413.247 39.3445  12
   1  15  -4 379.919 68.0186  29
  -1 -15   3 121.145 32.5354  23
   1  15  -3 150.130 72.0063   4
  -1 -15   3 104.764 31.2710  12
  -1 -15   2 47.5060 31.1047  23
   1  15  -2 104.252 75.2686   4
  -1 -15   2 33.1435 28.9350  12
  -1 -15   1 1121.09 68.7376  23
   1  15  -1 1151.27 105.093   4
  -1 -15   1 1209.43 68.1395  12
  -1 -15   0 1629.47 88.4653  23
  -1 -15   0 1690.68 87.8992  12
  -1 -15  -1 340.931 38.1390  23
  -1 -15  -1 356.037 37.6692  12
  -1 -15  -2 700.061 50.7177  23
  -1 -15  -2 705.458 51.0618  12
  -1 -15  -3 3432.18 168.994  23
  -1 -15  -3 3810.90 169.742  12
  -1 -15  -4 173.131 34.6210  23
  -1 -15  -4 244.379 33.1748  12
   1  15   5 1695.23 113.396  19
   1  15   5 2061.97 133.546   4
  -1 -15  -5 1922.30 96.6081  12
  -1 -15  -5 1873.82 96.6530  23
   1  15   6 423.909 83.1000   4
  -1 -15  -6 380.762 37.7955  12
  -1 -15  -6 344.955 37.9733  23
   1  15   7 783.395 90.7948   4
  -1 -15  -7 676.160 48.1349  12
  -1 -15  -7 623.497 48.2326  23
   1  15   8 520.378 80.0337   4
  -1 -15  -8 494.755 40.4805  12
  -1 -15  -8 473.864 41.3078  23
  -1 -15  -9 439.238 38.5620  12
  -1 -15  -9 368.502 38.5171  23
  -1 -15 -10 1782.37 88.1090  12
   1  15  10 1502.96 109.460   4
  -1 -15 -11 343.129 35.0078  12
   1  15  11 342.145 64.2684   4
  -1 -15 -12 1513.31 77.9991  12
   1  15  12 1371.39 92.5242   4
  -1 -15 -13 2186.15 106.514  12
  -1 -15 -14 1238.92 67.5471  12
  -1 -15 -15 6221.46 275.595  12
  -1 -15 -16 182.704 24.8033  12
  -1 -16   9 517.478 36.8037  23
  -1 -16   9 639.695 37.8271  12
  -1 -16   8 257.637 29.4418  23
  -1 -16   8 311.442 29.4544  12
  -1 -16   7 187.628 28.0440  23
   1  16  -7 173.763 44.4757   4
  -1 -16   7 183.757 27.0933  12
  -1 -16   6 638.242 45.3492  23
   1  16  -6 761.441 65.4889   4
  -1 -16   6 771.409 46.4604  12
  -1 -16   5 46.9413 25.9413  23
   1  16  -5 74.7419 53.9257   4
  -1 -16   5 39.1935 25.5810  12
  -1 -16   4 538.785 42.6498  23
   1  16  -4 664.071 72.0807   4
  -1 -16   4 628.407 43.2600  12
  -1 -16   3 62.4968 27.2748  23
   1  16  -3 96.8073 63.6591   4
  -1 -16   3 89.5032 27.2970  12
  -1 -16   2 588.769 43.2905  23
   1  16  -2 595.570 77.4152   4
  -1 -16   2 556.635 42.6861  12
  -1 -16   1 186.811 30.9002  23
   1  16  -1 167.977 70.9864   4
  -1 -16   1 232.598 30.7597  12
  -1 -16   0 514.922 41.8055  23
  -1 -16   0 579.574 42.3149  12
  -1 -16  -1 50.1426 29.9762  23
  -1 -16  -1 140.868 29.2849  12
  -1 -16  -2 4123.50 194.465  23
  -1 -16  -2 4408.74 195.150  12
   1  16   3 1121.59 84.2836  19
   1  16   3 1003.67 102.638   4
  -1 -16  -3 1050.64 62.5652  23
  -1 -16  -3 1136.30 62.8173  12
   1  16   4 2893.48 164.999   4
  -1 -16  -4 2784.52 136.199  23
  -1 -16  -4 2988.30 136.996  12
   1  16   5 1405.01 109.995   4
  -1 -16  -5 1404.08 76.4650  23
  -1 -16  -5 1524.92 77.2728  12
  -1 -16  -6 580.762 44.1804  23
  -1 -16  -6 666.716 44.7956  12
   1  16   7 614.077 78.4390   4
  -1 -16  -7 631.722 43.9899  23
  -1 -16  -7 665.717 44.4100  12
   1  16   8 279.307 68.1731   4
  -1 -16  -8 247.403 30.8901  23
  -1 -16  -8 259.374 30.9628  12
  -1 -16  -9 1449.22 74.0924  12
   1  16   9 1331.10 95.3157   4
  -1 -16 -10 160.093 27.0888  12
   1  16  10 143.058 54.5432   4
  -1 -16 -11 844.805 49.2341  12
   1  16  11 724.332 65.7840   4
  -1 -16 -12 235.510 28.2808  12
  -1 -16 -12 249.793 30.5590  16
  -1 -16 -13 1208.61 62.9404  12
  -1 -16 -13 1182.19 64.0645  16
  -1 -16 -14 2743.56 127.083  12
  -1 -16 -14 2808.06 128.239  16
  -1 -17   5 211.160 23.3437  23
   1  17  -5 192.138 43.6763   4
  -1 -17   5 215.049 24.8023  12
  -1 -17   4 66.9236 21.3288  23
   1  17  -4 66.1945 47.0716   4
  -1 -17   4 90.8680 22.1823  12
  -1 -17   3 43.1927 20.9401  23
   1  17  -3 32.7224 51.2438   4
  -1 -17   3 48.2382 21.8024  12
  -1 -17   2 61.3822 22.4331  23
   1  17  -2 103.132 54.3194   4
  -1 -17   2 112.930 23.0745  12
  -1 -17   1-11.4904 21.3649  23
   1  17  -1-1.27013 56.6084   4
  -1 -17   1 43.2299 22.5210  12
  -1 -17   0 28.0830 22.0008  23
  -1 -17   0 39.9466 23.0440  12
  -1 -17  -1 126.816 24.7031  23
  -1 -17  -1 145.023 25.3608  12
   1  17   1 120.499 52.2445  19
  -1 -17  -2 47.7008 23.0804  23
  -1 -17  -2 91.8269 24.6897  12
  -1 -17  -3 1819.35 84.0163  12
   1  17   3 1616.24 109.834   4
  -1 -17  -3 1581.53 82.1864  23
   1  17   4 186.810 65.5325   4
  -1 -17  -4 134.301 25.6484  23
  -1 -17  -4 169.882 26.0793  12
   1  17   5 1122.35 87.3083   4
  -1 -17  -5 984.150 58.6779  23
  -1 -17  -6 102.232 23.3296  23
  -1 -17  -6 133.915 24.3104  12
   1  17   7 1126.46 81.8795   4
  -1 -17  -7 1084.00 58.4600  12
   1  17   8 452.690 61.2409   4
  -1 -17  -8 573.901 37.3291  12
   1  17   9 228.871 50.8479   4
  -1 -17  -9 226.172 25.9215  12
   1  17  10 769.367 61.2596   4
  -1 -17 -10 882.338 47.8844  12
  -1 -17 -10 862.561 48.7393  16
  -2  17   7 504.769 56.1922   4
   2 -17  -7 317.533 26.8948  16
   2 -17  -6 1656.82 76.0218  12
  -2  17   6 1467.62 91.3696   4
   2 -17  -6 1554.28 76.7101  23
   2 -17  -6 1440.84 72.9573  16
   2 -17  -5 1249.04 62.2608  12
   2 -17  -5 1103.71 63.3738  23
  -2  17   5 1247.32 83.7215   4
   2 -17  -4 467.422 32.7183  12
   2 -17  -4 368.646 34.4206  23
  -2  17   4 438.963 63.2965   4
   2 -17  -3 1441.28 72.2019  12
  -2  17   3 1394.49 95.0050   4
   2 -17  -3 1453.44 74.3357  23
   2 -17  -2 21.4872 24.7369  23
   2 -17  -2 73.8195 22.9395  12
   2 -17  -1 1143.34 58.6294  12
   2 -17  -1 1053.91 60.1804  23
   2 -17   0 126.817 27.0629  23
   2 -17   0 160.326 24.7752  12
   2 -17   1 823.540 45.9044  12
   2 -17   1 734.320 47.8161  23
  -2  17  -1 888.254 71.7258   4
   2 -17   2 589.022 37.7577  12
   2 -17   2 566.779 40.2617  23
  -2  17  -2 678.202 64.3397   4
   2 -17   3 139.964 22.3450  12
  -2  17  -3 160.720 48.7594   4
   2 -17   3 135.460 25.1632  23
   2 -16 -12 483.571 30.7613  16
   2 -16 -11 664.455 39.1935  16
  -2  16  10 43.4744 43.6860   4
   2 -16 -10 12.9817 20.6282  16
  -2  16   9 641.358 62.8853   4
   2 -16  -9 610.080 39.7146  16
   2 -16  -8 8.59109 26.1972  23
   2 -16  -8 33.3604 22.0912  16
   2 -16  -7 520.659 41.5094  23
   2 -16  -6 70.9339 28.6359  23
   2 -16  -5 393.452 38.2368  23
   2 -16  -5 438.948 35.8539  12
   2 -16  -4 79.7339 25.3456  12
   2 -16  -4 71.0882 29.6588  23
   2 -16  -3 90.1860 25.6497  12
   2 -16  -3 69.3942 28.7922  23
   2 -16  -2 240.323 29.5519  12
   2 -16  -2 238.671 33.7304  23
   2 -16  -1 56.9357 25.5643  12
   2 -16  -1 43.4201 29.4358  23
   2 -16   0 600.152 44.9268  23
   2 -16   0 569.662 41.0379  12
   2 -16   1 570.059 40.2360  12
   2 -16   1 478.056 42.0689  23
   2 -16   2 127.879 27.0929  12
   2 -16   2 112.354 30.6747  23
   2 -16   3 12.1992 24.3784  12
   2 -16   3-11.1537 28.6271  23
   2 -16   4 274.113 29.8932  12
   2 -16   4 264.491 33.6600  23
   2 -16   5 348.426 31.9858  12
   2 -16   5 324.122 35.5906  23
   2 -16   6 106.402 23.7957  12
   2 -16   6 112.314 29.1293  23
  -2  16  -6 104.984 50.4825  29
  -2  16  -6 220.247 49.4113   4
   2 -16   7 1240.44 62.4876  12
   2 -16   7 1063.80 64.9247  23
  -2  16  -7 1114.02 76.7374  29
  -2  16  -8 167.457 45.5807  29
   2 -16   8 166.313 28.5554  23
   2 -16   8 191.598 24.3805  12
   2 -15 -15-2.36188 15.8998  16
   2 -15 -14 235.964 24.1620  16
   2 -15 -13 311.220 28.7857  16
   2 -15 -12 126.769 25.2078  16
   2 -15 -11 323.835 32.3122  16
  -2  15  11 283.702 52.3643   4
   2 -15 -10 8.12578 25.4768  16
   2 -15  -9 262.267 34.9503  23
   2 -15  -8 205.273 34.4313  23
   2 -15  -7 232.390 34.9363  23
   2 -15  -6 310.102 38.3951  23
   2 -15  -5 225.157 36.1932  23
   2 -15  -5 297.942 32.9819  12
   2 -15  -4 18.5486 31.1795  23
   2 -15  -4 19.5242 26.7388  12
   2 -15  -3 22.8244 30.8871  23
   2 -15  -3 24.0417 26.0701  12
   2 -15  -2 401.352 37.0416  12
   2 -15  -2 400.542 41.8811  23
   2 -15  -1 48.3724 32.1722  23
   2 -15  -1 62.8725 28.5520  12
   2 -15   0 127.794 34.4817  23
   2 -15   0 203.326 31.6210  12
   2 -15   1 45.5720 33.4662  23
   2 -15   1 52.5895 27.0943  12
   2 -15   2 424.630 44.2156  23
   2 -15   2 523.192 40.6982  12
   2 -15   3 2270.81 118.912  23
   2 -15   3 2451.81 116.126  12
   2 -15   4 1007.57 59.4884  12
   2 -15   4 943.774 63.0919  23
  -2  15  -4 991.187 83.5725  29
   2 -15   5 1128.16 62.7136  12
   2 -15   5 1069.13 66.9194  23
  -2  15  -5 1017.86 87.9811  29
   2 -15   6 3223.78 145.983  12
   2 -15   6 2955.46 148.763  23
  -2  15  -6 3106.10 162.087  29
   2 -15   7 503.533 38.6007  12
  -2  15  -7 457.924 67.0277  29
   2 -15   7 451.158 43.9413  23
   2 -15   8 5571.31 245.060  12
   2 -15   8 5141.89 247.522  23
  -2  15  -8 5794.75 258.031  29
  -2  15  -8 5494.39 251.411   4
   2 -15   9 116.353 26.4248  12
   2 -15   9 114.641 31.8678  23
  -2  15  -9 114.106 57.3670  29
  -2  15  -9 126.688 40.8129   4
  -2  15 -10 5026.83 242.739  29
   2 -15  10 5583.20 233.406  12
   2 -15  10 4916.59 235.414  23
  -2  15 -11 1057.27 77.7643  29
   2 -15  11 1175.75 58.9570  12
   2 -15  11 1084.33 62.8702  23
  -2  15 -12 1277.73 85.4516  29
   2 -15  12 1406.76 74.4077  23
   2 -14 -17 854.327 45.2027  16
   2 -14 -16 108.653 20.9836  16
   2 -14 -15 469.616 34.2276  16
   2 -14 -14 31.3934 23.8652  16
   2 -14 -13 1164.33 64.8836  16
   2 -14 -12 365.050 36.5057  16
   2 -14 -11 905.743 55.8930  16
   2 -14 -10 980.664 63.0606  23
   2 -14  -9 44.4102 33.9139  23
   2 -14  -8 267.596 39.3378  23
   2 -14  -7 52.0619 33.6197  23
   2 -14  -6 282.301 36.1824  12
   2 -14  -6 341.486 40.9293  23
   2 -14  -5 232.832 34.4313  12
   2 -14  -5 223.895 38.2041  23
   2 -14  -4 42.5803 29.8561  12
   2 -14  -4 15.7733 32.9437  23
   2 -14  -3 4449.46 202.667  12
   2 -14  -3 4329.41 205.046  23
   2 -14  -2 712.659 50.8663  12
   2 -14  -2 680.088 54.2645  23
   2 -14  -1 2855.27 140.016  23
  -2  14   1 2816.52 243.348   5
   2 -14  -1 2835.60 136.519  12
   2 -14  -1 2542.57 227.984   1
   2 -14   0 1644.63 89.0204  23
  -2  14   0 1415.57 188.627   5
   2 -14   0 1532.22 84.1726  12
   2 -14   0 1590.87 178.124   1
   2 -14   1 117.401 36.1441  23
   2 -14   1 123.397 31.2408  12
   2 -14   2 646.194 54.3454  23
   2 -14   2 694.522 49.2649  12
   2 -14   3 159.163 38.2580  23
   2 -14   3 129.937 31.2190  12
   2 -14   4 613.467 52.4047  23
   2 -14   4 596.229 46.1614  12
   2 -14   5 1201.98 74.7970  23
   2 -14   5 1192.61 69.2034  12
   2 -14   6 55.1126 35.4830  23
   2 -14   6 71.1142 29.3036  12
   2 -14   7 2181.64 114.045  23
   2 -14   7 2187.59 108.925  12
   2 -14   8 12.7434 34.4739  23
   2 -14   8 56.0667 27.8966  12
  -2  14  -8 68.0687 66.5216  29
   2 -14   9 1839.28 103.499  23
   2 -14   9 2008.68 99.6383  12
  -2  14  -9 2208.96 125.138  29
   2 -14  10 317.514 40.6687  23
   2 -14  10 300.431 34.1676  12
  -2  14 -10 377.529 70.3086  29
   2 -14  11 592.283 49.7991  23
   2 -14  11 656.195 43.9831  12
  -2  14 -11 681.473 73.2136  29
   2 -14  12 1397.43 81.0315  23
   2 -14  12 1576.36 77.0991  12
  -2  14 -12 1566.13 97.2567  29
   2 -14  13 199.189 31.7440  23
   2 -14  13 228.326 26.2104  12
  -2  14 -13 234.894 56.2643  29
   2 -14  14 421.222 35.2775  23
   2 -14  14 450.797 30.6223  12
  -2  14 -14 375.907 54.7548  29
   2 -13 -19 838.579 44.1571  16
   2 -13 -18 1213.19 61.4085  16
   2 -13 -17 154.909 24.4247  16
   2 -13 -16 543.460 39.2777  16
   2 -13 -15 22.1008 26.0835  16
   2 -13 -14 729.360 50.0164  16
   2 -13 -13 88.0245 30.4589  16
   2 -13 -12 1096.41 66.1129  16
   2 -13 -11 1675.65 92.5495  23
   2 -13 -10 54.3913 33.7123  23
   2 -13  -9 878.185 126.966   1
   2 -13  -9 1102.14 68.5386  23
   2 -13  -8 385.729 108.161   1
   2 -13  -8 390.255 44.5417  23
   2 -13  -7 663.594 53.3100  23
  -2  13   7 657.267 137.353   5
   2 -13  -7 684.991 124.143   1
   2 -13  -6 719.237 55.3947  23
   2 -13  -6 732.672 137.927   1
  -2  13   6 780.183 143.554   5
   2 -13  -6 727.643 52.7201  12
   2 -13  -5 284.361 41.4096  23
   2 -13  -5 287.970 37.5532  12
   2 -13  -5 386.833 122.822   1
  -2  13   5 339.112 128.509   5
   2 -13  -4 780.810 59.1330  23
   2 -13  -4 872.653 56.0603  12
   2 -13  -4 593.920 139.255   1
  -2  13   4 736.313 144.790   5
   2 -13  -3 1046.34 62.9617  12
   2 -13  -3 1021.73 66.0099  23
  -2  13   3 877.062 151.631   5
   2 -13  -2 3252.30 151.613  12
   2 -13  -2 3094.34 154.017  23
  -2  13   2 2964.55 248.707   5
   2 -13  -1 56.6819 35.6919  23
   2 -13  -1 8.83721 28.6165  12
   2 -13  -1 76.0972 118.417   1
  -2  13   1-33.0925 110.730   5
   2 -13   0 529.534 49.0142  23
   2 -13   0 481.225 42.5646  12
   2 -13   0 464.523 135.076   1
  -2  13   0 564.880 138.666   5
   2 -13   1 440.504 47.6642  23
   2 -13   1 607.789 44.7939  12
   2 -13   1 519.023 132.888   1
  -2  13  -1 490.581 136.727   5
   2 -13   2 1958.72 107.683  23
   2 -13   2 2033.30 103.453  12
   2 -13   2 2243.27 203.534   1
  -2  13  -2 1980.37 211.688   5
   2 -13   3 476.628 49.4772  23
   2 -13   3 534.583 44.3042  12
   2 -13   3 516.595 135.444   1
  -2  13  -3 632.391 153.057   5
   2 -13   4 2883.37 146.206  23
   2 -13   4 2860.24 226.462   1
   2 -13   4 2960.34 141.478  12
  -2  13  -4 2968.89 259.253   5
   2 -13   5 58.0948 30.9819  12
  -2  13  -5 39.2752 123.271   5
   2 -13   5-61.9791 94.2060   1
   2 -13   5 43.9513 37.6664  23
  -2  13  -6 1607.88 203.827   5
   2 -13   6 1761.25 97.6041  23
   2 -13   6 1662.49 163.798   1
  -2  13  -7 102.191 128.657   5
   2 -13   7 371.558 45.5651  23
   2 -13   8 200.845 41.1071  23
  -2  13  -8 174.921 40.6731  14
   2 -13   9 269.200 43.0872  23
  -2  13  -9 279.784 44.4955  14
   2 -13  10 35.3186 37.4771  23
  -2  13 -10 46.1713 38.9650  14
   2 -13  11 47.9680 36.9951  23
  -2  13 -11 39.0723 39.3182  14
   2 -13  12 1341.71 81.7396  23
  -2  13 -12 1412.46 82.8692  14
  -2  13 -12 1496.72 103.254  29
   2 -13  13 230.480 38.6064  23
  -2  13 -13 198.937 39.4201  14
  -2  13 -13 241.521 66.0599  29
   2 -13  14 942.288 59.3667  23
  -2  13 -14 889.664 59.4338  14
  -2  13 -14 971.501 79.8247  29
   2 -13  15 757.313 50.0845  23
  -2  13 -15 823.653 70.9903  29
  -2  13 -15 730.727 50.4830  14
   2 -13  16-6.07840 24.0026  23
   2 -12 -20 425.162 29.6640  16
   2 -12 -19 1673.57 81.4290  16
   2 -12 -18 66.1363 23.4303  16
   2 -12 -17 647.523 50.1920  28
   2 -12 -17 746.691 46.5257  16
   2 -12 -16 746.284 54.3525  28
   2 -12 -16 753.265 50.1223  16
   2 -12 -15 94.7351 37.3992  28
   2 -12 -15 1.86169 28.9530  16
   2 -12 -14 252.106 45.3888  28
   2 -12 -14 281.518 37.3745  16
   2 -12 -13 228.745 36.8614  16
   2 -12 -12 2223.78 112.598  16
   2 -12 -11 3990.39 189.757  23
   2 -12 -10 1681.30 91.5170  23
   2 -12 -10 1378.10 146.258   1
   2 -12  -9 7925.16 349.113  23
   2 -12  -9 6886.78 413.359   1
   2 -12  -8 216.985 42.3328  23
   2 -12  -8 256.570 107.773   1
   2 -12  -7 8540.88 386.172  12
   2 -12  -7 9012.83 389.482  23
   2 -12  -7 8049.36 465.130   1
   2 -12  -6 4502.77 211.794  12
   2 -12  -6 4460.35 300.002   1
   2 -12  -6 4769.69 215.718  23
   2 -12  -5 187.764 114.444   1
   2 -12  -5 121.814 36.8040  23
   2 -12  -5 205.550 33.5220  12
   2 -12  -4 8308.36 367.727  23
  -2  12   4 8929.59 464.195   5
   2 -12  -4 7499.44 453.106   1
   2 -12  -4 8149.09 364.816  12
  -2  12   3 4498.05 307.033   5
   2 -12  -3 4573.72 211.614  23
   2 -12  -3 4507.32 208.771  12
  -2  12   2 3174.25 242.750   5
   2 -12  -2 3168.34 151.855  23
   2 -12  -2 3073.25 147.908  12
   2 -12  -1 3763.18 174.628  23
  -2  12   1 3951.99 273.033   5
   2 -12  -1 3578.83 273.536   1
   2 -12  -1 3515.59 169.859  12
   2 -12   0 1656.25 89.8298  23
  -2  12   0 1617.78 178.198   5
   2 -12   0 1428.25 173.720   1
   2 -12   0 1535.73 84.2751  12
   2 -12   1 1824.00 95.1578  23
  -2  12  -1 1626.75 183.596   5
   2 -12   1 1830.68 186.768   1
  -2  12  -1 1493.18 147.104  10
   2 -12   1 1635.15 88.8947  12
   2 -12   2 3034.22 145.699  23
  -2  12  -2 3035.57 243.559   5
   2 -12   2 2956.68 234.826   1
  -2  12  -2 2539.12 200.890  10
   2 -12   2 2897.94 140.673  12
   2 -12   3 8073.66 357.987  23
   2 -12   3 7789.90 353.159  12
  -2  12  -3 7581.57 422.510  10
  -2  12  -3 8214.49 466.120   5
   2 -12   3 8514.33 450.617   1
  -2  12  -4 100.379 125.709   5
   2 -12   4 157.804 41.3794  23
  -2  12  -4 103.939 94.7827  10
   2 -12   4 122.901 112.771   1
  -2  12  -5 7559.87 443.183   5
  -2  12  -5 6286.75 390.223  10
   2 -12   5 7274.42 324.784  23
   2 -12   5 7253.62 405.773   1
  -2  12  -5 7119.95 321.122  14
  -2  12  -6 1629.53 202.658   5
  -2  12  -6 1436.59 164.602  10
   2 -12   6 1740.53 95.7006  23
   2 -12   6 1530.33 163.768   1
  -2  12  -6 1611.32 92.4985  14
  -2  12  -7 2665.70 245.676   5
   2 -12   7 2453.47 126.442  23
  -2  12  -7 2152.42 192.641  10
   2 -12   7 2256.10 194.331   1
  -2  12  -7 2412.70 124.203  14
   2 -12   8 2174.26 116.441  23
  -2  12  -8 2120.40 121.888  21
  -2  12  -8 2152.58 114.939  14
  -2  12  -8 2166.33 237.754   5
  -2  12  -8 2013.33 184.693  10
  -2  12  -9 51.5965 90.9041  10
  -2  12  -9 94.8045 49.3870  21
  -2  12  -9 64.3068 131.648   5
  -2  12  -9 75.6943 42.6112  14
   2 -12   9 74.6330 40.4104  23
  -2  12 -10 188.365 51.0420  21
  -2  12 -10 226.659 45.0865  14
   2 -12  10 228.052 44.6758  23
  -2  12 -11 667.410 60.0100  14
   2 -12  11 663.291 58.8911  23
  -2  12 -12 185.337 46.1021  14
   2 -12  12 179.412 42.3977  23
   2 -12  13 2118.09 114.700  23
  -2  12 -13 2200.16 114.618  14
   2 -12  14 1829.84 104.895  23
  -2  12 -14 2030.41 106.020  14
  -2  12 -15 111.967 35.9511  14
  -2  12 -16 1657.89 87.8678  14
  -2  12 -17 250.515 33.8182  14
  -2  12 -18 1198.25 63.1730  14
  -2  12 -18 1073.22 74.7539  29
   2 -11 -21 37.9703 18.9348  16
   2 -11 -20 865.107 49.0633  16
   2 -11 -19 843.773 59.1761  28
   2 -11 -19 1024.78 55.1835  16
   2 -11 -18 193.211 37.9805  28
   2 -11 -18 199.222 29.7837  16
   2 -11 -17 2171.96 109.942  28
   2 -11 -17 2071.87 104.563  16
   2 -11 -16 1259.80 78.7759  28
   2 -11 -16 1250.17 71.7798  16
   2 -11 -15 954.676 68.3265  28
   2 -11 -15 922.137 60.8335  16
   2 -11 -14 5089.47 247.300  28
   2 -11 -14 5549.84 245.105  16
   2 -11 -13 276.982 51.3316  28
   2 -11 -13 359.271 41.5326  16
   2 -11 -12 6961.81 331.280  28
   2 -11 -12 7680.49 331.969  23
   2 -11 -11 667.326 60.1294  28
   2 -11 -11 546.807 103.498   1
   2 -11 -11 664.576 54.9517  23
   2 -11 -10 10291.9 472.963  28
   2 -11 -10 11325.2 473.795  23
   2 -11 -10 9522.12 530.393   1
   2 -11  -9 760.776 59.1996  23
   2 -11  -9 673.211 124.672   1
   2 -11  -8 13186.9 589.011  12
   2 -11  -8 13899.1 592.136  23
   2 -11  -8 13028.9 662.602   1
   2 -11  -7 9217.57 416.305  12
   2 -11  -7 9737.32 419.782  23
   2 -11  -7 9097.53 494.568   1
   2 -11  -6 1766.40 87.7054  12
   2 -11  -6 1561.66 89.8949  23
   2 -11  -6 1614.24 166.370   1
   2 -11  -5 8852.91 379.966  23
   2 -11  -5 8069.01 459.429   1
   2 -11  -5 8304.88 376.518  12
   2 -11  -4 1589.80 85.9375  23
   2 -11  -4 1565.00 173.410   1
   2 -11  -4 1480.52 81.0914  12
   2 -11  -3 5911.47 262.974  23
  -2  11   3 6502.79 350.334   5
   2 -11  -3 5588.53 259.050  12
   2 -11  -2 6813.63 304.067  23
   2 -11  -2 6568.78 300.433  12
   2 -11  -1 2382.40 119.118  23
  -2  11   1 2657.42 202.702   5
   2 -11  -1 2288.08 115.080  12
  -2  11   1 2479.78 170.916  10
   2 -11   0 3480.60 162.283  23
  -2  11   0 3104.94 240.432   5
   2 -11   0 3266.59 157.374  12
  -2  11   0 3520.60 216.543  10
   2 -11   1 1136.33 70.6654  23
  -2  11  -1 1363.71 155.446   5
  -2  11  -1 1223.19 128.217  10
   2 -11   1 1117.18 65.6425  12
  -2  11  -2 1037.61 153.506   5
  -2  11  -2 1066.93 125.222  10
   2 -11   2 1263.36 73.4538  23
   2 -11   2 1152.66 155.370   1
  -2  11  -3 1.24645 41.8095  21
  -2  11  -3-71.0565 118.589   5
   2 -11   3 71.6750 35.7706  23
  -2  11  -3-63.3412 88.0022  10
   2 -11   3-6.94142 102.147   1
  -2  11  -4 2982.35 246.370   5
  -2  11  -4 2960.75 152.409  21
  -2  11  -4 2882.09 212.665  10
   2 -11   4 3097.69 150.026  23
   2 -11   4 3257.64 231.295   1
   2 -11   5 698.117 127.277   1
   2 -11   5 769.361 59.0646  23
  -2  11  -5 627.501 147.397   5
  -2  11  -5 821.994 67.8332  21
  -2  11  -5 591.304 116.855  10
  -2  11  -5 712.853 57.0724  14
   2 -11   6 1365.30 79.4905  23
  -2  11  -6 1124.23 136.925  10
  -2  11  -6 1383.16 187.720   5
   2 -11   6 1426.25 152.713   1
  -2  11  -6 1275.62 85.9578  21
  -2  11  -6 1187.22 76.9547  14
  -2  11  -7 928.732 63.6268  14
  -2  11  -7 731.302 165.698   5
   2 -11   7 823.545 62.5989  23
   2 -11   7 762.156 122.110   1
  -2  11  -7 706.644 121.049  10
  -2  11  -7 783.415 69.4111  21
  -2  11  -8 282.276 96.1905  10
  -2  11  -8 478.926 151.473   5
  -2  11  -8 221.832 54.0757  21
   2 -11   8 200.048 91.2663   1
  -2  11  -8 270.673 46.2419  14
   2 -11   8 212.905 44.3530  23
   2 -11   9 152.775 43.6673  23
  -2  11  -9 166.588 46.0240  14
  -2  11  -9 276.166 151.454   5
  -2  11  -9 127.705 51.8644  21
   2 -11  10 45.4459 40.4552  23
  -2  11 -10 40.8074 42.6344  14
  -2  11 -10-98.0748 142.583   5
  -2  11 -10 13.4614 48.2172  21
   2 -11  11 63.2850 42.6180  23
  -2  11 -11 85.0832 83.1540  10
  -2  11 -11 41.8416 43.9146  14
  -2  11 -11 44.0140 139.631   5
  -2  11 -12 205.441 86.5561  10
  -2  11 -12 362.375 51.4827  14
  -2  11 -12 305.253 155.471   5
  -2  11 -13 47.5864 42.0021  14
  -2  11 -14 391.581 48.9770  14
  -2  11 -14 463.250 50.8632  21
  -2  11 -15 104.231 38.1543  21
  -2  11 -15 135.276 39.0665  14
  -2  11 -16 33.9903 34.4895  14
  -2  11 -17 182.030 36.1733  14
  -2  11 -17 139.248 59.9526  29
  -2  11 -18 30.5902 29.8821  14
  -2  11 -18 88.9146 52.5210  29
  -2  11 -19 274.369 32.0701  14
  -2  11 -19 274.198 51.0163  29
   2 -10 -22 290.192 25.4826  16
   2 -10 -22 211.515 34.7071  15
   2 -10 -21 447.193 33.2818  16
   2 -10 -21 368.515 43.1184  15
   2 -10 -20 1249.09 75.1051  15
   2 -10 -20 1295.66 66.8334  16
   2 -10 -20 1179.63 72.9229  28
   2 -10 -19-5.25003 39.3785  15
   2 -10 -19 40.6923 38.2910  28
   2 -10 -19 23.2522 24.8619  16
   2 -10 -18 884.504 54.7444  16
   2 -10 -18 804.414 66.7258  15
   2 -10 -18 996.976 65.4659  28
   2 -10 -18 837.655 51.1270  22
   2 -10 -17 462.995 53.7140  28
   2 -10 -17 333.595 37.9385  16
   2 -10 -16 698.783 60.5325  28
   2 -10 -16 613.761 49.8217  16
   2 -10 -15 3142.90 160.945  28
   2 -10 -15 3298.76 155.907  16
   2 -10 -14 363.837 53.0411  28
   2 -10 -14 380.751 42.0516  16
   2 -10 -13 6391.18 304.647  28
   2 -10 -13 6699.53 300.208  16
   2 -10 -12 51.3527 39.8282  23
   2 -10 -12 189.145 102.410   9
   2 -10 -12 186.893 47.0030  28
   2 -10 -11 5889.38 277.261  28
   2 -10 -11 6265.34 275.821  23
   2 -10 -10 1337.11 82.8422  28
   2 -10 -10 1170.68 132.042   1
   2 -10 -10 1261.23 77.1498  23
   2 -10 -10 1441.48 150.333   9
   2 -10  -9 7113.19 321.255  28
   2 -10  -9 6724.68 380.835   1
   2 -10  -9 6920.80 316.444  12
   2 -10  -9 7083.84 319.289  23
   2 -10  -8 5862.48 258.804  28
   2 -10  -8 5662.51 256.259  23
   2 -10  -8 5480.72 253.062  12
   2 -10  -8 5073.03 318.042   1
   2 -10  -7 1317.64 70.1699  12
   2 -10  -7 1079.66 135.532   1
   2 -10  -7 1266.08 72.6997  23
   2 -10  -7 1293.18 77.2246  28
   2 -10  -6 2864.26 134.432  12
   2 -10  -6 2837.61 137.070  23
   2 -10  -6 2544.09 205.385   1
   2 -10  -5 90.2815 25.7276  12
   2 -10  -5 114.907 30.3902  23
   2 -10  -4 1661.57 83.9845  12
   2 -10  -4 1629.18 86.7253  23
   2 -10  -3 196.705 28.6057  12
   2 -10  -3 205.784 32.8767  23
  -2  10   3 140.666 62.8714  10
   2 -10  -2 465.797 37.6341  12
   2 -10  -2 506.609 42.0638  23
  -2  10   2 465.539 78.6988  10
   2 -10  -1 364.327 37.2208  23
   2 -10  -1 355.738 32.7557  12
  -2  10   1 310.226 71.9429  10
  -2  10   1 443.478 105.086   5
   2 -10   0-10.6139 28.0987  23
  -2  10   0 5.97486 91.3074   5
  -2  10   0-30.9398 66.8869  10
   2 -10   0 20.7177 23.6231  12
  -2  10  -1 24.7750 98.1128   5
  -2  10  -1 75.3405 36.7055  21
  -2  10  -1 93.0139 67.6422  10
   2 -10   1 105.685 30.4852  23
  -2  10  -2-19.5405 115.051   5
   2 -10   2 83.4803 31.2384  23
  -2  10  -2 77.2730 38.3393  21
  -2  10  -2 53.8119 70.3405  10
  -2  10  -3 414.407 49.9983  21
   2 -10   3 441.580 43.4195  23
  -2  10  -3 382.163 90.1643  10
  -2  10  -3 408.124 117.396   5
  -2  10  -4 355.239 110.734   5
   2 -10   4 403.877 108.170   1
  -2  10  -4 227.202 81.7881  10
  -2  10  -4 302.513 47.2682  21
   2 -10   4 274.804 38.6340  23
  -2  10  -5 537.133 133.696   5
   2 -10   5 618.687 115.257   1
  -2  10  -5 591.106 50.5405  14
   2 -10   5 619.783 51.0035  23
  -2  10  -5 579.627 105.449  10
  -2  10  -5 655.218 58.4789  21
  -2  10  -6 237.710 41.2524  14
   2 -10   6 216.978 94.9999   1
  -2  10  -6 320.606 129.309   5
   2 -10   6 242.074 40.6121  23
  -2  10  -6 254.364 91.8028  10
  -2  10  -6 188.126 48.5686  21
  -2  10  -7 200.248 41.5004  14
  -2  10  -7 178.736 122.510   5
   2 -10   7 197.151 93.6700   1
   2 -10   7 162.858 39.6076  23
  -2  10  -7 183.695 89.1679  10
  -2  10  -7 243.732 50.5120  21
  -2  10  -8 1629.10 151.154  10
  -2  10  -8 1327.84 93.2705  21
  -2  10  -8 1648.56 88.8532  14
   2 -10   8 1550.71 147.967   1
  -2  10  -8 1758.04 200.273   5
   2 -10   9 111.485 78.4281   1
  -2  10  -9 172.866 50.9596  21
  -2  10  -9 122.345 42.0858  14
  -2  10  -9 261.573 144.640   5
  -2  10 -10 2006.84 109.926  14
  -2  10 -10 2123.15 234.042   5
  -2  10 -10 1989.91 112.782  21
  -2  10 -11 142.023 44.4538  14
  -2  10 -11 88.4053 75.2005  10
  -2  10 -12 3884.94 312.652   5
  -2  10 -12 4181.75 243.110  10
  -2  10 -12 3503.45 178.519  14
  -2  10 -13 112.085 45.5555  21
  -2  10 -13 147.710 84.5771  10
  -2  10 -13 254.819 149.740   5
  -2  10 -13 61.4817 44.1877  14
  -2  10 -14 2325.02 123.884  21
  -2  10 -14 2323.13 122.455  14
  -2  10 -14 2313.09 241.831   5
  -2  10 -15 404.371 49.7501  21
  -2  10 -15 365.135 47.0369  14
  -2  10 -16 904.315 65.2843  21
  -2  10 -16 1022.12 65.8178  14
  -2  10 -17 524.657 48.4866  21
  -2  10 -17 568.337 50.3692  14
  -2  10 -17 572.736 74.5482  29
  -2  10 -18 13.9123 33.2992  14
  -2  10 -18-29.6137 57.6328  29
  -2  10 -19 201.655 34.3137  14
  -2  10 -19 174.342 56.3003  29
  -2  10 -20 261.383 33.9559  14
  -2  10 -20 276.580 49.7958  29
   2 -10  21 141.975 24.8001  23
  -2  10 -21 154.559 26.3075  14
  -2  10 -21 138.407 38.0725  29
   2  -9 -23 77.2115 19.7118  16
   2  -9 -23 60.9761 33.8214  15
   2  -9 -22 477.289 34.1439  16
   2  -9 -22 411.100 46.8782  15
   2  -9 -21 230.925 28.8407  16
   2  -9 -21 119.115 38.9770  28
   2  -9 -21 195.314 44.6512  15
   2  -9 -20 330.549 47.0924  28
   2  -9 -20 428.062 50.7058  15
   2  -9 -20 403.041 34.9673  16
   2  -9 -19 80.8686 42.6942  28
   2  -9 -19 33.3676 26.5024  16
   2  -9 -18 506.116 43.5084  16
   2  -9 -18 495.202 39.4946  22
   2  -9 -17 135.538 49.3581  28
   2  -9 -17-12.0617 31.2407  16
   2  -9 -16 166.280 52.1459  28
   2  -9 -16 70.1398 32.1255  16
   2  -9 -15 141.799 48.6706  28
   2  -9 -15 222.440 37.7341  16
   2  -9 -14 1090.70 83.2318  28
   2  -9 -14 1416.99 76.3064  16
   2  -9 -13 90.0539 32.0677  16
   2  -9 -13 105.512 45.7536  28
   2  -9 -12 525.982 51.1494  23
   2  -9 -12 596.944 87.5481   1
   2  -9 -12 679.414 60.5936  28
   2  -9 -11 82.3050 33.3679  23
   2  -9 -11 86.1645 72.8906   1
   2  -9 -11 169.082 96.1211   9
   2  -9 -11 142.665 44.9402  28
   2  -9 -10 708.063 52.2368  23
   2  -9 -10 638.039 100.874   1
   2  -9 -10 821.899 117.364   9
   2  -9 -10 741.660 59.3620  28
   2  -9  -9 578.015 52.5385  28
   2  -9  -9 566.919 100.493   1
   2  -9  -9 537.191 103.889   9
   2  -9  -9 544.451 42.4381  12
   2  -9  -9 606.821 47.4095  23
   2  -9  -8-19.8295 83.2908   9
   2  -9  -8 1.04725 35.9767  28
   2  -9  -8 15.3131 80.2446   1
   2  -9  -8-3.71308 26.5760  23
   2  -9  -8-1.57087 24.1946  12
   2  -9  -7 246.860 82.5379   9
   2  -9  -7 204.001 38.9526  28
   2  -9  -7 203.723 28.4333  12
   2  -9  -7 188.990 31.8060  23
   2  -9  -7 197.489 89.9782   1
   2  -9  -6 48.4418 23.3953  12
   2  -9  -6 34.3345 27.7506  23
   2  -9  -5 1379.91 73.6163  12
   2  -9  -5 1492.33 76.6134  23
   2  -9  -4 121.026 25.7173  12
  -2   9   4 56.5847 52.7424  10
   2  -9  -4 140.649 29.7615  23
   2  -9  -3 118.858 23.7024  12
  -2   9   3 92.9303 52.0441  10
   2  -9  -3 156.868 27.8429  23
  -2   9   2 95.1802 54.9366  10
   2  -9  -2 43.0315 26.5873  23
  -2   9   1 1036.39 99.9941  10
   2  -9  -1 1122.88 63.5025  23
  -2   9   0 3824.12 205.176  10
  -2   9   0 3767.82 223.889   5
   2  -9   0 3249.39 157.353  23
  -2   9  -1 662.212 84.6674  10
  -2   9  -1 623.523 106.055   5
   2  -9   1 434.942 40.0128  23
   2  -9   2 3886.08 181.675  23
  -2   9  -2 3906.32 228.454  10
  -2   9  -2 4234.01 251.833   5
  -2   9  -3 580.782 109.258   5
   2  -9   3 462.574 41.9733  23
  -2   9  -3 447.749 47.2548  21
  -2   9  -3 448.192 85.1165  10
   2  -9   4 4140.27 194.428  23
  -2   9  -4 3832.66 243.226  10
  -2   9  -4 4219.81 270.956   5
  -2   9  -4 4342.67 197.764  21
  -2   9  -5 288.710 109.703   5
   2  -9   5 233.065 92.0115   1
  -2   9  -5 287.136 44.5556  21
  -2   9  -5 329.033 85.5173  10
  -2   9  -5 378.643 40.1939  14
   2  -9   6 3459.34 224.790   1
  -2   9  -6 3653.67 250.195   5
  -2   9  -6 3069.60 208.223  10
  -2   9  -6 3274.05 153.476  14
  -2   9  -6 3104.76 157.782  21
   2  -9   7 2916.18 198.405   1
  -2   9  -7 2739.31 232.971   5
  -2   9  -7 2322.21 188.199  10
  -2   9  -7 2979.69 137.579  14
  -2   9  -7 2668.70 141.421  21
   2  -9   8 1223.74 125.825   1
  -2   9  -8 1357.44 77.3816  14
  -2   9  -8 1178.30 80.3260  21
  -2   9  -8 1479.36 184.494   5
   2  -9   9 3048.67 201.971   1
  -2   9  -9 3184.09 151.501  14
  -2   9  -9 3269.66 266.112   5
  -2   9  -9 2883.99 153.216  21
  -2   9 -10 1614.65 204.752   5
  -2   9 -10 1559.87 142.307  10
  -2   9 -10 1281.23 82.8300  14
  -2   9 -11 5094.80 378.055   5
  -2   9 -11 5499.39 262.070  14
  -2   9 -12 371.291 51.7448  22
  -2   9 -12 445.738 91.2805  10
  -2   9 -12 387.657 51.1747  14
  -2   9 -12 215.823 151.562   5
  -2   9 -13 10088.6 444.868  14
  -2   9 -13 10632.7 505.829  10
  -2   9 -13 10049.5 445.928  21
  -2   9 -13 9508.30 447.880  22
  -2   9 -13 10014.8 578.752   5
  -2   9 -14 1014.74 187.289   5
  -2   9 -14 984.640 72.5557  21
  -2   9 -14 1055.36 74.5929  22
  -2   9 -14 983.199 115.654  10
  -2   9 -14 1049.77 72.2786  14
  -2   9 -15 2942.24 146.435  21
  -2   9 -15 2727.23 195.354  10
  -2   9 -15 2934.89 145.770  14
  -2   9 -16 1504.31 85.8294  14
  -2   9 -16 1397.23 84.9640  21
  -2   9 -17 195.144 41.4243  21
  -2   9 -17 207.647 41.2775  14
  -2   9 -18 1840.44 102.807  21
  -2   9 -18 2180.16 122.010  29
  -2   9 -18 2084.57 104.791  14
   2  -9  19 414.738 43.3902  23
  -2   9 -19 407.093 41.5419  21
  -2   9 -19 433.236 43.2408  14
  -2   9 -19 438.513 64.7569  29
   2  -9  20 133.091 31.6844  23
  -2   9 -20 163.099 32.5551  14
  -2   9 -20 129.990 51.3393  29
   2  -9  21 173.733 29.7601  23
  -2   9 -21 191.864 31.2024  14
  -2   9 -21 189.812 47.0866  29
  -2   9 -22 22.7584 33.3804  29
   2  -9  22 9.10278 22.0709  23
   2  -8 -24 115.689 20.7068  16
   2  -8 -24 175.378 35.1028  15
   2  -8 -23 383.946 47.4240  15
   2  -8 -23 369.219 30.7457  16
   2  -8 -22 68.2715 24.1739  16
   2  -8 -22 159.630 44.0886  15
   2  -8 -21 556.613 54.8511  28
   2  -8 -21 679.130 44.4691  16
   2  -8 -20 60.9885 27.9120  16
   2  -8 -20-14.5441 44.8092  28
   2  -8 -19 1151.36 65.0406  16
   2  -8 -19 1053.53 61.1961  22
   2  -8 -19 1184.45 77.9990  28
   2  -8 -18 160.350 100.482   9
   2  -8 -18 175.616 29.1403  22
   2  -8 -18 186.604 32.8114  16
   2  -8 -18 281.904 52.6520  28
   2  -8 -17 1756.21 93.9860  16
   2  -8 -17 1859.89 107.180  28
   2  -8 -17 1631.48 178.283   9
   2  -8 -16 23.8759 30.8980  16
   2  -8 -16 51.0832 50.3429  28
   2  -8 -15 508.802 45.3167  16
   2  -8 -15 451.565 59.6195  28
   2  -8 -14 179.824 35.0227  16
   2  -8 -14 118.278 50.8575  28
   2  -8 -13 110.045 33.0870  16
   2  -8 -13 124.193 48.1199  28
   2  -8 -12 62.3041 56.5777   1
   2  -8 -12 70.5695 33.4888  23
   2  -8 -12 118.246 31.1222  16
   2  -8 -12 143.428 45.4133  28
   2  -8 -11 589.249 86.7650   1
   2  -8 -11 587.635 56.4461  28
   2  -8 -11 622.524 48.6573  23
   2  -8 -10 848.039 55.3655  23
   2  -8 -10 677.757 98.1843   1
   2  -8 -10 869.785 62.3897  28
   2  -8 -10 882.443 52.7873  12
   2  -8  -9 1027.33 61.4999  23
   2  -8  -9 1003.21 57.4993  12
   2  -8  -9 1023.35 68.4342  28
   2  -8  -9 1011.20 110.691   1
   2  -8  -8 994.896 115.794   1
   2  -8  -8 1041.36 59.7133  12
   2  -8  -8 1216.01 123.063   9
   2  -8  -8 1100.20 62.7771  23
   2  -8  -7 1901.15 150.079   9
   2  -8  -7 1562.19 82.2199  23
   2  -8  -6 2210.80 154.558   9
   2  -8  -5 107.145 67.9494   9
  -2   8   4 572.264 68.4854  10
  -2   8   3 24.0434 40.5750   8
  -2   8   3 48.1435 47.7600  10
  -2   8   2 615.950 61.6335   8
  -2   8   2 620.163 75.5356  10
  -2   8   1 237.161 50.6282   8
  -2   8   1 254.059 61.3392  10
  -2   8   0 4704.72 238.278   8
  -2   8   0 4944.81 253.567  10
  -2   8  -1 925.953 113.474   5
  -2   8  -1 982.540 98.0767  10
  -2   8  -2 9823.20 483.161   5
  -2   8  -2 9677.96 469.645  10
  -2   8  -3 5482.28 306.352   5
  -2   8  -3 5439.85 290.803  10
  -2   8  -4 4658.14 269.166   5
  -2   8  -4 4244.62 246.685  10
  -2   8  -5 7980.50 406.577   5
  -2   8  -5 7044.51 377.858  10
  -2   8  -6 90.0119 102.240   5
  -2   8  -6 26.1535 52.6402   6
  -2   8  -6 50.2451 68.1067  10
  -2   8  -6 41.2587 33.3307  21
   2  -8   6-9.04537 75.8508   1
  -2   8  -7 2711.57 141.514  21
  -2   8  -7 3040.76 139.998  22
   2  -8   7 2965.67 191.408   1
  -2   8  -7 3040.31 192.207  10
  -2   8  -7 2991.24 228.722   5
  -2   8  -7 2558.85 163.953   6
  -2   8  -8 4349.12 222.197  21
  -2   8  -8 5125.37 222.321  22
   2  -8   8 5066.73 271.282   1
  -2   8  -8 4902.08 220.216  14
  -2   8  -8 5061.82 318.252   5
  -2   8  -8 4316.51 247.375   6
  -2   8  -9 1684.64 89.4578  22
   2  -8   9 1672.43 131.438   1
  -2   8  -9 1782.86 207.936   5
  -2   8  -9 1495.84 120.351   6
  -2   8  -9 1460.44 86.5429  14
  -2   8 -10 7250.84 355.830  14
  -2   8 -10 8861.91 414.432  10
  -2   8 -10 8305.30 470.993   5
  -2   8 -10 8150.54 395.257   6
  -2   8 -10 8559.61 360.347  22
  -2   8 -11 279.195 77.9150   6
  -2   8 -11 310.299 144.250   5
  -2   8 -11 255.744 47.6256  14
  -2   8 -11 306.904 85.7882  10
  -2   8 -11 252.554 45.8587  22
  -2   8 -12 11818.1 542.737  10
  -2   8 -12 11684.7 615.873   5
  -2   8 -12 10903.4 527.750   6
  -2   8 -12 10459.4 484.499  14
  -2   8 -12 11575.5 487.756  21
  -2   8 -12 10552.8 487.499  22
  -2   8 -13 3419.61 168.271  14
  -2   8 -13 3534.95 220.386  10
  -2   8 -13 3320.16 211.992   6
  -2   8 -13 3544.11 296.017   5
  -2   8 -13 3211.48 171.476  31
  -2   8 -13 3549.97 172.970  22
  -2   8 -13 3651.99 170.724  21
  -2   8 -14 3133.45 151.043  14
  -2   8 -14 3157.77 203.130  10
  -2   8 -14 2906.78 195.107   6
  -2   8 -14 3468.54 284.090   5
  -2   8 -14 2574.33 152.418  31
  -2   8 -14 3258.09 154.866  22
  -2   8 -14 3101.77 151.629  21
  -2   8 -15 2109.91 169.891   6
  -2   8 -15 2693.89 176.975  10
  -2   8 -15 2416.78 125.470  14
  -2   8 -15 2338.39 128.081  22
  -2   8 -15 2518.85 126.740  21
  -2   8 -16 50.8483 70.7047   6
  -2   8 -16 65.6965 40.1795  14
  -2   8 -16 9.72489 67.5689  10
  -2   8 -16 104.754 41.7400  21
  -2   8 -17 632.466 54.5559  21
  -2   8 -17 673.055 55.6698  14
  -2   8 -18 2281.09 117.066  21
  -2   8 -18 2322.21 118.377  14
  -2   8 -19 47.2408 60.3075  29
  -2   8 -19-12.0757 36.3975  14
  -2   8 -19 51.7752 33.9029  21
  -2   8 -20 1697.56 107.455  29
  -2   8 -20 1682.86 92.8140  21
  -2   8 -21 342.719 53.0876  29
  -2   8 -22 92.4312 38.7078  29
   2  -8  22 99.9896 27.5835  23
   2  -8  23 1026.66 55.8419  23
   2  -7 -25 556.482 34.3506  16
   2  -7 -25 624.959 46.8622  15
   2  -7 -24 37.0828 37.2754  15
   2  -7 -24-10.0670 19.4880  16
   2  -7 -23 1111.99 59.8916  16
   2  -7 -23 1096.18 74.5798  15
   2  -7 -22 414.225 54.8300  15
   2  -7 -22 349.945 33.6935  16
   2  -7 -21 387.042 35.7183  16
   2  -7 -21 328.931 51.5587  28
   2  -7 -20 1095.65 80.9750  28
   2  -7 -20 1220.08 67.5480  16
   2  -7 -19 50.0536 25.1579  22
   2  -7 -19 41.6185 96.3125   9
   2  -7 -19 29.8061 48.3545  28
   2  -7 -19 37.9785 28.9186  16
   2  -7 -18 1216.57 68.6323  22
   2  -7 -18 1398.10 88.7859  28
   2  -7 -18 1241.60 71.5256  16
   2  -7 -18 1074.37 151.748   9
   2  -7 -17 175.553 34.3166  16
   2  -7 -17 126.022 108.216   9
   2  -7 -17 212.352 52.7475  28
   2  -7 -16 988.141 78.2695  28
   2  -7 -16 1085.76 64.8580  16
   2  -7 -16 1006.48 151.216   9
   2  -7 -15 13.0057 30.1685  16
   2  -7 -15-59.4403 120.758   9
   2  -7 -15 12.3586 51.1322  28
   2  -7 -14 171.310 33.6706  16
   2  -7 -14 6.67636 54.9420  28
   2  -7 -13 687.122 61.5297  28
   2  -7 -13 727.410 50.3850  16
   2  -7 -12 350.250 48.9369  28
   2  -7 -12 251.146 33.7066  16
   2  -7 -12 276.993 60.0138   1
   2  -7 -11 1629.95 92.6872  28
   2  -7 -11 1640.06 86.8889  23
   2  -7 -11 1392.61 121.257   1
   2  -7 -11 1658.62 84.0277  12
   2  -7 -10 267.008 34.7871  23
   2  -7 -10 329.694 31.9932  12
   2  -7  -9 259.212 73.1502   1
  -2   7   8 1151.92 77.3696   8
   2  -7  -8 914.235 106.888   1
  -2   7   7 455.731 50.5234   8
   2  -7  -6 1752.46 134.994   9
  -2   7   6 1893.88 104.400   8
  -2   7   5 2436.23 126.743   8
  -2   7   5 2126.06 130.274  10
  -2   7   4 1362.67 86.0819   8
  -2   7   4 1458.34 96.8726  10
  -2   7   3 6088.25 284.976   8
  -2   7   3 6219.85 296.732  10
  -2   7   2 667.858 59.0862   8
  -2   7   2 664.093 71.0513  10
  -2   7   1 9774.23 445.764   8
  -2   7   1 9989.61 458.835  10
  -2   7   0 625.656 62.7679   8
  -2   7   0 699.289 78.6810  10
  -2   7  -1 11693.4 549.792   5
  -2   7  -1 11540.0 538.671  10
  -2   7  -2 2490.30 158.694   5
  -2   7  -2 2444.67 151.209  10
  -2   7  -3 7534.89 344.689   5
  -2   7  -3 6879.68 328.721  10
  -2   7  -4 711.789 104.934   5
  -2   7  -4 487.610 64.9906   6
  -2   7  -4 583.725 84.4724  10
  -2   7  -5 1623.22 113.096   6
  -2   7  -5 2002.78 160.486   5
  -2   7  -5 1776.27 132.812  10
  -2   7  -6 237.316 71.2530  10
   2  -7   6 243.355 78.3034   1
  -2   7  -6 150.416 99.2818   5
  -2   7  -6 174.638 61.6545   6
   2  -7   7 1894.35 141.701   1
  -2   7  -7 1816.46 132.790   6
  -2   7  -7 1877.52 175.838   5
   2  -7   8 204.898 73.6522   1
  -2   7  -8 143.730 135.323   5
  -2   7  -8 118.276 64.8546   6
  -2   7  -9 3798.90 195.620  14
  -2   7  -9 4576.32 199.042  22
  -2   7  -9 4562.48 245.723  10
   2  -7   9 4598.71 237.476   1
  -2   7  -9 4620.01 295.507   5
  -2   7  -9 4276.49 234.853   6
  -2   7 -10 3380.45 169.179  14
  -2   7 -10 3725.79 171.618  22
  -2   7 -10 3874.57 219.408  10
   2  -7  10 3518.73 204.311   1
  -2   7 -10 3687.67 271.428   5
  -2   7 -10 3430.62 208.692   6
  -2   7 -11 1532.28 130.246   6
  -2   7 -11 1495.28 210.149   5
  -2   7 -11 1564.48 90.8124  31
  -2   7 -11 1524.83 88.2192  21
  -2   7 -11 1589.72 88.9157  22
  -2   7 -11 1737.86 135.899  10
  -2   7 -11 1481.82 88.2379  14
  -2   7 -12 10075.3 476.647   6
  -2   7 -12 9838.51 546.276   5
  -2   7 -12 9436.97 430.641  31
  -2   7 -12 9685.81 429.693  21
  -2   7 -12 9385.46 430.608  22
  -2   7 -12 10591.6 480.804  10
  -2   7 -12 9611.51 427.759  14
  -2   7 -13 2088.28 228.498   5
  -2   7 -13 1936.79 155.508   6
  -2   7 -13 1958.94 113.237  31
  -2   7 -13 2045.93 108.579  21
  -2   7 -13 1993.63 110.670  22
  -2   7 -13 1990.57 152.464  10
  -2   7 -13 1990.00 106.691  14
  -2   7 -14 4954.34 287.356   6
  -2   7 -14 4866.64 239.384  31
  -2   7 -14 4991.46 238.340  22
  -2   7 -14 4871.79 235.761  21
  -2   7 -14 5144.17 285.896  10
  -2   7 -14 5428.86 237.101  14
  -2   7 -15 4985.83 291.919   6
  -2   7 -15 4994.19 242.287  31
  -2   7 -15 5079.77 238.325  21
  -2   7 -15 5308.94 238.750  14
  -2   7 -15 5224.24 286.315  10
  -2   7 -16 59.0594 39.2293  14
  -2   7 -16-65.6888 86.0844   6
  -2   7 -16 34.1095 46.3320  31
  -2   7 -16-16.2727 38.5496  21
  -2   7 -16 4.65338 64.4135  10
  -2   7 -17 2223.83 114.295  14
  -2   7 -17 2204.98 169.455   6
  -2   7 -17 2174.51 113.347  21
  -2   7 -17 1976.69 152.654  10
  -2   7 -17 2114.77 117.766  31
  -2   7 -18 689.238 62.9542  31
  -2   7 -18 731.725 56.5363  21
  -2   7 -18 800.648 58.4062  14
  -2   7 -18 631.951 101.362   6
  -2   7 -19 2363.78 116.316  21
  -2   7 -19 2504.69 134.562  29
  -2   7 -19 2104.89 120.660  31
  -2   7 -20 1360.29 81.1443  22
  -2   7 -20 1478.79 79.2200  21
  -2   7 -20 1461.19 84.5099  31
  -2   7 -20 1478.31 96.3554  29
  -2   7 -21 586.835 42.7746  21
  -2   7 -21 532.462 45.5715  22
  -2   7 -21 502.181 60.1183  29
  -2   7 -22 2170.72 102.858  22
  -2   7 -22 1912.74 106.076  29
  -2   7 -23 203.676 30.4215  14
  -2   7 -24 2196.10 96.0466  14
   2  -7  24 1825.17 94.7892  23
   2  -6 -25 61.4460 36.4771  15
   2  -6 -25 36.1305 28.8331  18
   2  -6 -25 40.2284 18.5314  16
   2  -6 -24 939.634 53.2101  16
   2  -6 -24 1054.68 70.1353  15
   2  -6 -23 131.468 47.3550  15
   2  -6 -23 110.872 25.4859  16
   2  -6 -22 1053.62 60.4762  16
   2  -6 -21 1111.45 62.6841  16
   2  -6 -21 951.226 75.8650  28
   2  -6 -20 86.3244 24.5428  22
   2  -6 -20 57.2819 48.1582  28
   2  -6 -20 108.734 29.5956  16
   2  -6 -20 47.1457 94.6697   9
   2  -6 -19 318.275 34.5561  22
   2  -6 -19 326.020 58.3351  28
   2  -6 -19 390.485 38.7037  16
   2  -6 -19 360.409 118.461   9
   2  -6 -18-39.3173 29.8655  22
   2  -6 -18 43.4410 50.7296  28
   2  -6 -18 25.2875 29.3086  16
   2  -6 -18 72.8318 102.878   9
   2  -6 -17 32.2070 29.4233  22
   2  -6 -17 58.3643 107.968   9
   2  -6 -17 156.382 53.5232  28
   2  -6 -17 114.890 31.1801  16
   2  -6 -16 202.308 114.208   9
   2  -6 -16 68.6680 50.1203  28
   2  -6 -16 123.438 32.2248  16
   2  -6 -15-35.9513 117.610   9
   2  -6 -15-42.8608 52.4573  28
   2  -6 -15 23.6465 29.2756  16
   2  -6 -14-6.87454 106.833   9
   2  -6 -14-5.15509 46.7918  28
   2  -6 -14 45.9441 28.8170  16
   2  -6 -13 12.5774 108.804   9
   2  -6 -13 7.10439 27.6528  16
   2  -6 -13 109.196 44.7836  28
   2  -6 -12 444.418 51.3984  28
   2  -6 -12 399.917 37.9529  16
   2  -6 -11 890.525 51.8854  12
   2  -6 -11 882.467 54.9688  23
   2  -6 -10 37.6979 56.5349   1
   2  -6  -9 2129.31 142.072   1
   2  -6  -8 17165.7 780.013   1
   2  -6  -7 738.991 90.1757   1
  -2   6   6 12926.3 571.281   8
  -2   6   5 2786.51 128.423   8
  -2   6   5 2187.03 129.170  10
  -2   6   4 353.264 40.6726   8
  -2   6   4 296.998 48.5965  10
  -2   6   3 1287.45 75.2171   8
  -2   6   3 1274.03 86.2481  10
  -2   6   2 1345.38 79.3858   8
  -2   6   2 1296.02 96.1823  10
  -2   6   1 126.184 39.3062   8
  -2   6   1 243.803 67.4522  10
  -2   6   0 1660.85 98.5878   8
  -2   6   0 1796.10 122.183  10
  -2   6  -1 968.260 73.5943   8
  -2   6  -1 1101.47 103.919   5
  -2   6  -1 968.998 99.5000  10
  -2   6  -2 181.501 74.3241   5
  -2   6  -2 161.045 63.9537  10
  -2   6  -3 7489.93 372.205  10
  -2   6  -3 7953.16 382.518   5
  -2   6  -4 14139.3 678.256  10
  -2   6  -4 15771.7 693.627   5
  -2   6  -5 4449.66 240.412  10
  -2   6  -5 4383.04 254.251   5
  -2   6  -6 5527.59 290.865  10
  -2   6  -6 5710.83 312.926   5
   2  -6   6 5552.53 288.174   1
  -2   6  -7 1512.87 154.210   5
   2  -6   7 1693.33 123.974   1
  -2   6  -8 54.6277 100.782   5
   2  -6   8 68.7798 62.2482   1
  -2   6  -9 4063.62 218.688  10
  -2   6  -9 3647.66 258.970   5
  -2   6  -9 3415.21 210.618   6
   2  -6   9 3900.25 212.681   1
  -2   6 -10 503.154 82.1651  10
  -2   6 -10 572.625 167.460   5
  -2   6 -10 510.500 85.4785   6
   2  -6  10 478.418 71.0829   1
  -2   6 -11 5441.26 253.329  22
  -2   6 -11 5510.15 354.598   5
  -2   6 -11 6011.52 299.132   6
  -2   6 -11 5334.11 251.204  14
  -2   6 -11 5667.76 252.642  21
  -2   6 -11 5806.54 295.165  10
  -2   6 -12 7800.34 356.936  14
  -2   6 -12 7811.03 359.735  22
  -2   6 -12 8476.20 470.504   5
  -2   6 -12 8454.58 409.606   6
  -2   6 -12 7772.67 360.297  31
  -2   6 -12 8278.93 358.884  21
  -2   6 -12 8914.85 405.369  10
  -2   6 -13 1980.69 102.498  14
  -2   6 -13 1814.54 104.381  22
  -2   6 -13 1763.68 107.342  31
  -2   6 -13 2209.03 148.934  10
  -2   6 -13 1939.23 104.187  21
  -2   6 -13 2259.92 221.070   5
  -2   6 -13 2136.95 157.972   6
  -2   6 -14 12196.9 577.113   6
  -2   6 -14 11767.9 520.796  14
  -2   6 -14 11416.1 524.140  31
  -2   6 -14 11697.1 521.403  21
  -2   6 -14 12641.4 569.619  10
  -2   6 -15 150.381 39.1866  14
  -2   6 -15 91.9362 89.2650   6
  -2   6 -15 176.039 47.9946  31
  -2   6 -15 175.371 42.4510  21
  -2   6 -15 83.3221 68.2962  10
  -2   6 -16 5016.28 224.264  21
  -2   6 -16 4817.53 282.735   6
  -2   6 -16 4633.05 227.246  31
  -2   6 -16 4405.64 263.062  10
  -2   6 -16 4854.56 223.718  14
  -2   6 -17 2542.81 184.489   6
  -2   6 -17 2531.14 129.466  31
  -2   6 -17 2084.50 159.771  10
  -2   6 -17 2438.99 123.824  21
  -2   6 -18 410.635 98.4704   6
  -2   6 -18 245.256 49.5397  31
  -2   6 -18 320.283 42.3532  21
  -2   6 -19 640.229 53.2754  21
  -2   6 -19 664.549 103.385   6
  -2   6 -19 767.196 76.9519  29
  -2   6 -19 795.926 62.9308  31
  -2   6 -19 701.236 129.843   9
  -2   6 -20 361.338 63.5891  29
  -2   6 -20 285.168 47.1284  31
  -2   6 -20 333.702 39.3063  21
  -2   6 -20 337.162 42.8895  22
  -2   6 -21 815.356 61.8272  31
  -2   6 -21 878.781 70.2308  29
  -2   6 -21 827.558 56.9888  22
  -2   6 -21 812.593 52.9132  21
  -2   6 -22 4.98995 25.6409  21
  -2   6 -22 20.9195 35.5382  31
  -2   6 -22 12.0961 27.9466  22
  -2   6 -22 51.8164 31.5892  14
  -2   6 -23 1701.28 91.4371  22
  -2   6 -23 1940.88 92.3742  14
  -2   6 -24 574.984 40.2919  22
  -2   6 -24 615.768 40.9057  14
   2  -5 -26-16.1643 23.2716  27
   2  -5 -26 62.8769 25.2602  18
   2  -5 -25 222.849 35.0606  18
   2  -5 -25 209.633 24.2753  16
   2  -5 -24 191.816 27.9692  31
   2  -5 -24 179.206 25.8417  16
   2  -5 -23 419.222 38.6308  31
   2  -5 -23 458.443 36.4490  16
   2  -5 -22 1183.02 66.3408  16
   2  -5 -21 845.409 71.3237  28
   2  -5 -21 1025.41 58.8628  16
   2  -5 -20 319.503 108.906   9
   2  -5 -20 423.811 38.8303  16
   2  -5 -20 418.607 35.6986  22
   2  -5 -20 435.786 58.8112  28
   2  -5 -19 3871.02 184.494  28
   2  -5 -19 3628.01 170.824  22
   2  -5 -19 3730.81 173.721  16
   2  -5 -19 3722.03 262.475   9
   2  -5 -18 534.328 43.1440  22
   2  -5 -18 599.681 46.2834  16
   2  -5 -18 460.173 123.652   9
   2  -5 -17 713.864 63.0466  28
   2  -5 -17 645.295 131.850   9
   2  -5 -17 504.302 43.8788  16
   2  -5 -17 512.137 42.7653  22
   2  -5 -16 4309.73 199.298  28
   2  -5 -16 3968.03 186.130  22
   2  -5 -16 4078.18 188.182  16
   2  -5 -16 3791.84 269.424   9
   2  -5 -15 115.534 105.653   9
   2  -5 -15 87.1174 28.7659  16
   2  -5 -15 23.2511 47.3061  28
   2  -5 -14 6659.61 298.053  28
   2  -5 -14 6805.62 380.087   9
   2  -5 -14 6353.37 289.943  16
   2  -5 -13 141.270 44.9994  28
   2  -5 -13 139.517 103.484   9
   2  -5 -13 121.101 30.7464  16
   2  -5 -12 9763.52 431.216  28
   2  -5 -12 9539.52 425.945  12
   2  -5 -12 10852.6 503.229   9
   2  -5 -11 8985.46 407.039   9
   2  -5 -11 7015.32 350.732   1
   2  -5 -10 9081.94 422.230   1
   2  -5  -9 40639.3 1771.37   1
   2  -5  -8 4709.56 240.810   1
   2  -5  -7 70438.0 3047.21   1
   2  -5  -6 9363.64 440.983   1
  -2   5   5 19955.0 868.153  10
  -2   5   4 19903.5 833.058   8
  -2   5   4 18241.2 837.101  10
  -2   5   3 2595.23 126.029   8
  -2   5   3 2707.85 136.557  10
  -2   5   2 958.840 59.3331   8
  -2   5   2 1085.55 75.3194  10
  -2   5   1 353.050 55.2216  10
  -2   5   1 387.667 39.7897   8
  -2   5   0 435.097 64.7962  10
  -2   5   0 394.413 43.6309   8
  -2   5  -1 19.3500 55.1569  10
  -2   5  -1 49.0077 38.5586   8
  -2   5  -2 5373.13 258.241  10
  -2   5  -2 4934.28 261.800   5
  -2   5  -3 4542.72 237.368  10
  -2   5  -3 4769.24 246.316   5
  -2   5  -4 4180.17 221.320  10
  -2   5  -4 4043.00 228.931   5
  -2   5  -5 20101.6 908.431  10
  -2   5  -5 20511.2 920.406   5
   2  -5   6 72.9353 64.7294   1
  -2   5  -6-4.22616 90.2424   5
   2  -5   7 2719.19 160.309   1
  -2   5  -7 2616.33 192.868   5
   2  -5   8 1022.53 92.2208   1
  -2   5  -8 1125.19 105.110  10
  -2   5  -8 1013.99 135.649   5
   2  -5   9 27.3300 52.5207   1
  -2   5  -9 54.7184 108.327   5
  -2   5  -9 13.2192 58.2556  10
  -2   5 -10 1317.18 109.716  10
  -2   5 -10 1274.55 159.951   5
   2  -5  10 1348.23 101.774   1
  -2   5 -11 1810.95 189.691   5
  -2   5 -11 1798.08 150.628   6
  -2   5 -11 1941.56 134.214  10
  -2   5 -12 1324.15 108.551  10
  -2   5 -12 1316.91 123.448   6
  -2   5 -12 1138.84 67.6848  14
  -2   5 -12 1078.05 70.4715  22
  -2   5 -12 1111.03 69.7578  21
  -2   5 -12 1048.58 171.177   5
  -2   5 -13 6267.24 288.839  14
  -2   5 -13 6480.47 329.479  10
  -2   5 -13 6423.39 290.424  21
  -2   5 -13 6539.28 292.277  22
  -2   5 -13 7440.77 406.572   5
  -2   5 -13 6841.10 344.772   6
  -2   5 -13 6329.65 293.236  31
  -2   5 -14 93.9446 43.9194  31
  -2   5 -14 77.8215 82.6003   6
  -2   5 -14 80.2319 38.5512  21
  -2   5 -14 31.2836 63.3659  10
  -2   5 -14 75.7221 36.3165  14
  -2   5 -15 3515.37 203.136  10
  -2   5 -15 3257.94 160.154  14
  -2   5 -15 3452.65 162.068  21
  -2   5 -15 3568.07 222.483   6
  -2   5 -15 3229.77 166.051  31
  -2   5 -16 1750.84 92.8505  21
  -2   5 -16 1515.42 126.230  10
  -2   5 -16 1646.57 97.8910  31
  -2   5 -16 1553.99 151.171   6
  -2   5 -17 5.58387 92.2168   6
  -2   5 -17 93.1730 44.0658  31
  -2   5 -17 100.164 37.6020  21
  -2   5 -17 200.402 63.1987  10
  -2   5 -18 153.128 91.4063   6
  -2   5 -18 247.068 48.7652  31
  -2   5 -18 270.919 41.4570  21
  -2   5 -19-33.9722 92.6137   6
  -2   5 -19-28.5390 112.933   9
  -2   5 -19 32.3936 36.1554  22
  -2   5 -19-29.6599 43.6157  31
  -2   5 -19-19.5797 34.1937  21
  -2   5 -20 63.8036 35.6862  14
  -2   5 -20-55.3599 81.2548   6
  -2   5 -20 27.7096 33.5459  22
  -2   5 -20 6.39947 57.2444  29
  -2   5 -20-23.7469 41.3081  31
  -2   5 -20-13.8526 93.8703   9
  -2   5 -20 41.7665 32.1370  21
  -2   5 -21 352.458 41.0005  22
  -2   5 -21 338.526 40.8042  14
  -2   5 -21 283.216 35.9860  21
  -2   5 -21 311.001 45.9298  31
  -2   5 -22 224.682 34.8560  22
  -2   5 -22 274.014 37.2786  14
  -2   5 -22 209.813 29.7683  21
  -2   5 -22 225.182 41.9203  31
  -2   5 -23 8.74353 33.4574  31
  -2   5 -23 15.7833 27.1589  22
  -2   5 -23 4.79546 29.4086  14
  -2   5 -24 437.313 43.2414  31
  -2   5 -24 488.307 38.4918  14
  -2   5 -24 473.521 37.7008  22
  -2   5 -25 201.259 26.2639  14
  -2   5 -25 147.725 24.8647  22
   2  -4 -26 63.1686 26.5431  18
   2  -4 -26 55.3909 36.2669  15
   2  -4 -25 490.633 43.6100  18
   2  -4 -25 615.427 53.3718  15
   2  -4 -25 489.676 36.7948  31
   2  -4 -24 202.525 31.0201  31
   2  -4 -24 134.100 37.0698  18
   2  -4 -24 214.536 48.4185  15
   2  -4 -24 139.144 26.0444  16
   2  -4 -23 1147.32 66.1682  31
   2  -4 -23 1085.09 63.3889  16
   2  -4 -23 1272.57 82.9522  15
   2  -4 -22 2079.35 103.221  16
   2  -4 -21 251.598 32.7200  16
   2  -4 -21 53.4385 90.9454   9
   2  -4 -21 142.952 47.9321  28
   2  -4 -20 7392.74 324.486  16
   2  -4 -20 7442.64 333.679  28
   2  -4 -20 7102.58 321.225  22
   2  -4 -20 7113.69 409.472   9
   2  -4 -19 2349.93 113.780  16
   2  -4 -19 2411.25 126.862  28
   2  -4 -19 2179.75 110.327  22
   2  -4 -19 2079.98 197.426   9
   2  -4 -18 5596.46 255.633  16
   2  -4 -18 5995.38 265.710  28
   2  -4 -18 5564.08 253.472  22
   2  -4 -18 5440.42 340.662   9
   2  -4 -17 9947.70 431.268  16
   2  -4 -17 10073.2 439.410  28
   2  -4 -17 9181.33 511.763   9
   2  -4 -17 9554.63 428.842  22
   2  -4 -16 30.3027 26.9529  22
   2  -4 -16 92.0911 30.3731  16
   2  -4 -16 95.6459 51.5774  28
   2  -4 -16 40.6059 105.936   9
   2  -4 -15 11450.7 503.438  22
   2  -4 -15 11692.2 512.191  28
   2  -4 -15 11208.5 582.442   9
   2  -4 -15 11699.1 505.037  16
   2  -4 -15 10885.0 549.698   6
   2  -4 -14 1792.45 106.299  28
   2  -4 -14 1937.76 177.248   9
   2  -4 -14 2035.92 97.4572  16
   2  -4 -14 1772.06 143.922   6
   2  -4 -13 9965.11 436.625  28
   2  -4 -13 10070.5 505.878   9
   2  -4 -13 9190.43 469.085   6
   2  -4 -12 11101.6 535.790   9
   2  -4 -12 10424.4 505.428   6
   2  -4 -11 3198.41 203.686   9
   2  -4 -11 3020.76 172.782   6
   2  -4 -11 2859.02 152.500   1
   2  -4 -10 38041.0 1585.24   9
   2  -4 -10 36716.4 1557.06   6
   2  -4 -10 33937.4 1543.65   1
   2  -4  -9 392.132 99.6768   9
   2  -4  -9 311.647 58.7743   1
   2  -4  -8 49544.1 2071.87   9
   2  -4  -8 46087.7 2049.49   1
   2  -4  -7 3717.12 217.508   9
   2  -4  -7 3864.87 198.607   1
   2  -4  -6 27349.0 1199.65   1
   2  -4  -5 31568.3 1224.48   1
  -2   4   5 26822.2 1199.07  10
  -2   4   4 52.8179 30.3601  10
  -2   4   3 5277.10 238.795   8
  -2   4   3 5568.07 247.366  10
  -2   4   2 5397.73 245.710   8
  -2   4   2 5939.31 258.115  10
  -2   4   1 109.996 26.8697   8
  -2   4   1 99.0627 45.7181  10
  -2   4   0 41.2297 29.3415   8
  -2   4   0 32.9318 50.0478  10
  -2   4  -1 11.0109 50.9175  10
  -2   4  -2 111.555 61.5944   5
  -2   4  -2 50.4926 51.6230  10
  -2   4  -3 56.5428 65.1301   5
  -2   4  -3 66.3677 54.0367  10
  -2   4  -4 1794.74 131.753   5
  -2   4  -4 1921.82 121.720  10
  -2   4  -5 38.2248 77.9791   5
   2  -4   5 78.1317 63.6560   1
  -2   4  -6 48.2402 88.1983   5
   2  -4   6 134.655 62.0385   1
  -2   4  -7 4256.95 254.662   5
   2  -4   7 4394.06 221.184   1
  -2   4  -8 9562.15 501.917   5
   2  -4   8 10200.5 460.808   1
  -2   4  -8 10110.8 471.157  10
  -2   4  -9 215.326 120.167   5
   2  -4   9 280.604 55.8331   1
  -2   4  -9 371.152 71.4486  10
  -2   4 -10 5384.54 334.486   5
   2  -4  10 5345.75 268.237   1
  -2   4 -10 6306.75 289.364  10
  -2   4 -11 1293.72 102.561  10
  -2   4 -11 1072.40 154.516   5
  -2   4 -12 52.7396 54.9658  10
  -2   4 -12 7.16042 114.375   5
  -2   4 -13 2348.38 164.982   6
  -2   4 -13 2127.79 140.645  10
  -2   4 -13 2026.74 104.944  14
  -2   4 -14 129.955 61.2064  10
  -2   4 -14 186.616 88.0305   6
  -2   4 -15 496.202 47.0262  21
  -2   4 -15 504.501 75.7885  10
  -2   4 -15 465.136 102.262   6
  -2   4 -16 200.461 38.6045  21
  -2   4 -16 176.528 62.9589  10
  -2   4 -16 140.629 91.2304   6
  -2   4 -17 19.6522 35.2006  21
  -2   4 -17-56.4622 97.3090   6
  -2   4 -17-17.8774 55.6911  10
  -2   4 -18 237.608 47.7439  31
  -2   4 -18 332.832 40.9482  21
  -2   4 -18 203.716 96.3792   6
  -2   4 -18 283.649 41.5756  14
  -2   4 -19 880.704 59.7596  14
  -2   4 -19 810.106 59.5088  22
  -2   4 -19 778.367 56.5291  21
  -2   4 -19 863.208 65.7005  31
  -2   4 -19 791.300 78.4486  29
  -2   4 -19 811.416 122.741   6
  -2   4 -19 718.470 137.682   9
  -2   4 -20 91.4861 36.6508  14
  -2   4 -20 103.199 35.8746  22
  -2   4 -20 78.4734 43.3327  31
  -2   4 -20 74.7276 32.5926  21
  -2   4 -20 5.82843 88.4896   6
  -2   4 -20 70.3117 101.612   9
  -2   4 -21 323.544 40.4903  22
  -2   4 -21 303.158 47.6669  31
  -2   4 -21 289.463 40.2223  14
  -2   4 -21 266.568 35.7341  21
  -2   4 -22 33.9314 31.4381  22
  -2   4 -22 41.4632 39.0171  31
  -2   4 -22 25.1572 31.4967  14
  -2   4 -23 105.792 29.1754  22
  -2   4 -23 130.090 38.9895  31
  -2   4 -23 89.9856 31.1272  14
  -2   4 -24 28.3576 26.2131  22
  -2   4 -24 46.3895 34.0209  31
  -2   4 -24 68.1315 28.5606  14
  -2   4 -25 12.0829 23.2828  22
  -2   4 -25-25.0127 30.9742  31
  -2   4 -25 22.0675 23.9569  14
  -2   4 -26 52.6330 20.1989  22
  -2   4 -26 79.8226 27.4326  31
  -2   4 -26 66.9697 21.1533  14
   2  -3 -26 374.342 30.2426  31
   2  -3 -26 389.837 44.6532  15
   2  -3 -26 391.254 34.0292  18
   2  -3 -25 374.332 39.9547  18
   2  -3 -25 405.049 35.6453  31
   2  -3 -25 397.301 50.1185  15
   2  -3 -24 552.699 59.1112  15
   2  -3 -24 577.959 40.5019  16
   2  -3 -24 587.770 44.7549  31
   2  -3 -24 498.827 49.6545  18
   2  -3 -23 2041.89 103.942  31
   2  -3 -23 2168.06 117.229  15
   2  -3 -23 1989.30 100.656  16
   2  -3 -22 35.8521 35.6423  31
   2  -3 -22 32.4741 26.4709  16
   2  -3 -21 2132.98 104.939  16
   2  -3 -21 1891.34 179.316   9
   2  -3 -21 2056.22 100.739  22
   2  -3 -20 378.319 38.2607  16
   2  -3 -20 291.617 112.968   9
   2  -3 -20 364.334 34.6030  22
   2  -3 -19 3751.86 174.567  16
   2  -3 -19 3478.38 256.285   9
   2  -3 -19 3748.78 171.901  22
   2  -3 -18 3900.52 178.829  16
   2  -3 -18 3835.30 176.611  22
   2  -3 -18 3656.66 237.275   6
   2  -3 -18 3661.24 262.486   9
   2  -3 -17 628.358 45.5106  16
   2  -3 -17 756.443 65.0305  28
   2  -3 -17 426.323 122.915   9
   2  -3 -17 517.444 42.2690  22
   2  -3 -17 522.937 97.2022   6
   2  -3 -16 4097.76 187.324  16
   2  -3 -16 4278.02 197.152  28
   2  -3 -16 4051.14 185.504  22
   2  -3 -16 3601.40 236.748   6
   2  -3 -16 3710.91 261.662   9
   2  -3 -15 833.680 51.4745  16
   2  -3 -15 840.903 66.5878  28
   2  -3 -15 729.489 136.899   9
   2  -3 -15 755.935 48.8759  22
   2  -3 -15 737.093 105.372   6
   2  -3 -14 2236.87 158.108   6
   2  -3 -14 2120.15 116.473  28
   2  -3 -14 2231.39 107.069  16
   2  -3 -14 2317.88 183.915   9
   2  -3 -13 2484.88 196.084   9
   2  -3 -13 1929.56 147.279   6
   2  -3 -12 5.14438 93.7646   9
   2  -3 -12 34.3865 66.5187   6
   2  -3 -11 3461.27 220.333   9
   2  -3 -11 3326.63 194.586   6
   2  -3 -10 3866.02 193.463   1
   2  -3 -10 4531.91 244.753   9
   2  -3 -10 4136.20 217.381   6
   2  -3  -9 7568.24 359.282   1
   2  -3  -9 8331.46 395.961   9
   2  -3  -9 8224.35 375.237   6
   2  -3  -8 5045.56 249.471   1
   2  -3  -8 5483.84 281.846   9
   2  -3  -8 5475.77 260.830   6
   2  -3  -7 6684.32 321.859   1
   2  -3  -7 7045.56 342.684   9
   2  -3  -7 7217.82 326.647   6
   2  -3  -6 2732.28 159.581   9
   2  -3  -6 2527.07 141.596   1
  -2   3   5 17.4709 16.9428  10
   2  -3  -5 35.7159 63.5930   9
   2  -3  -5 58.6444 55.4690   1
  -2   3   4 1269.58 65.5926  10
   2  -3  -4 1222.15 93.6849   9
   2  -3  -4 1163.91 92.0781   1
  -2   3   3 4245.87 192.734  10
   2  -3  -3 4012.88 210.837   1
  -2   3   2 1601.86 76.5694   8
  -2   3   2 1804.09 96.3994  10
  -2   3   1 7223.82 318.322   8
  -2   3   1 7796.31 334.856  10
  -2   3   0 4878.75 234.829  10
  -2   3  -1 4601.66 227.663  10
  -2   3  -2 28464.7 1227.90   5
   2  -3   2 27867.5 1230.93   1
  -2   3  -3 501.688 74.1684   5
   2  -3   3 474.108 72.7776   1
  -2   3  -4 7881.31 386.699   5
   2  -3   4 8393.72 378.378   1
  -2   3  -5 1832.63 141.133   5
   2  -3   5 2248.30 125.365   1
  -2   3  -6 2948.41 191.811   5
   2  -3   6 3138.46 162.961   1
  -2   3  -7 13055.6 583.649  10
  -2   3  -7 12042.3 606.526   5
   2  -3   7 13067.1 575.219   1
  -2   3  -8 826.598 86.2386  10
  -2   3  -8 847.584 126.257   5
   2  -3   8 716.274 68.9618   1
  -2   3  -9 18523.2 784.060  10
  -2   3  -9 16232.8 816.956   5
   2  -3   9 17166.9 766.644   1
  -2   3 -10 34.0763 108.219   5
  -2   3 -10 85.7866 59.4799  10
  -2   3 -11 3695.96 200.714  10
  -2   3 -11 3628.28 252.176   5
  -2   3 -12 2092.78 134.459  10
  -2   3 -13 864.313 84.4930  10
  -2   3 -14 4163.88 194.141  16
  -2   3 -14 4595.82 256.767   6
  -2   3 -14 4381.85 227.316  10
  -2   3 -15 217.680 60.8585  10
  -2   3 -15 236.253 95.3167   6
  -2   3 -16 2008.28 102.187  14
  -2   3 -16 1970.62 134.066  10
  -2   3 -17 143.955 36.4159  21
  -2   3 -17 156.785 36.7539  14
  -2   3 -18 1012.99 63.8534  21
  -2   3 -18 988.951 64.3310  14
  -2   3 -18 1067.70 66.2830  22
  -2   3 -19 482.754 44.6671  21
  -2   3 -19 501.642 47.3086  22
  -2   3 -19 521.745 47.4053  14
  -2   3 -20 712.719 53.3514  21
  -2   3 -20 786.915 56.7566  22
  -2   3 -20 850.320 64.5037  31
  -2   3 -20 826.591 56.2180  14
  -2   3 -21 432.333 45.2846  22
  -2   3 -21 375.902 113.407   9
  -2   3 -21 484.963 53.1542  31
  -2   3 -21 559.763 47.4444  14
  -2   3 -22 187.873 43.2290  31
  -2   3 -22 219.818 36.1351  14
  -2   3 -22 151.201 34.3026  22
  -2   3 -23 183.907 40.7664  31
  -2   3 -23 209.149 34.6773  14
  -2   3 -23 186.918 32.3476  22
  -2   3 -24-4.96446 34.7437  31
  -2   3 -24-8.35779 27.1482  14
  -2   3 -24-7.68399 25.9059  22
  -2   3 -25 72.3584 33.5207  31
  -2   3 -25 100.249 27.4274  14
  -2   3 -25 65.5386 25.6125  22
  -2   3 -26 10.6665 27.5713  31
  -2   3 -26 1.47327 21.1244  14
  -2   3 -26 4.08833 20.8216  22
   2  -2 -26 16.7913 24.4199  18
   2  -2 -26-16.2632 23.9282  31
   2  -2 -26 10.5242 35.4351  15
   2  -2 -25 417.140 38.7130  31
   2  -2 -25 462.897 50.7660  15
   2  -2 -25 380.331 39.6464  18
   2  -2 -24 65.2288 34.3834  18
   2  -2 -24 44.7291 32.5457  31
   2  -2 -24 74.7576 45.0785  15
   2  -2 -23 44.1072 38.1317  18
   2  -2 -23-3.29957 25.4548  16
   2  -2 -23 56.9420 48.6130  15
   2  -2 -23 64.4449 34.5552  31
   2  -2 -22 437.814 46.6027  31
   2  -2 -22 437.605 39.1846  16
   2  -2 -21 23.1534 27.2747  16
   2  -2 -21-8.03324 24.4913  22
   2  -2 -21-13.4066 93.0592   9
   2  -2 -20 1288.23 70.5891  22
   2  -2 -20 1371.34 158.382   9
   2  -2 -20 1352.58 74.1057  16
   2  -2 -19 428.263 117.231   9
   2  -2 -19 350.544 36.7206  16
   2  -2 -19 337.208 34.0275  22
   2  -2 -19 366.970 96.0924   6
   2  -2 -18 2980.90 140.318  16
   2  -2 -18 3219.99 208.194   6
   2  -2 -18 2876.36 222.354   9
   2  -2 -18 2851.82 137.907  22
   2  -2 -17 163.686 104.363   9
   2  -2 -17 60.8048 81.4967   6
   2  -2 -17 89.5563 28.7307  16
   2  -2 -17 20.2248 25.7733  22
   2  -2 -16 293.265 106.013   9
   2  -2 -16 230.639 84.8006   6
   2  -2 -16 238.012 30.6959  16
   2  -2 -16 157.215 28.3006  22
   2  -2 -15-23.5071 93.0214   9
   2  -2 -15-54.0853 78.4159   6
   2  -2 -15-4.65250 24.3977  16
   2  -2 -14 753.766 117.151   9
   2  -2 -14 690.288 98.6780   6
   2  -2 -14 757.753 47.6218  16
   2  -2 -13 42.5198 72.1394   6
   2  -2 -13 51.3127 91.9309   9
   2  -2 -12 17.7347 66.6061   6
   2  -2 -12 23.8710 90.7944   9
   2  -2 -11 2246.58 150.303   6
   2  -2 -11 2278.92 173.974   9
   2  -2 -10 177.060 90.1823   9
   2  -2 -10 128.178 66.7789   6
   2  -2 -10 106.366 30.0537   1
   2  -2  -9 7606.86 365.122   6
   2  -2  -9 7482.64 342.618   1
   2  -2  -9 8222.91 383.811   9
   2  -2  -8 1906.87 120.976   6
   2  -2  -8 1894.30 103.810   1
   2  -2  -8 1815.92 138.775   9
   2  -2  -7 385.166 82.5371   9
   2  -2  -7 482.823 53.2695   1
   2  -2  -7 421.933 66.3263   6
   2  -2  -6 100.412 69.0676   9
   2  -2  -6 52.2434 52.8916   6
   2  -2  -6 131.143 45.9196   1
   2  -2  -5 742.147 68.0319   6
   2  -2  -5 729.411 67.4437   1
   2  -2  -5 864.838 83.5009   9
   2  -2  -4 12527.7 572.216   1
  -2   2   4 13056.8 557.221  10
   2  -2  -4 12659.6 575.667   9
   2  -2  -3 362.937 61.2075   1
   2  -2  -3 368.152 59.8847   9
  -2   2   3 244.570 38.3337  10
  -2   2   2 11172.1 489.561  10
   2  -2  -2 11135.1 493.965   9
  -2   2   1 1904.40 103.036  10
   2  -2  -1 1888.91 101.770   9
  -2   2   0 186.574 50.6735  10
   2  -2   0 177.166 61.4458   1
  -2   2  -1 7751.23 329.137   5
  -2   2  -1 7030.59 334.119  10
   2  -2   1 6969.11 336.697   1
  -2   2  -2 830.924 72.3106   5
   2  -2   2 856.291 77.0954   1
  -2   2  -3 31893.9 1339.57   5
   2  -2   3 33533.9 1337.87   1
   2  -2   3 30164.1 1318.60  11
   2  -2   4 23632.9 994.622   1
  -2   2  -4 21552.2 1002.43   5
   2  -2   5 1415.24 92.7104   1
  -2   2  -5 1413.14 123.718   5
  -2   2  -6 9611.89 479.121   5
  -2   2  -6 9824.16 459.537  10
   2  -2   6 10446.3 452.488   1
  -2   2  -7 259.075 105.470   5
  -2   2  -7 250.943 61.7890  10
   2  -2   7 278.787 52.8632   1
  -2   2  -8 705.869 128.078   5
  -2   2  -8 799.729 82.6739  10
   2  -2   8 1018.85 70.1019   1
  -2   2  -9 102.977 106.962   5
  -2   2  -9 134.493 69.9914  10
   2  -2   9 76.3862 39.4594   1
  -2   2 -10 1060.65 143.075   5
  -2   2 -10 914.516 88.5903  10
  -2   2 -11 117.690 68.8344  10
  -2   2 -12 26.0924 53.3784  10
  -2   2 -13 1974.62 127.027  10
  -2   2 -14 78.0614 49.8029  10
  -2   2 -14 120.716 30.0121  14
  -2   2 -15 4793.65 221.265  16
  -2   2 -15 4790.94 249.309  10
  -2   2 -15 5019.25 222.284  14
  -2   2 -16 260.170 35.2384  14
  -2   2 -16 222.188 55.1629  10
  -2   2 -16 236.814 32.9859  16
  -2   2 -17 472.032 41.4182  16
  -2   2 -17 525.641 44.3493  14
  -2   2 -17 444.344 44.3241  22
  -2   2 -18 4.35194 32.4391  21
  -2   2 -18-7.43563 31.7319  22
  -2   2 -18 23.0933 28.1507  16
  -2   2 -18 21.3661 32.2971  14
  -2   2 -19 52.3268 32.6243  22
  -2   2 -19 59.0145 32.4371  21
  -2   2 -19-12.0392 95.5387   6
  -2   2 -19 103.544 34.5082  14
  -2   2 -20 231.969 38.0182  22
  -2   2 -20 249.990 99.8109   6
  -2   2 -20 233.504 37.9652  14
  -2   2 -21 31.4625 31.5478  22
  -2   2 -21 48.1996 91.4208   6
  -2   2 -21 62.0747 34.1461  14
  -2   2 -22 302.530 47.9482  31
  -2   2 -22 444.540 42.1096  14
  -2   2 -22 336.875 40.1892  22
  -2   2 -23 227.469 42.1280  31
  -2   2 -23 217.367 35.4955  14
  -2   2 -23 215.120 34.8090  22
  -2   2 -24 958.363 67.6857  31
  -2   2 -24 1121.12 62.2497  14
  -2   2 -24 1048.30 62.2828  22
  -2   2 -25 87.2748 34.0208  31
  -2   2 -25 87.4731 27.3478  14
  -2   2 -25 46.6126 26.2759  22
  -2   2 -26 398.729 39.8476  31
  -2   2 -26 442.313 32.7679  14
  -2   2 -26 450.342 34.0132  22
  -2   2 -27 19.1116 25.8313  31
  -2   2 -27 19.3998 17.2251  14
  -2   2 -27-0.95256 18.4241  22
   2  -1 -26 187.325 26.3385  18
   2  -1 -26 148.398 28.3263  31
   2  -1 -25 736.379 58.9893  15
   2  -1 -25 631.168 47.5151  18
   2  -1 -25 763.350 49.3730  31
   2  -1 -24 435.771 53.5658  15
   2  -1 -24 364.713 41.7333  31
   2  -1 -24 360.717 42.8832  18
   2  -1 -23 182.167 37.4050  31
   2  -1 -23 123.289 48.5373  15
   2  -1 -23 173.559 39.7551  18
   2  -1 -22-24.7207 24.7015  22
   2  -1 -22 6.25443 38.7647  18
   2  -1 -22 51.2818 37.7014  31
   2  -1 -22 27.6849 27.3821  16
   2  -1 -22 75.3600 50.4953  15
   2  -1 -21 83.3700 25.8439  22
   2  -1 -21 38.2293 28.2156  16
   2  -1 -21 24.0684 42.0239  18
   2  -1 -21 19.9438 91.2341   9
   2  -1 -21 87.3053 39.5665  31
   2  -1 -20 138.234 30.4748  16
   2  -1 -20 133.222 28.2145  22
   2  -1 -20 214.160 90.5992   6
   2  -1 -20 88.4870 97.6796   9
   2  -1 -19 1600.62 150.516   6
   2  -1 -19 1356.22 96.2188  28
   2  -1 -19 1776.85 87.4325  16
   2  -1 -19 1656.14 84.0186  22
   2  -1 -19 1521.13 164.304   9
   2  -1 -18 272.008 112.204   9
   2  -1 -18 204.979 49.7469  28
   2  -1 -18 265.120 34.0734  16
   2  -1 -18 258.453 31.2592  22
   2  -1 -18 218.843 89.7539   6
   2  -1 -17 1182.44 143.373   9
   2  -1 -17 884.238 76.6055  28
   2  -1 -17 1140.58 62.8549  16
   2  -1 -17 1186.46 130.431   6
   2  -1 -17 1039.56 59.9723  22
   2  -1 -16 264.620 106.043   9
   2  -1 -16 293.797 48.9430  28
   2  -1 -16 327.362 33.1761  16
   2  -1 -16 220.261 30.4683  22
   2  -1 -16 233.573 87.5481   6
   2  -1 -15 2759.73 187.565   6
   2  -1 -15 2605.11 135.923  28
   2  -1 -15 2283.16 195.022   9
   2  -1 -15 2765.74 127.671  16
   2  -1 -14 57.2564 25.1106  16
   2  -1 -14 86.3283 47.2654  28
   2  -1 -14 60.4083 76.5082   6
   2  -1 -14 26.0014 88.6301   9
   2  -1 -13 1755.43 138.328   6
   2  -1 -13 1689.06 150.096   9
   2  -1 -12 1009.62 106.328   6
   2  -1 -12 1174.43 120.888   9
   2  -1 -11 190.441 75.9074   6
   2  -1 -11 235.416 89.9570   9
   2  -1 -10 3041.24 188.041   9
   2  -1 -10 2642.05 170.044   6
   2  -1  -9 1666.93 89.5626   1
   2  -1  -9 2087.45 132.851   6
   2  -1  -9 2126.34 149.928   9
   2  -1  -8 183.532 67.8937   6
   2  -1  -8 126.292 36.2536   1
   2  -1  -8 307.115 82.5125   9
   2  -1  -7 1882.18 101.749   1
   2  -1  -7 1880.85 131.943   9
   2  -1  -7 1911.67 120.898   6
   2  -1  -6 1022.68 71.9273   1
   2  -1  -6 1015.51 93.5429   9
   2  -1  -6 1081.53 85.0199   6
   2  -1  -5 898.701 66.8070   1
   2  -1  -5 881.022 74.9814   6
  -2   1   5 797.216 40.4522  10
   2  -1  -5 972.150 85.1553   9
   2  -1  -4 189.653 51.4728   6
   2  -1  -4 221.699 51.9572   1
   2  -1  -4 149.027 60.2212   9
   2  -1  -3 8051.88 378.767   9
   2  -1  -3 8910.84 381.308   1
   2  -1  -2 140.360 53.2723   1
   2  -1  -2 93.8424 41.8976   9
   2  -1  -1 2035.33 101.150   9
   2  -1   0 1450.10 93.1184   1
  -2   1  -1 1931.04 99.9735   5
   2  -1   1 2178.18 115.629   1
   2  -1   2 10774.7 463.549  11
   2  -1   2 10837.0 476.715   1
  -2   1  -2 10337.2 473.050   5
   2  -1   3 867.232 73.6107   1
  -2   1  -3 709.868 80.4338   5
   2  -1   4 15448.8 649.824   1
  -2   1  -4 13643.5 660.870   5
   2  -1   5 223.650 53.1295   1
  -2   1  -5 105.486 91.6177   5
   2  -1   5 171.932 22.9934   7
  -2   1  -6 631.753 112.732   5
   2  -1   6 578.196 35.8280   7
  -2   1  -6 647.171 67.4749  10
   2  -1   6 642.895 61.0089   1
   2  -1   7 74.3674 43.3259   1
  -2   1  -7 89.3334 96.7566   5
  -2   1  -7 36.0183 49.1064  10
  -2   1  -8 2498.79 148.413  10
   2  -1   8 2832.85 135.848   1
  -2   1  -9 100.062 51.6858  10
   2  -1   9 103.869 35.2000   1
  -2   1 -10 1231.84 94.6213  10
  -2   1 -11 3014.53 166.348  10
  -2   1 -12 155.605 54.6393  10
  -2   1 -13 3636.46 192.188  10
  -2   1 -14 3675.68 194.365  10
  -2   1 -15 6821.01 362.058   6
  -2   1 -15 6920.79 372.407   9
  -2   1 -15 6722.85 328.343  10
  -2   1 -15 7018.16 304.426  16
  -2   1 -15 6725.81 304.553  14
  -2   1 -16 102.817 31.4684  22
  -2   1 -16 134.072 96.3372   6
  -2   1 -16 106.559 45.3018  10
  -2   1 -16 105.200 97.7361   9
  -2   1 -16 126.598 28.6263  16
  -2   1 -16 136.660 32.2869  14
  -2   1 -17 4995.88 230.474  22
  -2   1 -17 4930.88 293.110   6
  -2   1 -17 4720.86 301.938   9
  -2   1 -17 5099.96 228.266  16
  -2   1 -17 5043.56 228.712  14
  -2   1 -18 5085.42 235.392  22
  -2   1 -18 5216.80 303.599   6
  -2   1 -18 5308.06 317.618   9
  -2   1 -18 5046.39 233.224  16
  -2   1 -18 5247.49 234.324  14
  -2   1 -19 245.439 103.239   6
  -2   1 -19 164.248 36.2686  14
  -2   1 -19 175.721 33.1279  16
  -2   1 -19 170.426 36.6171  22
  -2   1 -20 5238.86 308.503   6
  -2   1 -20 5146.76 235.728  14
  -2   1 -20 5145.85 235.100  16
  -2   1 -20 5198.90 237.272  22
  -2   1 -21 297.539 106.138   6
  -2   1 -21 308.717 38.9331  14
  -2   1 -21 285.114 34.8917  16
  -2   1 -21 254.777 37.9517  22
  -2   1 -22 2448.38 191.712   6
  -2   1 -22 2435.83 124.082  22
  -2   1 -22 2561.54 123.280  14
  -2   1 -23 2947.61 143.067  22
  -2   1 -23 3012.34 141.843  14
  -2   1 -24 665.471 48.4639  22
  -2   1 -24 671.873 47.1200  14
  -2   1 -24 681.746 55.2224  31
  -2   1 -25 3529.05 165.813  31
  -2   1 -25 3524.78 162.150  22
  -2   1 -25 3209.48 162.938  15
  -2   1 -25 3703.51 160.934  14
  -2   1 -26 39.5907 22.6282  22
  -2   1 -26 23.6533 22.2807  14
  -2   1 -26 45.7451 31.5382  31
  -2   1 -27 1231.96 62.7602  22
  -2   1 -27 1231.18 60.2558  14
  -2   1 -27 1253.59 67.6185  31
   2   0 -26 1448.47 77.8090  15
   2   0 -26 1418.84 73.7464  31
   2   0 -25 592.868 45.3514  31
   2   0 -25 664.090 52.8417  15
   2   0 -25 576.771 43.0606  18
   2   0 -24 1021.91 63.9562  31
   2   0 -24 1102.34 71.6455  15
   2   0 -24 940.035 61.5596  18
   2   0 -23 441.333 46.2984  31
   2   0 -23 381.375 45.3064  18
   2   0 -23 500.851 56.4454  15
   2   0 -22 143.507 39.6427  31
   2   0 -22 202.389 51.5706  15
   2   0 -22 109.719 40.0241  18
   2   0 -22 110.920 25.6020  22
   2   0 -21 27.0986 28.2026  16
   2   0 -21 74.9225 50.8757  15
   2   0 -21 20.0111 24.7509  22
   2   0 -21 52.0252 40.7711  18
   2   0 -21 3.53845 39.3332  31
   2   0 -21 32.5689 91.4937   9
   2   0 -20-33.4639 94.0016   9
   2   0 -20 47.0131 39.5443  31
   2   0 -20 17.8074 26.2187  22
   2   0 -20 8.57444 28.3553  16
   2   0 -20 16.2248 42.5153  18
   2   0 -20-75.1488 91.2944   6
   2   0 -19 73.2827 96.4911   9
   2   0 -19 11.5425 83.5917   6
   2   0 -19 20.4074 26.5587  22
   2   0 -19 50.2336 29.1444  16
   2   0 -18 507.605 41.8911  16
   2   0 -18 441.515 117.271   9
   2   0 -18 370.191 53.8647  28
   2   0 -18 507.087 104.304   6
   2   0 -18 434.941 38.7694  22
   2   0 -17 7.92508 27.2061  16
   2   0 -17-68.1198 99.3432   9
   2   0 -17-94.2708 54.4696  28
   2   0 -17 108.155 84.8186   6
   2   0 -17 12.3986 25.5113  22
   2   0 -16 55.7669 27.9125  16
   2   0 -16 11.6645 93.9842   9
   2   0 -16 5.79003 42.9166  28
   2   0 -16 40.8783 84.1237   6
   2   0 -16 31.7465 25.6631  22
   2   0 -15 48.8486 90.6415   9
   2   0 -15 11.6868 24.8217  16
   2   0 -15 14.3601 78.9575   6
   2   0 -15-1.07662 41.1744  28
   2   0 -14 205.102 91.5603   9
   2   0 -14 190.604 28.5407  16
   2   0 -14 210.272 48.3218  28
   2   0 -14 209.390 82.1808   6
   2   0 -13 86.2370 76.4544   6
   2   0 -13 91.5579 83.6622   9
   2   0 -12 173.981 79.3213   6
   2   0 -12 204.081 86.0208   9
   2   0 -11 435.429 86.1952   6
   2   0 -11 361.838 93.6277   9
   2   0 -10 544.567 91.5306   6
   2   0 -10 643.238 96.4596   9
   2   0  -9 1174.99 110.874   6
   2   0  -9 1305.71 120.786   9
   2   0  -8 784.213 85.1053   6
   2   0  -8 669.657 50.1597   1
   2   0  -8 866.429 97.0245   9
   2   0  -7 393.085 71.8005   6
   2   0  -7 449.184 83.4940   9
   2   0  -7 375.771 45.0201   1
   2   0  -6 154.085 60.2311   6
   2   0  -6 161.901 70.0097   9
   2   0  -6 169.127 43.7915   1
   2   0  -5 1293.44 91.4847   6
   2   0  -5 1211.04 78.0680   1
   2   0  -5 1124.78 92.2283   9
   2   0  -4 6097.17 288.226   6
   2   0  -4 6433.53 285.749   1
   2   0  -4 6108.62 287.647   9
   2   0  -3 3159.81 153.273   1
   2   0  -3 2874.16 146.833   9
   2   0  -2 1194.79 83.2040   1
   2   0  -2 1127.89 66.4625   9
   2   0  -1 6815.12 305.809   9
   2   0  -1 7237.25 306.794   8
   2   0   0 12897.7 555.870   8
   2   0   1 3088.34 142.854   1
   2   0   1 2495.25 123.334  11
   2   0   2 214.936 27.3067   7
   2   0   2 244.061 57.6175   1
   2   0   2 199.084 29.2204  11
   2   0   3 130.546 25.3399   7
   2   0   3 69.3882 55.1339   1
   2   0   4 377.018 58.6137   1
   2   0   4 333.755 31.7558   7
   2   0   5 358.827 59.1476   1
  -2   0  -6 451.967 59.3040  10
   2   0   6 585.193 58.1285   1
  -2   0  -7 709.368 65.7179  10
   2   0   7 673.082 58.2796   1
  -2   0  -8 1927.96 112.914  10
   2   0   8 1945.56 102.795   1
  -2   0  -9 1210.43 82.5941  10
   2   0   9 986.015 64.7511   1
  -2   0 -10 16228.6 722.466  10
  -2   0 -11 2233.05 132.143  10
  -2   0 -12 30508.3 1333.07  10
  -2   0 -13 488.371 102.908   9
  -2   0 -13 399.605 57.2028  10
  -2   0 -14 26765.2 1150.48   9
  -2   0 -14 24607.4 1107.59  10
  -2   0 -15 5487.41 306.963   6
  -2   0 -15 5704.52 269.250  10
  -2   0 -15 5908.23 317.246   9
  -2   0 -15 5578.92 250.097  22
  -2   0 -15 5427.06 247.974  16
  -2   0 -16 9032.60 407.307  14
  -2   0 -16 8997.18 409.294  22
  -2   0 -16 10349.0 475.881   6
  -2   0 -16 10258.1 485.383   9
   2   0  16 9065.56 417.721  26
  -2   0 -16 9553.57 407.478  16
  -2   0 -17 12490.4 613.892   9
  -2   0 -17 12287.0 540.715  22
  -2   0 -17 12067.7 538.613  14
  -2   0 -17 12570.2 538.781  16
  -2   0 -17 12477.4 604.189   6
  -2   0 -18 316.804 104.759   6
  -2   0 -18 299.299 39.7474  14
  -2   0 -18 228.662 38.6474  22
  -2   0 -18 350.981 113.315   9
  -2   0 -18 354.103 37.2421  16
  -2   0 -19 10455.1 552.308   9
  -2   0 -19 10601.5 470.781  22
  -2   0 -19 11027.2 469.313  14
  -2   0 -19 10297.9 468.545  16
  -2   0 -19 11358.9 543.336   6
  -2   0 -20 993.549 132.631   6
  -2   0 -20 1005.29 63.1550  14
  -2   0 -20 1106.94 64.6265  22
  -2   0 -20 954.473 144.150   9
  -2   0 -20 995.105 61.5115  16
  -2   0 -21 5697.76 356.417   9
  -2   0 -21 5870.76 269.799  22
  -2   0 -21 5946.00 267.941  16
  -2   0 -21 5992.76 268.038  14
  -2   0 -21 6118.14 342.629   6
  -2   0 -22 4167.36 193.583  22
  -2   0 -22 3957.70 191.204  16
  -2   0 -22 4323.77 192.146  14
  -2   0 -22 4347.53 263.914   6
  -2   0 -23 950.188 61.5499  22
  -2   0 -23 994.255 59.6312  14
  -2   0 -24 4624.29 213.437  22
  -2   0 -24 4721.77 211.649  14
  -2   0 -25 120.336 28.3903  22
  -2   0 -25 171.050 37.5027  31
  -2   0 -25 104.784 26.9090  14
  -2   0 -26 1676.34 83.7318  22
  -2   0 -26 1617.67 87.6416  15
  -2   0 -26 1616.45 88.3504  31
  -2   0 -26 1749.67 81.5416  14
  -2   0 -27 1048.81 52.7790  22
  -2   0 -27 930.688 48.6322  14
  -2   0 -27 961.119 54.9761  15
   2   1 -26 218.916 33.2672  15
   2   1 -25 704.036 46.9963  31
   2   1 -25 558.919 40.9022  18
   2   1 -25 672.288 51.0550  15
   2   1 -24 580.857 48.3182  31
   2   1 -24 505.681 43.4732  18
   2   1 -24 602.558 54.4085  15
   2   1 -23 3.95868 32.3308  18
   2   1 -23 32.4108 35.7671  31
   2   1 -23 9.79116 44.0036  15
   2   1 -22 32.8349 36.4021  18
   2   1 -22 12.8578 24.5740  22
   2   1 -22 50.3076 38.2799  31
   2   1 -22 17.6514 45.8438  15
   2   1 -21 838.076 64.8294  18
   2   1 -21 933.378 73.6364  15
   2   1 -21 829.679 53.2654  22
   2   1 -21 1016.61 66.5542  31
   2   1 -21 744.504 124.504   9
   2   1 -20 470.487 118.042   9
   2   1 -20 553.353 56.3928  18
   2   1 -20 581.686 43.8946  22
   2   1 -20 687.101 67.6589  15
   2   1 -20 510.002 112.514   6
   2   1 -20 588.403 56.3899  31
   2   1 -19 188.751 99.4638   9
   2   1 -19 171.045 46.0952  18
   2   1 -19 183.949 30.5907  22
   2   1 -19 131.383 31.4701  16
   2   1 -19 99.8294 89.3525   6
   2   1 -19 176.471 45.1685  31
   2   1 -18 1226.59 76.0943  31
   2   1 -18 1093.36 76.4653  18
   2   1 -18 1065.07 65.4935  16
   2   1 -18 958.557 137.738   9
   2   1 -18 1160.33 64.9947  14
   2   1 -18 1123.66 64.3240  22
   2   1 -18 1035.05 129.194   6
   2   1 -17 217.356 33.5777  16
   2   1 -17 426.074 103.930   6
   2   1 -17 321.836 107.537   9
   2   1 -17 244.549 34.5598  14
   2   1 -17 250.828 32.6327  22
   2   1 -16 43.0057 26.5871  16
   2   1 -16 62.4517 93.4660   9
   2   1 -16 52.4990 80.4378   6
   2   1 -16-14.8563 42.4237  28
   2   1 -16 33.3928 28.0710  14
   2   1 -16 49.6070 25.7762  22
   2   1 -15 1451.43 146.191   9
   2   1 -15 1243.43 102.682  11
   2   1 -15 1534.46 135.679   6
   2   1 -15 1215.26 80.0494  28
   2   1 -15 1360.18 71.8359  16
   2   1 -15 1361.02 70.9118  22
   2   1 -14 379.018 95.6976   9
   2   1 -14 181.729 43.5550  28
   2   1 -14 231.406 59.0754  11
   2   1 -14 310.147 32.2337  16
   2   1 -14 394.312 91.5601   6
   2   1 -13 964.687 109.171   6
   2   1 -13 914.354 118.764   9
   2   1 -12 3368.93 210.753   6
   2   1 -12 3891.07 219.279   9
   2   1 -11 7297.77 362.721   6
   2   1 -11 7125.23 362.951   9
   2   1 -10 441.757 85.7251   6
   2   1 -10 517.198 89.0368   9
   2   1  -9 11412.5 567.530   6
   2   1  -9 13340.1 573.005   9
   2   1  -8 4404.99 237.169   6
   2   1  -8 4711.40 239.511   9
   2   1  -7 13721.1 611.968   6
   2   1  -7 13305.0 611.177   9
   2   1  -6 8963.28 425.818   1
   2   1  -6 10216.6 442.252   6
   2   1  -6 10249.0 442.875   9
   2   1  -5 1742.73 113.810   9
   2   1  -5 1592.50 119.974   2
   2   1  -5 1745.69 101.977   1
   2   1  -5 1715.90 131.930   5
   2   1  -5 1900.10 111.754   6
   2   1  -4 15254.8 668.551   9
   2   1  -4 14644.7 677.177   2
   2   1  -4 14826.7 679.505   5
   2   1  -4 15707.2 669.718   6
   2   1  -4 15104.2 666.302   1
   2   1  -3 2237.62 122.275   1
   2   1  -3 2356.41 147.732   2
   2   1  -3 2335.59 116.438  11
   2   1  -3 2148.50 115.592   9
   2   1  -3 2004.10 114.270   8
   2   1  -3 1986.92 129.387   5
   2   1  -2 2840.13 142.097   8
   2   1  -2 2697.08 148.135   5
   2   1  -2 2956.58 178.786   2
   2   1  -2 3356.93 155.357   1
   2   1  -2 3056.54 138.480   9
   2   1  -1 3703.95 170.323   8
   2   1  -1 3737.15 169.806   5
   2   1   0 17336.1 748.888   8
   2   1   1 2741.51 144.353   1
  -2  -1  -1 2643.74 119.169   9
   2   1   2 28013.0 1236.48   1
   2   1   2 29195.3 1247.94   2
   2   1   3 1109.99 112.637   2
   2   1   3 1017.69 83.4673   1
   2   1   4 2195.48 144.282   2
   2   1   4 2028.06 118.325   1
   2   1   5 1190.88 83.2629   1
   2   1   5 1038.53 107.330   2
   2   1   6 1362.62 86.1460   1
   2   1   6 1296.01 108.874   2
   2   1   7 357.491 50.9822   1
  -2  -1  -8 394.263 50.6906  10
  -2  -1  -9 1542.25 95.2555  10
  -2  -1 -10 1416.57 131.220   9
  -2  -1 -10 849.553 84.8549  10
  -2  -1 -11 29798.1 1341.36  10
  -2  -1 -11 33105.6 1373.54   9
  -2  -1 -12 1033.15 85.1866  10
  -2  -1 -12 1276.85 129.279   9
  -2  -1 -13 32372.4 1461.95  10
  -2  -1 -13 36980.1 1505.43   9
  -2  -1 -14 9262.16 430.539  10
  -2  -1 -14 9966.80 477.408   9
  -2  -1 -15 2489.17 174.157   6
  -2  -1 -15 2125.05 111.440  22
  -2  -1 -15 2484.37 182.161   9
  -2  -1 -15 2313.95 109.491  16
  -2  -1 -16 10095.5 475.707   6
  -2  -1 -16 9197.13 414.035  22
  -2  -1 -16 9461.89 412.180  16
  -2  -1 -16 9164.15 481.476   9
  -2  -1 -17 26.1793 88.3546   6
  -2  -1 -17 169.047 102.871   9
  -2  -1 -17 60.4502 30.7134  22
  -2  -1 -17 47.8461 27.3761  16
  -2  -1 -18 5157.54 313.718   9
  -2  -1 -18 5494.97 304.665   6
  -2  -1 -18 4981.04 232.548  14
  -2  -1 -18 5298.63 232.860  16
  -2  -1 -18 5049.91 234.356  22
  -2  -1 -19 284.151 37.9649  22
  -2  -1 -19 333.749 101.690   6
  -2  -1 -19 352.559 114.596   9
  -2  -1 -19 303.392 35.3740  16
  -2  -1 -19 314.292 38.3971  14
  -2  -1 -20 1006.44 63.6010  22
  -2  -1 -20 971.021 129.431   6
  -2  -1 -20 743.370 138.613   9
  -2  -1 -20 1051.42 62.4770  14
  -2  -1 -20 1016.17 61.4097  16
  -2  -1 -21 1498.23 169.408   9
  -2  -1 -21 1799.24 158.559   6
  -2  -1 -21 1654.35 86.7459  14
  -2  -1 -21 1586.46 88.3789  22
  -2  -1 -21 1642.59 86.2018  16
  -2  -1 -22 469.161 121.575   9
  -2  -1 -22 699.955 46.7496  14
  -2  -1 -22 498.306 44.0523  16
  -2  -1 -22 507.295 46.0872  22
  -2  -1 -22 697.701 113.129   6
  -2  -1 -23 1408.46 74.4488  14
  -2  -1 -23 1374.60 76.6596  22
  -2  -1 -23 1323.06 74.1466  16
  -2  -1 -24 22.6981 26.2060  14
  -2  -1 -24-30.6429 28.1743  22
  -2  -1 -24-2.46431 25.9309  16
  -2  -1 -25 780.603 46.9917  14
  -2  -1 -25 744.649 49.5108  22
  -2  -1 -26 1085.65 55.2930  14
  -2  -1 -26 1009.43 57.7815  22
  -2  -1 -27 67.1588 31.2060  15
  -2  -1 -27 21.2365 19.8184  22
   2   2 -26 32.7023 34.0375  27
   2   2 -25 258.999 34.6879  31
   2   2 -25 265.907 35.5822  15
   2   2 -24 301.147 32.8302  18
   2   2 -24 301.206 41.5981  15
   2   2 -24 297.577 39.4322  31
   2   2 -23 35.0440 22.1161  22
   2   2 -23 61.3212 31.9833  18
   2   2 -23 93.0785 37.1194  31
   2   2 -23 10.9555 39.2624  15
   2   2 -22 2118.93 104.845  22
   2   2 -22 2102.21 111.353  18
   2   2 -22 2242.07 118.553  15
   2   2 -22 2324.96 115.313  31
   2   2 -21 2571.34 123.900  14
   2   2 -21 2545.77 131.420  18
   2   2 -21 2534.62 123.958  22
   2   2 -21 2790.46 134.129  31
   2   2 -21 2609.65 136.996  15
   2   2 -20 1891.17 108.644  15
   2   2 -20 1767.50 92.7264  14
   2   2 -20 1801.72 164.807   6
   2   2 -20 1738.38 102.290  18
   2   2 -20 1821.34 93.1325  22
   2   2 -20 1966.35 104.185  31
   2   2 -20 1709.11 167.807   9
   2   2 -19 4906.48 231.609  15
   2   2 -19 4947.62 219.689  14
   2   2 -19 4864.67 291.410   6
   2   2 -19 4570.00 226.619  18
   2   2 -19 4785.73 219.381  22
   2   2 -19 4985.80 227.794  31
   2   2 -19 4114.30 289.673   9
   2   2 -18 83.6454 31.0375  14
   2   2 -18 85.2488 51.2604  15
   2   2 -18 93.1242 89.4576   6
   2   2 -18 93.2579 43.9348  18
   2   2 -18 79.7249 29.2595  22
   2   2 -18 121.460 43.4941  31
   2   2 -18 99.4351 94.5880   9
   2   2 -17 4161.01 193.405  16
   2   2 -17 4199.62 192.723  14
   2   2 -17 4156.03 260.233   6
   2   2 -17 4012.20 200.503  18
   2   2 -17 4230.97 192.493  22
   2   2 -17 4357.21 200.630  31
   2   2 -17 3978.66 263.558   9
   2   2 -16 3703.46 173.584  16
   2   2 -16 3741.29 172.887  14
   2   2 -16 3665.98 235.585   6
   2   2 -16 3668.81 180.654  18
   2   2 -16 3727.61 172.421  22
   2   2 -16 3879.75 180.394  31
   2   2 -16 3362.74 237.572   9
   2   2 -15 850.968 52.5657  16
   2   2 -15 695.921 113.152   9
   2   2 -15 756.093 118.759   6
   2   2 -15 835.018 51.6552  22
   2   2 -15 764.679 62.8135  18
   2   2 -15 865.837 53.2954  14
   2   2 -14 2328.37 126.971  28
   2   2 -14 2606.75 129.856  18
   2   2 -14 2361.80 178.122   9
   2   2 -14 2562.65 120.881  16
   2   2 -14 2407.46 148.792  11
   2   2 -13 2762.80 162.366  11
   2   2 -13 3049.98 192.297   9
   2   2 -12 8467.01 409.332  11
   2   2 -12 9091.69 432.379   9
   2   2 -11 2992.21 169.705  11
   2   2 -11 3196.53 190.679   9
   2   2 -10 22312.5 1007.36  11
   2   2 -10 23399.5 1021.18   9
   2   2  -9 4074.04 210.812  11
   2   2  -8 24361.5 974.251   5
   2   2  -8 19890.1 936.854  11
   2   2  -7 37255.6 1520.75   5
   2   2  -7 33654.8 1490.99   2
   2   2  -7 33461.2 1490.86  11
   2   2  -6 309.095 98.8259   5
   2   2  -6 316.689 79.9844   2
   2   2  -6 249.981 55.6693  11
   2   2  -5 48507.6 2158.42   5
   2   2  -5 47882.8 2151.71   2
   2   2  -5 51665.1 2143.92  11
   2   2  -4 23895.7 1100.75   5
   2   2  -4 25856.6 1091.22  11
   2   2  -3 20424.2 928.118   5
   2   2  -3 21775.8 923.258  11
   2   2  -2 794.786 69.8500   5
   2   2  -2 978.703 85.4359   1
   2   2  -2 923.468 63.7703  11
   2   2  -1 5338.41 243.251   5
   2   2   0 17900.5 775.462   7
   2   2   1 4870.31 241.097   1
  -2  -2  -1 4655.45 215.643   9
   2   2   2 9285.32 413.565   1
  -2  -2  -2 8916.86 394.951   9
   2   2   3 130.214 66.2338   1
  -2  -2  -3 98.6540 45.4881   9
  -2  -2  -4 41.1155 56.4995   9
  -2  -2  -5 3432.34 182.685   9
   2   2   6 10143.9 481.316   2
  -2  -2  -6 10658.8 478.628   9
   2   2   7 293.690 80.4368   2
  -2  -2  -7 304.701 85.9947   9
  -2  -2  -8 3597.49 199.350   9
   2   2   8 3110.48 179.454   2
  -2  -2  -9 5414.36 281.205   9
   2   2   9 5176.08 257.314   2
  -2  -2 -10 107.740 87.8782   9
  -2  -2 -10 19.2352 42.6953  10
  -2  -2 -11 3980.89 201.366  10
  -2  -2 -11 4462.80 243.210   9
  -2  -2 -12 10206.9 482.707   9
  -2  -2 -12 9501.96 439.622  10
  -2  -2 -13 1474.78 95.0826  10
  -2  -2 -13 1786.60 148.150   9
  -2  -2 -14 869.622 120.542   9
  -2  -2 -14 726.942 63.5684  10
  -2  -2 -15 1438.45 136.467   6
  -2  -2 -15 1432.56 79.2789  22
  -2  -2 -15 1422.19 146.969   9
  -2  -2 -15 1519.73 77.3340  16
  -2  -2 -16 1579.25 142.153   6
  -2  -2 -16 1649.09 87.4524  22
  -2  -2 -16 1646.36 84.8447  16
  -2  -2 -16 1703.24 161.072   9
  -2  -2 -17-30.4702 85.8371   6
  -2  -2 -17-19.2778 97.9633   9
  -2  -2 -17-11.4599 30.7610  22
  -2  -2 -17-7.54852 25.9939  16
  -2  -2 -18-48.1172 89.2865   6
  -2  -2 -18-13.6359 101.374   9
  -2  -2 -18 14.9591 30.6925  22
  -2  -2 -18 29.0550 27.2451  16
  -2  -2 -19-35.6973 105.607   9
  -2  -2 -19-94.5062 94.3365   6
  -2  -2 -19 32.7201 30.4031  14
  -2  -2 -19-7.20419 31.7072  22
  -2  -2 -19 27.4885 27.6857  16
  -2  -2 -20-7.35543 103.484   9
  -2  -2 -20 170.655 93.4394   6
  -2  -2 -20 142.305 32.7063  14
  -2  -2 -20 128.752 33.8702  22
  -2  -2 -20 162.214 31.2504  16
  -2  -2 -21 37.2300 109.857   9
  -2  -2 -21 68.2157 85.6005   6
  -2  -2 -21 3.34995 29.4613  14
  -2  -2 -21 19.8361 30.2872  22
  -2  -2 -21 17.0442 27.4161  16
  -2  -2 -22 176.148 105.189   9
  -2  -2 -22 213.052 32.9449  14
  -2  -2 -22 194.568 31.6052  16
  -2  -2 -22 212.220 34.2730  22
  -2  -2 -22 66.7469 87.0533   6
  -2  -2 -23 6.76754 26.8603  14
  -2  -2 -23-29.1284 29.6275  22
  -2  -2 -23 59.8851 26.7211  16
  -2  -2 -24 36.5662 25.8200  14
  -2  -2 -24 14.2685 28.0212  22
  -2  -2 -24 38.1556 25.1386  16
  -2  -2 -25 485.017 35.0976  14
  -2  -2 -25 491.590 39.3099  22
  -2  -2 -25 448.779 37.0564  16
  -2  -2 -26 84.9249 24.3939  22
  -2  -2 -27 328.829 28.7214  22
  -2  -2 -27 376.930 40.4910  15
   2   3 -25 390.627 45.8024  27
   2   3 -24 14.9270 32.7094  31
   2   3 -24-1.42902 30.5458  15
   2   3 -23 2087.54 105.741  22
   2   3 -23 2355.29 114.830  15
   2   3 -23 2264.19 110.017  18
   2   3 -22 2153.36 109.883  18
   2   3 -22 2186.12 114.365  15
   2   3 -22 2124.73 104.866  22
   2   3 -22 2197.00 105.552  14
   2   3 -22 2273.51 115.611  31
   2   3 -21 1611.86 93.0632  18
   2   3 -21 1697.22 87.3874  22
   2   3 -21 1735.18 98.8058  15
   2   3 -21 1853.58 99.3142  31
   2   3 -21 1743.22 88.2559  14
   2   3 -20 10429.3 438.463  14
   2   3 -20 9502.12 442.412  18
   2   3 -20 9770.12 437.792  22
   2   3 -20 10007.1 445.597  15
   2   3 -20 10118.1 445.022  31
   2   3 -20 9368.42 510.024   9
   2   3 -19 106.400 42.1050  18
   2   3 -19 132.202 31.1889  22
   2   3 -19 172.737 95.8174   9
   2   3 -19 128.182 33.6526  14
   2   3 -19 167.910 50.9155  15
   2   3 -19 163.312 46.2529  31
   2   3 -18 8501.60 389.294  18
   2   3 -18 8473.29 391.034  15
   2   3 -18 7778.88 450.874   9
   2   3 -18 8852.94 383.828  14
   2   3 -18 9033.45 390.729  31
   2   3 -18 8574.31 383.293  22
   2   3 -17 2805.79 145.371  18
   2   3 -17 2753.03 147.821  15
   2   3 -17 2673.75 208.568   9
   2   3 -17 2855.64 137.841  14
   2   3 -17 2948.09 145.380  31
   2   3 -17 2863.24 136.892  22
   2   3 -16 2557.23 129.841  18
   2   3 -16 2443.08 131.828  15
   2   3 -16 2229.95 185.225   9
   2   3 -16 2587.03 122.245  14
   2   3 -16 2334.48 135.363  29
   2   3 -16 2591.13 129.979  31
   2   3 -16 2419.44 120.766  22
   2   3 -15 6550.38 296.786  18
   2   3 -15 6244.63 297.300  15
   2   3 -15 5946.94 348.327   9
   2   3 -15 6319.32 289.548  14
   2   3 -15 6558.47 289.488  22
   2   3 -15 6312.09 299.218  29
   2   3 -15 6955.66 296.190  31
   2   3 -14 81.5794 56.5246  29
   2   3 -14 108.061 38.8342  31
   2   3 -14 98.4726 40.8414  18
   2   3 -14 98.9571 45.6902  15
   2   3 -14 72.7406 31.8132  14
   2   3 -14 74.1510 28.3700  22
   2   3 -14 150.171 92.9161   9
   2   3 -13 5226.33 240.556  31
   2   3 -13 5151.83 290.191   9
   2   3 -12 7.55094 46.1134  11
   2   3 -12 57.8778 91.9149   9
   2   3 -11 6587.18 317.931  11
   2   3 -10 6256.99 338.791   6
   2   3 -10 6539.46 322.133  11
   2   3  -9 1171.77 115.308   6
   2   3  -9 1357.65 98.8386  11
   2   3  -9 1326.15 101.035   2
   2   3  -8 24984.3 1104.81  10
   2   3  -8 24680.2 1105.49  11
   2   3  -8 26145.3 1143.50   5
   2   3  -8 24664.6 1117.02   6
   2   3  -8 25956.4 1110.52   2
   2   3  -7 9028.58 399.247  11
   2   3  -7 8184.75 397.755  10
   2   3  -7 8650.68 430.892   5
   2   3  -7 8617.11 408.944   6
   2   3  -7 8905.60 410.894   2
   2   3  -6 16696.2 698.869   6
   2   3  -6 15834.1 714.948   5
   2   3  -6 14397.3 689.895  10
   2   3  -6 15740.0 689.544  11
   2   3  -5 32041.0 1436.43   5
   2   3  -5 34327.4 1425.68   6
   2   3  -5 32671.5 1419.00  11
   2   3  -5 31755.4 1421.25  10
   2   3  -4 518.067 82.7591   5
   2   3  -4 498.702 65.9083   6
   2   3  -4 530.937 55.0746  11
   2   3  -3 74401.7 3312.35   5
   2   3  -3 78165.0 3306.03   6
   2   3  -3 77540.3 3305.12  11
   2   3  -2 21269.0 921.630   5
   2   3  -2 20866.0 916.709  11
   2   3  -1 6717.09 300.892   7
   2   3   0 6217.09 279.361   7
  -2  -3  -1 34038.7 1534.41   9
   2   3   1 36407.3 1540.62   8
   2   3   1 37817.9 1539.47   7
  -2  -3  -2 949.154 63.7754   9
  -2  -3  -3 16689.0 729.162   9
  -2  -3  -4 7355.91 337.230   9
  -2  -3  -5 16270.4 721.141   9
  -2  -3  -6 366.513 74.6961   9
  -2  -3  -7 13331.9 608.947   9
  -2  -3  -8 5704.78 291.813   9
  -2  -3  -9 5180.64 283.172   9
   2   3   9 5288.98 267.929   2
  -2  -3 -10 8561.33 398.014   9
   2   3  10 7295.36 364.457   2
  -2  -3 -11 237.362 96.5729   9
  -2  -3 -11 122.331 42.2315  10
  -2  -3 -12 1375.87 139.029   9
  -2  -3 -12 1334.20 85.4057  10
  -2  -3 -13 689.905 116.244   9
  -2  -3 -13 616.008 56.5339  10
  -2  -3 -14 1006.87 119.273   6
  -2  -3 -14 958.224 134.561   9
  -2  -3 -15 443.754 94.3252   6
  -2  -3 -15 495.817 113.892   9
  -2  -3 -15 493.197 39.7715  16
  -2  -3 -16 1738.39 94.3817  22
  -2  -3 -16 1975.49 173.531   9
  -2  -3 -16 1856.86 92.2911  16
  -2  -3 -16 1863.08 154.821   6
  -2  -3 -17 183.583 35.3405  22
  -2  -3 -17 359.002 111.671   9
  -2  -3 -17 248.158 32.9665  16
  -2  -3 -17 273.160 90.6271   6
  -2  -3 -18 757.844 54.5908  22
  -2  -3 -18 663.401 129.437   9
  -2  -3 -18 781.297 52.3993  16
  -2  -3 -18 692.185 112.060   6
  -2  -3 -19 824.815 114.293   6
  -2  -3 -19 652.982 48.2956  14
  -2  -3 -19 626.263 50.4004  22
  -2  -3 -19 720.797 48.3415  16
  -2  -3 -19 684.330 133.326   9
  -2  -3 -20 259.692 90.3848   6
  -2  -3 -20 250.985 34.0112  14
  -2  -3 -20 215.918 36.2433  22
  -2  -3 -20 263.774 34.3071  16
  -2  -3 -20 89.3384 107.433   9
  -2  -3 -21 1001.70 125.802   6
  -2  -3 -21 1071.22 63.3009  14
  -2  -3 -21 1090.63 66.6472  22
  -2  -3 -21 1096.57 64.3215  16
  -2  -3 -21 1188.52 153.487   9
  -2  -3 -22 215.031 89.9215   6
  -2  -3 -22 208.469 35.0322  22
  -2  -3 -22 239.702 33.9307  16
  -2  -3 -22 138.594 99.9783   9
  -2  -3 -22 273.362 33.1224  14
  -2  -3 -23 175.982 31.6873  22
  -2  -3 -23 210.517 30.2036  14
  -2  -3 -23 130.325 30.0710  16
  -2  -3 -24 385.315 38.1693  22
  -2  -3 -24 439.180 34.1893  14
  -2  -3 -24 374.949 35.8446  16
  -2  -3 -25-0.78071 24.9103  22
  -2  -3 -25 7.39554 24.0269  16
  -2  -3 -26 458.236 35.3878  22
  -2  -3 -27 299.063 34.2425  31
  -2  -3 -27 291.690 27.1035  22
   2   4 -25 29.7943 34.5373  27
   2   4 -24 368.003 46.5704  27
   2   4 -23 414.857 43.8210  31
   2   4 -23 325.897 31.6008  14
   2   4 -22 297.171 31.2148  22
   2   4 -22 346.854 37.4053  18
   2   4 -22 397.745 46.5527  31
   2   4 -22 369.015 34.9295  14
   2   4 -21 2171.45 109.225  22
   2   4 -21 2081.77 113.108  18
   2   4 -21 2420.34 120.437  31
   2   4 -21 2395.49 111.054  14
   2   4 -20 17.6436 31.0446  14
   2   4 -20 75.3427 36.4179  18
   2   4 -20 33.1532 27.8130  22
   2   4 -20 54.2559 44.3262  31
   2   4 -20 39.6627 41.8254  15
   2   4 -19 2269.02 184.129   9
   2   4 -19 2128.86 182.238   6
   2   4 -19 2227.65 118.987  18
   2   4 -19 2193.20 113.074  22
   2   4 -19 2347.38 115.014  14
   2   4 -19 2371.54 122.186  15
   2   4 -18 591.945 61.0325  15
   2   4 -18 597.548 50.2396  14
   2   4 -18 806.321 118.336   6
   2   4 -18 567.533 55.9544  18
   2   4 -18 708.185 48.5871  22
   2   4 -18 371.571 104.653   9
   2   4 -18 576.639 70.5374  29
   2   4 -17 236.140 38.8273  14
   2   4 -17 207.732 49.5389  15
   2   4 -17 232.764 97.7531   6
   2   4 -17 225.280 45.7724  18
   2   4 -17 227.904 34.8546  22
   2   4 -17 167.741 64.0686  29
   2   4 -17 315.741 99.0982   9
   2   4 -16 3503.34 167.841  18
   2   4 -16 3389.36 161.074  14
   2   4 -16 3658.18 227.790   6
   2   4 -16 3217.47 167.783  15
   2   4 -16 3346.86 160.236  22
   2   4 -16 3246.20 226.497   9
   2   4 -16 3518.12 175.609  29
   2   4 -15 81.6400 34.3514  14
   2   4 -15 108.244 46.6105  15
   2   4 -15 57.6569 83.4663   6
   2   4 -15 203.218 47.1062  18
   2   4 -15 106.887 30.7727  22
   2   4 -15 99.9746 63.6791  29
   2   4 -15 10.5811 86.4750   9
   2   4 -14 1357.29 85.4771  18
   2   4 -14 1384.71 76.2807  14
   2   4 -14 1288.65 133.833   6
   2   4 -14 1200.70 83.6643  15
   2   4 -14 1376.37 135.346   9
   2   4 -14 1470.58 98.5823  29
   2   4 -14 1342.83 73.8650  22
   2   4 -13 259.575 34.8715  22
   2   4 -13 187.840 35.8337  14
   2   4 -13 224.727 87.1948   9
   2   4 -13 265.409 49.0629  18
   2   4 -13 293.480 66.3103  29
   2   4 -13 134.007 79.1912   6
   2   4 -12 883.595 107.139   6
   2   4 -11 1085.73 86.7689  11
   2   4 -11 1233.89 151.732   5
   2   4 -11 1149.22 110.965   6
   2   4 -10 4082.17 212.150  11
   2   4 -10 4289.10 271.653   5
   2   4 -10 4232.55 235.021   6
   2   4  -9 2696.54 146.369  10
   2   4  -9 2416.53 139.413  11
   2   4  -9 2392.96 192.675   5
   2   4  -9 2123.30 157.039   6
   2   4  -9 2430.79 155.964   2
   2   4  -8 22002.5 991.199   5
   2   4  -8 21864.8 963.208   6
   2   4  -8 21072.7 948.341  11
   2   4  -8 21605.0 955.222  10
   2   4  -7 153.664 66.0991   6
   2   4  -7 123.202 97.1408   5
   2   4  -7 107.039 55.9512  10
   2   4  -7 99.6432 47.0327  11
   2   4  -6 34760.8 1471.82  11
   2   4  -6 30691.5 1476.82  10
   2   4  -6 33397.8 1498.75   5
   2   4  -6 36612.0 1482.30   6
   2   4  -5 4381.00 232.933  10
   2   4  -5 4605.67 225.799  11
   2   4  -5 4753.34 252.748   5
   2   4  -5 4938.69 234.256   6
   2   4  -5 4962.22 240.157   8
   2   4  -4 13024.3 576.903  10
   2   4  -4 12279.2 577.775   8
   2   4  -4 13327.3 573.236   6
   2   4  -4 12311.5 585.092   5
   2   4  -3 13008.0 586.311   8
   2   4  -3 13129.9 592.070   5
   2   4  -2 1985.77 119.585   8
   2   4  -2 2144.15 108.743   7
   2   4  -2 2164.83 130.203   5
   2   4  -1 19108.7 844.619   8
   2   4  -1 19384.7 838.327   7
   2   4   0 5820.80 265.156   7
   2   4   0 5815.32 270.028   8
  -2  -4  -1 1433.97 78.1984   9
   2   4   1 1318.42 81.0023   7
   2   4   1 1267.83 82.8684   8
  -2  -4  -2 20220.1 919.812   9
   2   4   2 22509.7 924.591   8
  -2  -4  -3 11445.9 508.499   9
  -2  -4  -4 13571.5 602.437   9
  -2  -4  -5 2067.19 125.804   9
  -2  -4  -6 7340.71 348.411   9
  -2  -4  -7 854.020 92.1088   9
  -2  -4  -8 8793.47 423.510   9
  -2  -4  -9 3243.82 200.270   9
  -2  -4 -10 1857.59 149.751   9
  -2  -4 -11 5322.54 268.557   9
   2   4  11 3899.34 230.628   2
  -2  -4 -12 118.313 36.3595  10
  -2  -4 -12 201.626 102.536   9
  -2  -4 -13 2107.96 148.060   6
  -2  -4 -13 2062.47 176.146   9
  -2  -4 -14 82.8148 73.0915   6
  -2  -4 -14 192.953 107.587   9
  -2  -4 -15 633.862 44.1387  12
  -2  -4 -15 552.436 121.682   9
  -2  -4 -15 620.841 46.3450  16
  -2  -4 -15 586.564 58.1643  28
  -2  -4 -15 638.077 94.6376   6
  -2  -4 -16-13.2558 26.7474  12
  -2  -4 -16 53.8531 28.5070  16
  -2  -4 -16 74.1466 79.3597   6
  -2  -4 -16 6.56752 109.009   9
  -2  -4 -17 240.239 34.6363  16
  -2  -4 -17 262.536 111.566   9
  -2  -4 -17 263.516 86.5990   6
  -2  -4 -18 101.152 33.6738  22
  -2  -4 -18 156.069 32.0220  16
  -2  -4 -18 115.296 105.045   9
  -2  -4 -18 9.69431 83.0563   6
  -2  -4 -19 10.7137 31.5512  22
  -2  -4 -19-0.96675 28.5815  16
  -2  -4 -19 7.40538 110.669   9
  -2  -4 -19-54.8630 80.7118   6
  -2  -4 -20 40.3385 77.9920   6
  -2  -4 -20 17.2059 31.7877  22
  -2  -4 -20 18.4948 28.5520  16
  -2  -4 -20 35.5486 28.9469  14
  -2  -4 -20-44.9458 109.365   9
  -2  -4 -21 48.5780 32.3442  22
  -2  -4 -21 57.8930 29.7813  16
  -2  -4 -21 63.9320 29.3591  14
  -2  -4 -21-22.2815 113.526   9
  -2  -4 -22 49.6966 30.0983  22
  -2  -4 -22 60.8694 28.5405  16
  -2  -4 -22 17.1133 27.2129  14
  -2  -4 -22 108.021 102.315   9
  -2  -4 -23 757.681 47.5361  14
  -2  -4 -23 806.006 51.1713  16
  -2  -4 -23 754.083 52.7353  22
  -2  -4 -24 6.52543 25.4848  16
  -2  -4 -24 3.44500 26.6415  22
  -2  -4 -25 408.913 34.0465  16
  -2  -4 -25 351.821 34.3242  22
  -2  -4 -26 22.3192 20.2217  16
  -2  -4 -26-3.79917 21.8295  22
  -2  -4 -27 258.003 26.2177  22
  -2  -4 -27 285.943 33.2022  31
   2   5 -24 70.3241 36.5865  27
   2   5 -23 16.7032 40.9922  27
   2   5 -23 16.3666 23.5484  14
   2   5 -22 40.1969 43.7974  27
   2   5 -22 11.7734 25.8952  14
   2   5 -21 1.69863 30.1012  18
   2   5 -21-9.76873 29.8501  14
   2   5 -21 0.75336 24.9696  22
   2   5 -20 12.8775 32.7981  18
   2   5 -20-15.2604 31.2793  14
   2   5 -20-1.71523 26.9647  22
   2   5 -19 158.374 38.6415  18
   2   5 -19 158.717 32.1513  22
   2   5 -19 79.8892 85.9405   9
   2   5 -19 135.785 34.9174  14
   2   5 -18 368.726 44.3258  14
   2   5 -18 315.048 95.7021   6
   2   5 -18 500.154 49.2750  18
   2   5 -18 372.204 40.0355  22
   2   5 -18 354.332 98.3254   9
   2   5 -18 464.105 70.2328  29
   2   5 -17 111.810 36.6792  14
   2   5 -17 123.004 86.8372   6
   2   5 -17 128.656 41.0640  18
   2   5 -17 124.686 33.6035  22
   2   5 -17 142.727 65.7653  29
   2   5 -17 115.002 92.1897   9
   2   5 -16 8.09859 35.2464  14
   2   5 -16 19.0617 40.4439  18
   2   5 -16 63.7537 30.5577  22
   2   5 -16 53.9785 66.0104  29
   2   5 -16 105.866 87.6094   9
   2   5 -16 16.4462 83.3852   6
   2   5 -15 1060.25 66.5373  14
   2   5 -15 1103.38 73.3038  18
   2   5 -15 914.005 63.0453  22
   2   5 -15 1052.90 91.6093  29
   2   5 -15 1141.55 132.548   9
   2   5 -15 1041.09 123.564   6
   2   5 -14 1031.76 65.1705  14
   2   5 -14 1009.84 71.7563  18
   2   5 -14 1008.47 62.8696  22
   2   5 -14 1085.65 89.8729  29
   2   5 -14 968.178 124.332   9
   2   5 -14 1174.99 121.648   6
   2   5 -13 75.5617 63.7960  29
   2   5 -13 67.8555 30.1533  22
   2   5 -13 56.8230 82.1054   6
   2   5 -13 20.2247 42.4490  18
   2   5 -13 46.3916 32.6626  14
   2   5 -12 622.250 57.9909  18
   2   5 -12 508.678 93.4486   6
   2   5 -12 554.487 47.6328  14
   2   5 -12 754.620 76.8642  29
   2   5 -12 627.540 140.966   5
   2   5 -12 509.935 45.5590  22
   2   5 -11 7399.63 413.157   5
   2   5 -11 7011.01 364.417   6
   2   5 -10 256.940 120.828   5
   2   5 -10 228.647 76.0251   6
   2   5 -10 181.951 77.7974   2
   2   5  -9 19603.1 930.033   5
   2   5  -9 18574.0 891.507   6
   2   5  -9 20978.0 890.056  10
   2   5  -8 184.165 68.3251   6
   2   5  -8 170.790 106.164   5
   2   5  -8 198.183 61.9422  10
   2   5  -7 24881.0 1166.98  10
   2   5  -7 27342.8 1197.34   5
   2   5  -7 27406.7 1168.12   6
   2   5  -6 5270.53 288.119  10
   2   5  -6 5925.18 313.163   5
   2   5  -6 6268.06 287.952   6
   2   5  -5 8077.04 387.986   8
   2   5  -5 7891.67 384.481  10
   2   5  -5 7874.95 397.960   5
   2   5  -5 8362.54 378.245   6
   2   5  -4 3560.38 197.640   8
   2   5  -4 3741.83 199.320  10
   2   5  -4 3682.59 211.268   5
   2   5  -4 3858.17 189.065   6
   2   5  -3 5335.18 280.250   5
   2   5  -3 5756.55 273.631   8
   2   5  -2 6381.09 312.062   5
   2   5  -2 6457.32 305.673   8
   2   5  -2 6396.66 292.109   7
   2   5  -1 214.924 39.9229   7
   2   5  -1 216.681 51.9776   8
   2   5   0 15845.7 693.354   7
   2   5   0 15748.6 699.845   8
   2   5   1 3471.04 174.181   8
   2   5   1 3492.90 170.056   7
   2   5   2 13381.8 582.283   8
  -2  -5  -2 12851.4 577.976   9
   2   5   3 2450.07 128.559   8
  -2  -5  -3 2359.91 128.270   9
  -2  -5  -4 2770.73 149.608   9
  -2  -5  -5 1528.97 103.962   9
  -2  -5  -6 97.5916 59.8310   9
  -2  -5  -7 456.880 85.0486   9
  -2  -5  -8 578.323 88.3849   9
  -2  -5  -9 86.6465 77.1610   9
  -2  -5 -10 470.757 99.2869   9
  -2  -5 -11 215.042 91.8354   9
  -2  -5 -12-52.8802 91.3130   9
  -2  -5 -12 59.0423 67.4932   6
  -2  -5 -13 160.078 126.408   9
  -2  -5 -13 223.458 72.9551   6
  -2  -5 -14 479.101 119.790   9
  -2  -5 -14 335.412 78.0728   6
  -2  -5 -14 539.050 42.0263  16
  -2  -5 -14 469.045 38.7592  12
  -2  -5 -15 87.3589 28.3593  12
  -2  -5 -15 45.5345 41.0709  28
  -2  -5 -15 101.154 30.8084  16
  -2  -5 -15 125.221 112.979   9
  -2  -5 -15-38.0356 70.5692   6
  -2  -5 -16 3596.57 173.181  12
  -2  -5 -16 3797.48 222.563   6
  -2  -5 -16 3827.44 260.880   9
  -2  -5 -16 3739.41 175.161  16
  -2  -5 -16 3984.97 182.164  28
  -2  -5 -17-35.8963 110.542   9
  -2  -5 -17 58.2301 27.7423  12
  -2  -5 -17 12.8656 74.1003   6
  -2  -5 -17 87.6662 30.9720  16
  -2  -5 -18 910.350 59.0559  16
  -2  -5 -18 744.594 141.136   9
  -2  -5 -18 971.437 111.421   6
  -2  -5 -19 31.0436 29.3562  16
  -2  -5 -19-14.9534 105.021   9
  -2  -5 -19 46.3164 32.8700  22
  -2  -5 -20 39.8738 28.5390  14
  -2  -5 -20 65.8095 30.2398  16
  -2  -5 -20 52.6071 104.053   9
  -2  -5 -20 70.9797 32.6883  22
  -2  -5 -21 458.621 38.9008  14
  -2  -5 -21 452.058 41.7655  16
  -2  -5 -21 397.231 118.594   9
  -2  -5 -21 473.954 44.4327  22
  -2  -5 -22 353.007 34.0512  14
  -2  -5 -22 405.387 38.1439  16
  -2  -5 -22 404.283 39.5375  22
  -2  -5 -23 126.760 29.4119  16
  -2  -5 -23 147.993 30.9579  22
  -2  -5 -24 102.871 26.0352  16
  -2  -5 -24 91.7707 28.3159  22
  -2  -5 -25 223.083 28.4850  16
  -2  -5 -25 216.580 28.7715  22
  -2  -5 -26 338.887 29.7837  16
  -2  -5 -26 374.437 30.5381  22
  -2  -5 -27 99.0815 20.1941  22
  -2  -5 -27 170.782 26.9641  31
   2   6 -24 36.7174 31.0073  27
   2   6 -23 117.062 37.8042  27
   2   6 -23 127.247 24.2358  14
   2   6 -22 29.3858 40.5294  27
   2   6 -22 9.29491 25.9236  14
   2   6 -21 23.4613 45.9915  27
   2   6 -21 14.2659 29.5078  14
   2   6 -20 142.598 32.7879  18
   2   6 -20 161.167 34.9341  14
   2   6 -20 165.336 51.1709  27
   2   6 -19 248.552 35.1036  22
   2   6 -19 290.725 40.5657  18
   2   6 -18 297.229 38.2947  22
   2   6 -18 340.844 43.3426  18
   2   6 -18 319.519 41.8112  14
   2   6 -18 363.437 68.8724  29
   2   6 -17 134.615 38.6286  14
   2   6 -17 106.736 38.6409  18
   2   6 -17 162.921 33.7429  22
   2   6 -17 145.000 86.4424   9
   2   6 -17 78.1601 47.2274  31
   2   6 -17 196.573 66.8880  29
   2   6 -16 1576.39 87.5251  14
   2   6 -16 1381.75 140.850   6
   2   6 -16 1580.04 90.5146  18
   2   6 -16 1442.75 84.4669  22
   2   6 -16 1583.77 153.837   9
   2   6 -16 1553.90 109.710  29
   2   6 -16 1527.25 95.3741  31
   2   6 -15 124.990 38.1701  14
   2   6 -15 94.2208 82.2908   6
   2   6 -15 134.191 41.8541  18
   2   6 -15 116.463 33.7116  22
   2   6 -15 181.398 88.3578   9
   2   6 -15 136.499 70.8853  29
   2   6 -15 159.073 47.5490  31
   2   6 -14 999.861 118.386   6
   2   6 -14 1125.46 97.1224  29
   2   6 -14 981.051 75.3048  31
   2   6 -14 1062.33 64.1059  21
   2   6 -14 956.140 65.2649  22
   2   6 -14 1006.94 72.8653  18
   2   6 -14 1006.29 66.9532  14
   2   6 -13 558.611 50.1245  14
   2   6 -13 575.772 97.5197   6
   2   6 -13 569.265 140.753   5
   2   6 -13 536.040 46.9155  21
   2   6 -13 548.225 47.0597  22
   2   6 -13 579.446 55.5554  18
   2   6 -13 574.542 59.3279  31
   2   6 -13 703.019 80.4475  29
   2   6 -12 310.711 49.7091  18
   2   6 -12 366.523 42.2601  14
   2   6 -12 308.028 85.7067   6
   2   6 -12 189.226 131.502   5
   2   6 -12 264.399 38.4383  21
   2   6 -12 282.832 39.1101  22
   2   6 -12 451.594 75.4524  29
   2   6 -12 354.689 50.6504  31
   2   6 -11 212.164 41.1841  14
   2   6 -11 289.141 73.8220  29
   2   6 -11 218.192 46.5625  31
   2   6 -11 271.352 82.1783   6
   2   6 -11 101.549 116.230   5
   2   6 -11 210.297 35.9532  22
   2   6 -11 230.384 47.4914  18
   2   6 -10 2839.98 228.999   5
   2   6 -10 2770.94 180.297   6
   2   6 -10 2625.28 134.766  14
   2   6 -10 2993.09 140.088  31
   2   6  -9 379.709 93.4540   6
   2   6  -9 415.793 121.655   5
   2   6  -8 8958.79 464.597   5
   2   6  -8 8767.98 423.209   6
   2   6  -8 8799.97 426.853  10
   2   6  -7 37.9854 57.4481  10
   2   6  -7-5.59947 59.1104   6
   2   6  -7 116.809 102.237   5
   2   6  -6 2200.69 153.897  10
   2   6  -6 2461.48 177.549   5
   2   6  -6 2483.91 144.300   6
   2   6  -5 588.416 99.3517   5
   2   6  -5 560.465 80.5994   8
   2   6  -5 536.489 74.6445  10
   2   6  -4 916.473 106.394   5
   2   6  -4 912.531 90.6059   8
   2   6  -3 471.505 83.9786   5
   2   6  -3 488.689 71.7261   8
   2   6  -2 3602.29 198.833   5
   2   6  -2 3510.11 188.844   8
   2   6  -2 3393.89 170.298   7
   2   6  -1 1953.86 118.542   8
   2   6  -1 1860.80 104.556   7
   2   6   0 282.267 44.7808   7
   2   6   0 176.626 53.4912   8
   2   6   1 1506.63 94.1011   7
   2   6   1 1680.49 102.168   8
   2   6   2 206.704 47.9558   8
   2   6   3 1021.94 78.2528   8
  -2  -6  -3 1026.77 78.9977   9
  -2  -6  -4 89.5557 56.3485   9
   2   6   4 138.946 47.8813   8
  -2  -6  -5 43.8421 56.5951   9
   2   6   5 96.5137 43.3071   8
  -2  -6  -6 1670.12 116.343   9
  -2  -6  -7 458.913 80.1209   9
  -2  -6  -8 4062.05 228.051   9
  -2  -6  -9 1877.95 141.049   9
  -2  -6 -10 418.540 65.3788   6
  -2  -6 -10 413.949 94.3741   9
  -2  -6 -11 1693.33 119.169   6
  -2  -6 -11 1978.81 155.829   9
  -2  -6 -12 1141.11 152.320   9
  -2  -6 -13 6587.54 347.881   9
  -2  -6 -13 5877.27 265.088  12
  -2  -6 -14 529.802 42.0080  16
  -2  -6 -14 321.364 48.0840  28
  -2  -6 -14 395.828 38.9412  12
  -2  -6 -14 516.084 125.558   9
  -2  -6 -15 10365.4 459.380  16
  -2  -6 -15 10747.9 545.706   9
  -2  -6 -15 10163.0 457.481  12
  -2  -6 -15 10735.5 462.202  28
  -2  -6 -16 295.759 37.2124  12
  -2  -6 -16 260.333 49.8107  28
  -2  -6 -16 323.215 39.8145  16
  -2  -6 -16 331.508 121.753   9
  -2  -6 -17 11550.5 511.057  12
  -2  -6 -17 11677.5 512.848  16
  -2  -6 -17 12279.6 606.497   9
  -2  -6 -18 1474.58 164.764   9
  -2  -6 -18 1337.08 77.5629  16
  -2  -6 -18 1374.67 75.5034  12
  -2  -6 -19 2836.10 232.552   9
  -2  -6 -19 3052.31 146.665  16
  -2  -6 -20 813.895 56.2683  16
  -2  -6 -20 887.184 59.4668  22
  -2  -6 -20 896.148 146.724   9
  -2  -6 -21 45.0683 30.7995  16
  -2  -6 -21 40.2919 32.0178  22
  -2  -6 -21-7.14522 98.6234   9
  -2  -6 -22 1064.58 66.1034  22
  -2  -6 -22 1138.35 64.7282  16
  -2  -6 -23 169.645 30.2969  22
  -2  -6 -23 140.972 29.1075  16
  -2  -6 -24 1232.36 66.6250  22
  -2  -6 -24 1154.52 65.0406  16
  -2  -6 -25 640.407 41.9506  22
  -2  -6 -25 624.020 41.7672  16
  -2  -6 -26 484.350 33.1412  22
  -2  -6 -26 456.040 33.2100  16
   2   7 -23 51.4970 20.9901  14
   2   7 -23 66.1531 31.2134  27
   2   7 -22 14.5463 24.1693  14
   2   7 -22 31.1389 36.8977  27
   2   7 -21 36.6330 28.1627  14
   2   7 -21 34.4012 40.2891  27
   2   7 -20 119.499 32.7228  14
   2   7 -20 108.694 46.1566  27
   2   7 -19 505.530 45.8208  14
   2   7 -19 437.143 58.9978  27
   2   7 -18 5.19731 34.7376  14
   2   7 -18 4.58564 50.1911  27
   2   7 -18 31.1242 64.3887  29
   2   7 -17 844.535 76.9564  27
   2   7 -17 922.854 64.4916  18
   2   7 -17 1055.03 65.6686  14
   2   7 -17 974.620 89.8818  29
   2   7 -16-12.3424 69.1079  29
   2   7 -16 54.4865 80.8059   9
   2   7 -16-21.4223 38.1244  18
   2   7 -16-32.6841 34.8812  22
   2   7 -16 11.3058 36.3967  14
   2   7 -15 2874.22 165.820  29
   2   7 -15 2994.83 147.776  18
   2   7 -15 2884.83 144.377  22
   2   7 -15 2865.84 208.875   9
   2   7 -15 3017.29 145.916  14
   2   7 -14 7.22076 72.5098  29
   2   7 -14 2.95935 49.9518  31
   2   7 -14 21.4969 33.1547  22
   2   7 -14-1.28120 40.8186  18
   2   7 -14 45.5962 37.6532  14
   2   7 -13 2545.45 229.334   5
   2   7 -13 1733.92 155.696   6
   2   7 -13 1925.44 115.954  31
   2   7 -13 2499.06 137.338  29
   2   7 -13 1955.18 106.781  22
   2   7 -13 1976.37 108.296  14
   2   7 -13 2140.72 113.101  18
   2   7 -12 198.494 133.609   5
   2   7 -12 277.207 43.4880  14
   2   7 -12 319.285 85.5932   6
   2   7 -12 376.111 78.5829  29
   2   7 -12 191.106 50.0983  31
   2   7 -12 249.668 39.8028  22
   2   7 -12 320.327 48.8000  18
   2   7 -12 267.378 40.3052  21
   2   7 -11 268.545 44.3736  14
   2   7 -11 180.885 79.3799   6
   2   7 -11 273.034 136.030   5
   2   7 -11 443.263 79.3160  29
   2   7 -11 326.243 52.4143  31
   2   7 -11 328.732 40.9537  22
   2   7 -11 319.462 43.6405  21
   2   7 -11 348.834 49.5476  18
   2   7 -10 1066.15 67.4539  14
   2   7 -10 1105.58 117.212   6
   2   7 -10 1103.15 72.3242  18
   2   7 -10 975.576 66.7230  21
   2   7 -10 1104.01 65.8619  22
   2   7  -9-3.59266 68.2346   6
   2   7  -9-7.31248 110.671   5
   2   7  -9 37.6121 37.9301  18
   2   7  -9 53.3618 30.9934  22
   2   7  -9 38.2515 36.7820  21
   2   7  -8 3551.04 251.949   5
   2   7  -7 78.1304 101.638   5
   2   7  -6 2546.08 191.646   5
   2   7  -5 315.292 93.6289   5
   2   7  -5 345.859 73.5308   8
   2   7  -4 831.340 112.458   5
   2   7  -4 827.461 91.4579   8
   2   7  -3 105.221 77.6719   5
   2   7  -3 183.882 66.9725   8
   2   7  -2 3166.39 194.575   5
   2   7  -2 3291.45 162.629   7
   2   7  -2 3098.48 181.323   8
   2   7  -1 233.643 45.4983   7
   2   7  -1 312.249 80.7963   5
   2   7  -1 351.675 63.7837   8
   2   7   0 5103.43 244.940   7
   2   7   0 5202.56 258.002   8
   2   7   1 87.8659 46.3583   7
   2   7   1 55.4382 53.4970   8
   2   7   2 4203.22 214.608   8
   2   7   3 3467.34 182.829   8
  -2  -7  -4 5530.59 271.143   9
   2   7   4 5576.69 272.046   8
  -2  -7  -5 7759.18 368.506   9
   2   7   5 7799.92 366.316   8
  -2  -7  -6 3806.03 212.355   9
   2   7   6 4078.83 208.644   8
  -2  -7  -7 5539.76 297.823   9
   2   7   7 6260.53 291.851   8
  -2  -7  -8 135.809 74.1963   9
  -2  -7  -9 6271.09 327.932   9
  -2  -7 -10 3024.29 196.213   9
  -2  -7 -11 5378.80 302.026   9
  -2  -7 -12 11200.8 545.610   9
  -2  -7 -12 10855.5 475.969  12
  -2  -7 -13 1022.21 142.728   9
  -2  -7 -13 962.230 57.9324  12
  -2  -7 -14 14637.8 632.344  16
  -2  -7 -14 15223.2 715.897   9
  -2  -7 -14 14238.5 630.773  12
  -2  -7 -15 625.077 135.087   9
  -2  -7 -15 719.226 53.2081  12
  -2  -7 -15 783.433 55.1402  16
  -2  -7 -15 824.898 64.0076  28
  -2  -7 -16 8669.31 393.688  12
  -2  -7 -16 9066.21 395.883  16
  -2  -7 -16 8879.05 397.813  28
  -2  -7 -16 9307.47 490.058   9
  -2  -7 -17 4124.30 190.862  16
  -2  -7 -17 4023.97 188.757  12
  -2  -7 -17 3919.55 279.332   9
  -2  -7 -18 3497.56 166.924  16
  -2  -7 -18 3491.09 164.516  12
  -2  -7 -18 3433.55 253.793   9
  -2  -7 -19 2258.26 114.972  16
  -2  -7 -19 2114.31 199.691   9
  -2  -7 -19 2289.47 112.568  12
  -2  -7 -20 305.348 40.0127  22
  -2  -7 -20 317.575 114.598   9
  -2  -7 -20 356.013 39.6206  16
  -2  -7 -21 1386.49 76.9227  16
  -2  -7 -21 1384.89 78.4710  22
  -2  -7 -22 436.138 38.8511  16
  -2  -7 -22 427.217 41.4218  22
  -2  -7 -23 1123.47 63.4330  16
  -2  -7 -23 1144.96 64.7135  22
  -2  -7 -24 1793.87 89.9159  16
  -2  -7 -24 1838.02 90.6261  22
  -2  -7 -25 31.0227 21.8525  16
  -2  -7 -25 57.6334 22.0454  22
  -2  -7 -26 658.839 38.8579  16
  -2  -7 -26 659.322 38.7096  22
   2   8 -22 432.174 39.7850  27
   2   8 -22 566.717 36.4394  14
   2   8 -21 1061.11 70.1262  27
   2   8 -21 1317.56 66.6473  14
   2   8 -20 268.416 44.3531  27
   2   8 -20 285.680 36.2651  14
   2   8 -19 1339.09 87.3301  27
   2   8 -19 1548.34 81.0313  14
   2   8 -18 2221.73 124.256  27
   2   8 -18 2230.04 132.635  29
   2   8 -18 2421.51 118.097  14
   2   8 -17 243.334 69.8213  29
   2   8 -17 159.929 51.6797  27
   2   8 -17 225.832 40.7187  14
   2   8 -16 1901.70 115.516  27
   2   8 -16 1995.67 129.773  29
   2   8 -16 2079.65 107.684  14
   2   8 -15 77.8167 73.5493  29
   2   8 -15 176.382 56.1775  27
   2   8 -15 122.524 40.9919  14
   2   8 -14 4509.84 209.546  14
   2   8 -14 4181.89 216.950  27
   2   8 -14 4665.80 228.661  29
   2   8 -13 106.374 139.693   5
   2   8 -13 78.8451 55.7554  27
   2   8 -13 107.376 77.4161  29
   2   8 -13 37.4834 39.8733  14
   2   8 -12 3910.52 199.350  27
   2   8 -12 4175.58 314.707   5
   2   8 -12 3720.07 190.743  14
   2   8 -11 1103.73 173.979   5
   2   8 -11 877.097 76.2928  27
   2   8 -10 3011.23 261.048   5
   2   8 -10 3371.33 168.623  27
   2   8  -9 8337.99 437.114   5
   2   8  -9 7122.04 326.775  21
   2   8  -8 841.128 145.561   5
   2   8  -8 711.837 59.0636  21
   2   8  -7 11320.6 499.711  14
   2   8  -7 11512.5 583.382   5
   2   8  -6 96.6840 33.7261  14
   2   8  -6 86.5448 93.1729   5
   2   8  -5 3144.08 190.719   8
   2   8  -5 2752.91 209.464   5
   2   8  -4-11.8598 61.4313   8
   2   8  -4 30.5025 83.5059   5
   2   8  -3 4143.04 232.165   8
   2   8  -3 4286.10 249.820   5
   2   8  -2 117.846 59.8892   8
   2   8  -2 85.9947 40.0607   7
   2   8  -2 129.412 82.7854   5
   2   8  -1 11923.1 560.065   8
   2   8  -1 11820.7 540.751   7
   2   8  -1 12761.5 577.321   5
   2   8   0 2792.66 147.215   7
   2   8   0 2648.92 160.727   8
   2   8   1 13164.3 595.575   8
   2   8   1 12826.9 583.059   7
   2   8   2 6867.71 336.314   8
   2   8   2 6989.33 327.919   7
   2   8   3 6818.56 331.477   8
   2   8   4 10791.5 499.533   8
  -2  -8  -5 1399.80 105.662   9
   2   8   5 1296.42 102.593   8
  -2  -8  -6 2911.11 173.892   9
   2   8   6 3166.55 172.050   8
  -2  -8  -7 2153.53 145.987   9
   2   8   7 2201.07 137.402   8
   2   8   8 1096.63 90.8510   8
  -2  -8  -8 903.716 105.812   9
   2   8   9 328.381 63.1874   8
  -2  -8  -9 320.798 85.0377   9
  -2  -8 -10 2615.81 175.665   9
  -2  -8 -10 2347.33 113.052  12
  -2  -8 -11 5777.95 317.320   9
  -2  -8 -11 5660.00 253.402  12
  -2  -8 -12 139.426 97.7059   9
  -2  -8 -12 117.715 27.3997  12
  -2  -8 -13 7701.67 342.833  12
  -2  -8 -13 7930.09 419.419   9
  -2  -8 -14 1773.63 92.3999  12
  -2  -8 -14 1759.01 177.065   9
  -2  -8 -15 1661.61 91.1658  12
  -2  -8 -15 1718.10 93.1679  16
  -2  -8 -15 1793.39 180.588   9
  -2  -8 -16 3355.16 158.453  12
  -2  -8 -16 2859.09 246.089   9
  -2  -8 -16 3336.40 160.430  16
  -2  -8 -17 4.56333 33.5092  16
  -2  -8 -17 3.99517 30.1546  12
  -2  -8 -17-7.52417 108.965   9
  -2  -8 -18 1490.64 85.9329  16
  -2  -8 -18 1374.58 166.471   9
  -2  -8 -18 1592.87 83.5657  12
  -2  -8 -19 460.508 44.6858  16
  -2  -8 -19 456.382 119.729   9
  -2  -8 -19 491.132 42.0753  12
  -2  -8 -20 128.056 31.8044  16
  -2  -8 -21 605.405 47.3623  22
  -2  -8 -21 620.422 46.7485  16
  -2  -8 -22 271.877 34.8779  22
  -2  -8 -22 284.545 33.1762  16
  -2  -8 -23 2030.35 99.0384  22
  -2  -8 -23 1947.54 98.1773  16
  -2  -8 -24 215.971 27.7616  22
  -2  -8 -24 199.796 26.5958  16
  -2  -8 -25 385.222 30.1754  22
  -2  -8 -25 401.359 30.9240  16
   2   9 -21 38.5865 23.6651  14
  -2  -9  21 42.2883 23.6465  23
   2   9 -20 4117.54 187.673  14
   2   9 -19 2103.07 95.3003  14
   2   9 -19 1543.63 94.8325  27
   2   9 -18 906.346 59.9526  14
   2   9 -18 872.087 79.7495  29
   2   9 -18 852.422 64.0014  27
   2   9 -17 4178.99 183.912  14
   2   9 -17 3952.07 197.357  29
   2   9 -16 111.120 70.7396  29
   2   9 -16 95.3291 39.7099  14
   2   9 -16 104.139 48.7134  27
   2   9 -16 48.0795 32.6961  25
   2   9 -15 3107.83 146.198  14
   2   9 -15 2632.71 148.956  27
   2   9 -15 2931.05 164.484  29
   2   9 -14 269.372 56.0010  27
   2   9 -14 345.804 81.6575  29
   2   9 -14 336.242 48.5103  14
   2   9 -13 3183.12 168.195  27
   2   9 -13 3815.93 290.771   5
   2   9 -12 91.3433 135.459   5
   2   9 -11 3291.92 279.792   5
   2   9 -10 4306.70 215.436  29
   2   9 -10 3412.24 295.491   5
   2   9  -9 562.332 86.3732  29
   2   9  -9 311.388 49.9229  14
   2   9  -9 409.944 138.432   5
   2   9  -8 11901.2 510.481  29
   2   9  -8 10860.7 496.139  14
   2   9  -8 11022.2 595.079   5
   2   9  -7 2880.76 154.757  29
   2   9  -7 2534.50 221.512   5
   2   9  -7 2542.19 132.132  14
   2   9  -6 1699.68 94.5559  14
   2   9  -6 1724.45 93.9940  25
   2   9  -6 1535.64 171.335   5
  -2  -9   5 2250.47 111.462  23
   2   9  -5 2105.79 112.759  14
   2   9  -5 2251.79 113.762  25
   2   9  -5 2202.19 186.405   5
   2   9  -4 473.962 105.884   5
   2   9  -4 441.731 83.2584   8
   2   9  -4 375.158 42.3919  14
   2   9  -4 378.020 42.8826  25
   2   9  -3 21.4394 61.2616   8
   2   9  -3 21.9842 33.1631  14
   2   9  -3 49.9969 85.7211   5
   2   9  -2 107.866 96.2196   5
   2   9  -2 85.3729 71.3689   8
   2   9  -1 293.332 99.7418   5
   2   9  -1 206.257 47.2329   7
   2   9  -1 198.440 77.6467   8
   2   9   0 58.6718 50.5718   7
   2   9   0 99.0480 81.1564   5
   2   9   0 3.63383 58.4561   8
   2   9   1 1247.92 95.1198   7
   2   9   1 1298.30 106.326   8
   2   9   2 143.745 53.0532   7
   2   9   2 137.375 57.8389   8
   2   9   3 45.3391 52.7024   7
   2   9   3 6.51636 54.0892   8
   2   9   4 80.2845 65.5048   8
   2   9   5 135.175 62.7061   8
  -2  -9  -6 4179.98 218.998   9
   2   9   6 3715.19 213.386   8
  -2  -9  -7 1066.74 62.0007  12
  -2  -9  -7 1374.95 114.588   9
   2   9   7 1391.70 106.303   8
  -2  -9  -8 12332.4 535.351   9
   2   9   8 12508.8 529.348   8
  -2  -9  -9 880.180 52.9263  12
   2   9   9 1060.97 96.4121   8
  -2  -9  -9 977.946 110.159   9
   2   9  10 708.866 83.8191   8
  -2  -9 -10 726.945 106.089   9
  -2  -9 -10 570.958 39.7397  12
   2   9  11 1083.26 102.295   8
  -2  -9 -11 917.150 118.966   9
  -2  -9 -11 901.778 55.1894  12
  -2  -9 -11 879.466 57.2190  23
  -2  -9 -12 880.749 54.8991  12
   2   9  12 996.862 102.995   8
  -2  -9 -13 240.572 33.7751  12
  -2  -9 -13 346.136 107.208   9
   2   9  13 174.070 70.3953   8
  -2  -9 -14 172.606 36.2197  12
   2   9  14 401.694 83.7642   8
  -2  -9 -14 343.353 115.466   9
  -2  -9 -15 1654.19 90.3038  12
  -2  -9 -15 1718.49 92.4722  16
   2   9  15 1876.15 147.878   8
  -2  -9 -16 712.826 52.3443  12
  -2  -9 -16 655.287 53.4100  16
  -2  -9 -16 580.702 126.618   9
  -2  -9 -17 88.1363 31.8981  12
  -2  -9 -17 64.4000 35.5981  16
  -2  -9 -17 102.526 105.535   9
  -2  -9 -18 1167.46 68.9170  12
  -2  -9 -18 1191.72 72.4470  16
   2   9  18 1345.42 124.190   8
  -2  -9 -18 987.216 144.185   9
  -2  -9 -19 180.398 31.3595  12
  -2  -9 -19 201.166 35.1437  16
  -2  -9 -20 988.391 59.0756  12
  -2  -9 -20 1021.46 62.4453  16
  -2  -9 -21 84.0224 29.8232  22
  -2  -9 -21 48.9907 28.1528  16
  -2  -9 -22 969.844 57.3630  22
  -2  -9 -22 924.412 56.6790  16
  -2  -9 -23 334.057 32.7198  22
  -2  -9 -23 318.117 30.8198  16
  -2  -9 -24 547.519 37.1119  22
  -2  -9 -24 566.493 36.9961  16
  -2  -9 -25 1239.14 62.4767  22
  -2  -9 -25 1318.20 63.3943  16
  -2 -10  20 1179.57 63.1329  23
   2  10 -20 1227.03 64.2484  14
  -2 -10  19 633.961 44.7803  23
   2  10 -19 667.546 45.9753  14
  -2 -10  18 2234.85 109.230  23
   2  10 -18 2134.26 109.025  14
   2  10 -17 324.725 42.0749  14
   2  10 -17 327.384 67.2009  29
   2  10 -16 498.475 49.7603  14
   2  10 -16 504.020 74.2463  29
   2  10 -15 272.960 38.2920  25
   2  10 -15 279.683 74.4498  29
   2  10 -14 55.7002 35.5319  25
   2  10 -13 560.414 51.9481  25
   2  10 -13 516.166 153.182   5
   2  10 -12 34.2762 40.3671  25
   2  10 -12 20.7007 138.970   5
   2  10 -11 1135.47 100.407  29
   2  10 -11 1110.90 185.357   5
   2  10 -11 796.786 69.6039  14
   2  10 -11 899.241 68.9351  25
   2  10 -10 1686.05 116.986  29
   2  10 -10 1733.02 208.967   5
   2  10 -10 1311.69 86.9187  14
   2  10 -10 1366.79 86.2162  25
   2  10  -9 189.745 81.4392  29
   2  10  -9 128.877 43.5121  25
   2  10  -9 115.789 43.6505  14
   2  10  -9 28.8126 131.067   5
   2  10  -8 4709.84 221.156  14
   2  10  -8 5223.51 242.459  29
   2  10  -8 4707.36 228.537   4
   2  10  -8 4414.61 219.265  25
  -2 -10   8 4585.70 219.170  23
   2  10  -8 5078.14 333.122   5
   2  10  -7 1750.89 97.1356  14
   2  10  -7 1886.57 123.348  29
   2  10  -7 1627.01 110.598   4
   2  10  -7 1546.60 94.5389  25
  -2 -10   7 1645.77 92.6131  23
   2  10  -7 1777.60 193.743   5
   2  10  -6 7316.15 322.707  29
   2  10  -6 6637.01 304.497  25
   2  10  -6 6511.91 304.448  14
  -2 -10   6 6615.01 302.966  23
   2  10  -6 6790.94 401.784   5
   2  10  -5 20042.4 934.522  29
   2  10  -5 21372.9 924.555  25
   2  10  -5 21555.0 924.730  14
   2  10  -5 21035.6 1010.81   5
  -2 -10   5 21575.5 923.048  23
   2  10  -4 373.630 82.0075  29
   2  10  -4 313.785 47.6714  25
   2  10  -4 285.637 46.1580  14
  -2 -10   4 255.850 40.1945  23
   2  10  -4 376.500 121.491   5
  -2 -10   3 22672.4 984.548  23
   2  10  -3 22928.9 986.805  25
   2  10  -3 22359.1 986.358  14
   2  10  -3 23480.5 1041.92   8
   2  10  -3 22522.3 996.718  29
   2  10  -3 24288.6 1069.07   5
  -2 -10   2 3748.28 172.054  23
   2  10  -2 3691.12 175.161  25
   2  10  -2 3613.22 174.591  14
   2  10  -2 3669.22 223.640   8
   2  10  -2 3842.00 190.646  29
   2  10  -2 3553.03 242.831   5
   2  10  -1 6449.44 345.347   5
   2  10  -1 5652.13 289.988   7
   2  10  -1 6005.87 319.420   8
   2  10  -1 5973.89 273.421  25
  -2 -10   1 5683.13 269.731  23
   2  10   0 3493.12 235.816   5
   2  10   0 3835.72 179.224  25
  -2 -10   0 3713.03 174.884  23
   2  10   0 4004.07 199.579   7
   2  10   0 4009.98 223.517   8
   2  10   1 719.342 112.045   5
   2  10   1 564.131 86.6756   8
   2  10   1 511.401 66.5482   7
   2  10   1 617.657 51.7402  25
   2  10   2 3416.92 185.807   7
   2  10   2 3781.23 207.072   8
  -2 -10  -2 3242.37 157.364  12
   2  10   2 3636.69 164.503  25
   2  10   3 945.958 95.0084   8
   2  10   3 804.381 78.2707   7
  -2 -10  -3 787.601 48.8334  12
   2  10   3 769.817 56.7865  25
   2  10   4 2762.81 164.262   8
   2  10   4 2527.38 151.241   7
   2  10   4 2601.08 124.931  25
  -2 -10  -4 2313.15 116.993  12
   2  10   5 5060.55 250.241   8
  -2 -10  -5 4563.02 204.064  23
   2  10   5 4530.63 209.331  25
  -2 -10  -5 4338.47 202.996  12
  -2 -10  -6 2182.49 106.885  12
  -2 -10  -6 2150.05 107.630  23
  -2 -10  -7 10946.4 494.197  12
  -2 -10  -7 11449.0 495.239  23
  -2 -10  -8 316.637 81.1464   9
   2  10   8 298.415 72.5369   8
  -2 -10  -8 255.829 31.7694  12
  -2 -10  -8 225.662 32.7601  23
   2  10   8 206.712 65.1035  19
  -2 -10  -9 3445.29 166.008  12
   2  10   9 3946.72 217.153   8
  -2 -10  -9 4175.27 228.260   9
  -2 -10  -9 3615.59 167.743  23
  -2 -10 -10 1575.95 82.8934  12
  -2 -10 -10 1714.38 143.067   9
  -2 -10 -10 1560.34 84.2815  23
   2  10  10 1616.29 129.050   8
  -2 -10 -11 386.868 40.1454  23
  -2 -10 -11 351.600 95.5106   9
   2  10  11 406.186 79.6253   8
  -2 -10 -11 411.226 37.8568  12
   2  10  11 386.108 72.1198   4
  -2 -10 -12 87.3196 28.8343  12
   2  10  12 83.6846 65.5875   8
  -2 -10 -12 79.2726 87.4447   9
  -2 -10 -13 129.447 31.0920  12
   2  10  13 184.576 79.1720   8
  -2 -10 -13 186.058 94.3292   9
  -2 -10 -14 655.417 49.8569  12
   2  10  14 743.417 99.7312   8
  -2 -10 -14 686.692 121.199   9
  -2 -10 -15 411.142 42.1538  12
  -2 -10 -15 488.440 45.6784  16
   2  10  15 523.491 87.9920   8
  -2 -10 -15 422.429 110.673   9
  -2 -10 -16 313.534 38.9823  12
   2  10  16 254.224 81.3356   8
  -2 -10 -16 214.845 112.381   9
  -2 -10 -16 296.549 42.9743  16
   2  10  17 1378.62 130.919   8
  -2 -10 -17 1282.32 156.324   9
  -2 -10 -17 1543.36 85.9244  16
  -2 -10 -17 1505.25 81.9660  12
  -2 -10 -18 411.655 41.8504  16
  -2 -10 -18 325.620 37.0264  12
  -2 -10 -19 755.595 55.2031  16
  -2 -10 -19 833.640 52.6115  12
  -2 -10 -20 368.535 37.6534  16
  -2 -10 -20 363.716 34.4852  12
  -2 -10 -21 93.7093 28.0816  16
  -2 -10 -21 127.703 30.0100  22
  -2 -10 -22 2.18572 23.8723  16
  -2 -10 -22 0.74274 25.6014  22
  -2 -10 -23 330.532 29.2200  16
  -2 -10 -23 297.771 29.2457  22
  -2 -10 -24 366.973 28.8723  16
  -2 -10 -24 378.564 28.2862  22
  -2 -11  19 524.920 36.0172  23
   2  11 -18 929.753 57.6445  14
  -2 -11  18 1033.70 56.5936  23
   2  11 -17 31.1557 56.5247  29
  -2 -11  17 41.9515 28.0891  23
  -2 -11  16 1233.78 72.0302  23
   2  11 -16 1305.53 93.5726  29
  -2 -11  15 866.121 59.5819  23
  -2 -11  14 471.225 48.9228  23
   2  11 -13 1516.16 93.8994  14
   2  11 -13 1688.26 89.4744  25
  -2 -11  13 1692.24 94.5239  23
   2  11 -12 85.7074 45.5032  14
   2  11 -12 60.5216 129.361   5
   2  11 -12 121.576 75.0219  29
   2  11 -12 71.7060 38.5560  25
  -2 -11  12 40.8572 41.2255  23
  -2 -11  11 4072.49 193.794  23
   2  11 -11 4009.28 191.660  25
   2  11 -11 4070.06 314.141   5
   2  11 -11 3566.95 193.538  14
  -2 -11  10 1373.96 82.5637  23
   2  11 -10 1265.43 82.1180  25
   2  11 -10 1446.50 113.559  29
   2  11 -10 1335.23 191.963   5
   2  11 -10 1217.91 86.0156  14
  -2 -11   9 2204.82 112.944  23
   2  11  -9 2010.81 112.453  25
   2  11  -9 2245.08 139.039  29
   2  11  -9 1903.63 114.431  14
   2  11  -9 1915.14 219.542   5
   2  11  -8 4489.62 212.780  14
  -2 -11   8 4530.23 210.060  23
   2  11  -8 4171.52 209.768  25
   2  11  -8 4418.02 220.372   4
   2  11  -8 4884.12 232.304  29
   2  11  -8 4067.97 316.868   5
   2  11  -7 1583.06 98.1856  14
  -2 -11   7 1806.92 95.5287  23
   2  11  -7 1607.99 96.2508  25
   2  11  -7 1587.51 114.665   4
   2  11  -7 1735.68 126.576  29
   2  11  -7 1647.90 200.844   5
   2  11  -6 17422.3 777.817  14
  -2 -11   6 18387.0 776.537  23
   2  11  -6 17442.2 777.194  25
   2  11  -6 17836.3 786.160   4
   2  11  -6 17604.3 790.520  29
   2  11  -6 18311.8 885.191   5
  -2 -11   5 476.202 48.0924  23
   2  11  -5 394.411 52.9260  14
   2  11  -5 411.286 52.4574  25
   2  11  -5 588.217 90.0850  29
   2  11  -5 435.425 135.664   5
  -2 -11   4 23265.1 991.046  23
   2  11  -4 23245.3 993.525  14
   2  11  -4 23452.0 1088.23   5
   2  11  -4 23071.7 993.443  25
   2  11  -4 20912.7 1002.95  29
   2  11  -3 4062.51 196.513  25
   2  11  -3 4530.31 285.505   5
  -2 -11   3 4172.85 193.445  23
   2  11  -3 3862.17 212.586  29
   2  11  -2 8573.73 383.081  25
   2  11  -2 8826.52 440.792   8
   2  11  -2 8774.24 466.914   5
  -2 -11   2 8179.70 378.978  23
   2  11  -2 9103.45 396.474  29
   2  11  -1 4022.77 197.914  25
   2  11  -1 4191.68 249.693   8
   2  11  -1 4055.19 270.586   5
  -2 -11   1 4249.52 194.430  23
   2  11  -1 4460.18 211.905  29
  -2 -11   0 449.982 42.0756  23
   2  11   0 478.298 49.6955  25
   2  11   0 491.655 63.3324   7
   2  11   0 555.592 117.624   5
   2  11   0 411.852 92.1508   8
  -2 -11  -1 3282.24 149.546  23
   2  11   1 3069.74 174.220   7
   2  11   1 3429.83 205.142   8
   2  11   1 3254.13 154.725  25
   2  11   1 3142.56 225.348   5
  -2 -11  -1 2985.48 147.351  12
  -2 -11  -2 294.088 35.3521  23
   2  11   2 331.367 78.8443   8
   2  11   2 372.435 44.5105  25
   2  11   2 432.081 63.6413   7
   2  11   2 356.080 105.647   5
  -2 -11  -2 292.385 32.3492  12
   2  11   3 802.295 84.2686   7
   2  11   3 1059.91 106.488   8
   2  11   3 966.911 63.7390  25
  -2 -11  -3 901.234 55.5859  23
  -2 -11  -3 797.790 51.9353  12
   2  11   4 738.816 94.9042   8
   2  11   4 683.661 80.5669   7
   2  11   4 721.391 57.1642  25
  -2 -11  -4 694.228 47.2345  12
  -2 -11  -4 751.913 49.1027  23
   2  11   5 170.520 71.1610   8
  -2 -11  -5 122.949 27.2186  12
  -2 -11  -5 151.412 30.1101  23
   2  11   5 160.256 62.6417   7
  -2 -11  -6 1363.17 74.7064  12
  -2 -11  -6 1449.38 76.1931  23
   2  11   6 1389.93 121.586   8
   2  11   6 1325.87 113.629   7
  -2 -11  -7 9.24442 26.4084  12
   2  11   7 4.36912 61.0103   8
  -2 -11  -7-7.66064 27.7864  23
   2  11   8 251.237 68.8538  19
  -2 -11  -8 329.029 37.5980  23
   2  11   8 359.811 76.8623   8
  -2 -11  -8 353.630 36.0680  12
  -2 -11  -9 473.789 42.1814  23
  -2 -11  -9 443.214 39.7052  12
  -2 -11 -10 478.036 43.4747  23
  -2 -11 -10 537.350 42.2201  12
   2  11  10 478.558 79.6393   4
   2  11  10 525.946 85.4226   8
   2  11  11-9.54580 64.7054   8
  -2 -11 -11 42.3687 81.7348   9
  -2 -11 -11 43.1791 30.4256  23
  -2 -11 -11 47.4584 28.2521  12
   2  11  11 42.3728 68.2415   4
   2  11  12 772.817 98.3602   8
  -2 -11 -12 878.002 116.972   9
  -2 -11 -12 686.471 50.4185  12
  -2 -11 -13 128.715 92.1364   9
   2  11  13 250.642 78.8761   8
  -2 -11 -13 191.275 33.7376  12
  -2 -11 -14 6.06184 90.1299   9
   2  11  14 25.5651 71.6060   8
  -2 -11 -14 5.06172 30.0669  12
   2  11  15 281.747 78.4846   8
  -2 -11 -15 302.717 103.670   9
  -2 -11 -15 155.793 33.9955  12
  -2 -11 -15 178.147 36.9364  16
  -2 -11 -16 57.5623 94.1264   9
  -2 -11 -16 29.0279 30.9238  12
  -2 -11 -16 39.4591 34.6980  16
  -2 -11 -17 518.141 44.0037  12
  -2 -11 -17 522.883 47.9082  16
  -2 -11 -18 89.7993 28.7076  12
  -2 -11 -18 105.448 34.2750  16
  -2 -11 -19 248.842 31.8002  12
  -2 -11 -19 293.738 35.7456  16
  -2 -11 -20 0.71069 23.2984  12
  -2 -11 -20 0.84678 26.9428  16
  -2 -11 -21 279.502 32.1791  22
  -2 -11 -21 294.593 31.0431  16
  -2 -11 -22 116.995 23.6138  22
  -2 -11 -22 98.1932 23.3321  16
  -2 -11 -23 102.978 20.8278  22
  -2 -11 -23 115.121 21.6760  16
  -2 -12  17 1263.68 65.8872  23
  -2 -12  16 501.408 39.4717  23
  -2 -12  15 851.249 54.8127  23
   2  12 -14 767.194 59.2653  14
  -2 -12  14 898.999 57.7139  23
   2  12 -13 541.934 77.8438  29
   2  12 -13 485.635 51.3644  14
  -2 -12  13 500.388 47.3304  23
   2  12 -12 1981.96 121.951  29
   2  12 -12 1824.84 94.0519  25
   2  12 -12 1665.75 99.9397  14
  -2 -12  12 1742.00 98.4325  23
   2  12 -11 69.3352 44.2783  14
   2  12 -11 121.819 74.4072  29
   2  12 -11 85.8302 37.1252  25
  -2 -12  11 47.8803 37.4274  23
   2  12 -10 2748.91 152.972  29
   2  12 -10 2236.40 234.925   5
   2  12 -10 2450.18 131.876  14
  -2 -12  10 2509.18 128.753  23
   2  12 -10 2442.78 127.348  25
   2  12  -9 1089.19 77.8528  14
   2  12  -9 1327.27 105.954  29
   2  12  -9 1094.66 85.2725   4
   2  12  -9 1236.75 185.708   5
  -2 -12   9 1157.41 73.1664  23
   2  12  -9 1079.96 74.4905  25
   2  12  -8 324.175 51.1930  14
   2  12  -8 432.523 86.0191  29
   2  12  -8 329.410 68.5992   4
   2  12  -8 341.061 156.521   5
  -2 -12   8 351.244 46.2579  23
   2  12  -8 283.138 50.0753  25
   2  12  -7 2350.78 130.214  14
   2  12  -7 2601.00 152.956  29
   2  12  -7 2282.50 128.112  25
   2  12  -7 2677.25 144.951   4
   2  12  -7 2654.80 240.848   5
  -2 -12   7 2622.93 127.868  23
   2  12  -6 234.710 85.4640  29
   2  12  -6 226.049 47.4776  25
   2  12  -6 297.825 76.1056   4
  -2 -12   6 282.346 42.2439  23
   2  12  -6 264.949 135.255   5
   2  12  -5 5787.32 317.243  29
  -2 -12   5 6907.82 300.990  23
   2  12  -5 6573.37 303.170  25
   2  12  -5 6603.36 410.069   5
   2  12  -5 6970.78 318.257   4
  -2 -12   4 1390.00 77.8396  23
   2  12  -4 1269.20 170.469   5
   2  12  -4 1295.59 82.2076  25
   2  12  -4 1189.59 109.543  29
  -2 -12   3 3864.34 180.991  23
   2  12  -3 3886.16 282.629   5
   2  12  -3 3822.68 184.833  25
   2  12  -3 3696.76 201.667  29
  -2 -12   2 857.331 57.8737  23
   2  12  -2 682.144 142.946   5
   2  12  -2 844.542 64.6476  25
   2  12  -2 1027.86 90.1847  29
   2  12  -1 404.051 50.5770  25
   2  12  -1 497.784 77.9740  29
   2  12  -1 446.372 94.7452   8
   2  12  -1 482.705 124.537   5
  -2 -12   1 418.335 42.3612  23
  -2 -12   0 676.458 49.8291  23
   2  12   0 757.042 105.973   8
   2  12   0 667.534 59.1840  25
   2  12   0 833.042 137.933   5
  -2 -12   0 605.486 47.6564  12
  -2 -12  -1 233.897 35.3428  23
   2  12   1 179.683 77.1667   8
   2  12   1 257.032 45.7720  25
   2  12   1 264.757 110.847   5
  -2 -12  -1 221.187 32.2813  12
  -2 -12  -2 82.4279 31.1701  23
   2  12   2 93.4626 75.6987   8
   2  12   2 63.7942 42.2911  25
   2  12   2 85.4066 55.0576   7
   2  12   2 49.6023 97.5757   5
  -2 -12  -2 115.360 30.7667  12
   2  12   3 476.664 93.7408   8
  -2 -12  -3 530.487 43.1958  23
   2  12   3 371.280 70.4167   7
   2  12   3 518.762 122.547   5
  -2 -12  -3 464.162 40.1425  12
   2  12   4 225.885 79.0573   8
  -2 -12  -4 326.281 36.2201  23
   2  12   4 215.212 64.5216   7
  -2 -12  -4 375.565 36.0120  12
   2  12   5 380.686 88.0730   8
  -2 -12  -5 425.436 39.0757  23
   2  12   5 284.758 69.3792   7
  -2 -12  -5 336.393 36.5744  12
  -2 -12  -6 1446.92 79.8077  12
  -2 -12  -6 1588.19 81.8156  23
   2  12   6 1628.00 135.071   8
   2  12   6 1363.80 118.849   7
  -2 -12  -7 277.593 33.1576  12
   2  12   7 207.419 74.1229   8
  -2 -12  -7 166.305 31.7225  23
   2  12   8 272.191 77.0579   8
   2  12   8 283.635 76.9307   7
  -2 -12  -8 325.601 36.7536  12
   2  12   8 360.717 71.8944  19
  -2 -12  -8 395.697 39.2378  23
   2  12   9 1013.93 111.332   8
   2  12   9 912.708 97.8361   4
  -2 -12  -9 973.736 58.4093  12
  -2 -12  -9 931.998 58.9706  23
   2  12   9 775.056 103.775   7
   2  12  10 324.996 79.2435   4
  -2 -12 -10 342.094 38.7380  23
   2  12  10 269.637 80.9759   8
  -2 -12 -10 274.701 35.6611  12
   2  12  11 2203.77 135.302   4
  -2 -12 -11 2119.95 109.534  23
   2  12  11 2208.66 164.712   8
  -2 -12 -11 2216.82 109.227  12
   2  12  12 76.7857 69.0466   4
   2  12  12 30.0607 66.4717   8
  -2 -12 -12 70.3371 30.8579  12
  -2 -12 -13 1974.93 101.330  12
  -2 -12 -14 154.985 33.2211  12
  -2 -12 -15 1254.46 71.1118  12
  -2 -12 -15 1163.27 73.2544  16
  -2 -12 -16 1384.28 78.3400  12
  -2 -12 -16 1468.87 81.3294  16
  -2 -12 -17 592.311 45.4340  12
  -2 -12 -17 616.630 49.3754  16
  -2 -12 -18 2406.68 117.614  12
  -2 -12 -18 2497.48 120.697  16
  -2 -12 -19 71.8040 28.3185  16
  -2 -12 -19 81.2176 25.1982  12
  -2 -12 -20 1530.65 78.6798  16
  -2 -12 -21 68.8138 22.4677  16
  -2 -12 -21 104.610 23.4744  22
  -2 -12 -22 760.986 42.7005  16
  -2 -12 -22 740.331 42.3423  22
  -2 -13  16 1514.98 74.1402  23
  -2 -13  15 98.8282 24.8946  23
   2  13 -14 1215.50 89.0737  29
  -2 -13  14 1310.22 69.9346  23
   2  13 -13 151.679 62.4741  29
  -2 -13  13 239.054 34.2927  23
   2  13 -12 1027.39 87.5550  29
  -2 -13  12 967.837 62.8940  23
   2  13 -11 798.925 84.5366  29
  -2 -13  11 803.684 57.6510  23
   2  13 -10 80.7413 71.9004  29
   2  13 -10 109.187 35.2562  25
  -2 -13  10 92.4743 36.7833  23
   2  13  -9 244.140 76.1104  29
  -2 -13   9 360.839 44.1894  23
   2  13  -9 336.478 45.4701  25
   2  13  -9 433.284 61.2862   4
   2  13  -8 100.189 75.7082  29
   2  13  -8 85.6529 58.5034   4
  -2 -13   8 93.1486 35.7401  23
   2  13  -8 91.8597 39.8172  25
   2  13  -7 129.489 77.1357  29
   2  13  -7 205.239 129.301   5
   2  13  -7 138.868 66.6199   4
  -2 -13   7 176.212 38.1892  23
   2  13  -7 130.818 42.6958  25
   2  13  -6-48.9811 74.9978  29
   2  13  -6 57.8079 118.777   5
   2  13  -6 131.340 69.7629   4
  -2 -13   6 73.8080 35.3619  23
   2  13  -6 51.7307 39.7983  25
   2  13  -5 131.755 80.7332  29
   2  13  -5-9.50420 124.434   5
   2  13  -5 130.760 75.0605   4
  -2 -13   5 91.8365 34.8666  23
   2  13  -5 131.851 44.0001  25
   2  13  -4 83.3350 75.9830  29
   2  13  -4 249.386 134.556   5
   2  13  -4 147.344 77.7725   4
  -2 -13   4 97.7605 35.2209  23
   2  13  -4 86.6156 42.6055  25
  -2 -13   3 18.4501 32.8091  23
   2  13  -3 27.0827 70.8794  29
   2  13  -3 26.0273 40.9585  25
   2  13  -3 17.8927 113.916   5
   2  13  -3 108.626 80.6343   4
  -2 -13   2 79.7359 29.5357  12
   2  13  -2 29.0348 70.7950  29
   2  13  -2 25.9264 108.525   5
  -2 -13   2 93.2118 32.7389  23
   2  13  -2 26.1432 41.3665  25
  -2 -13   1 153.265 35.0951  23
   2  13  -1 119.384 44.2709  25
   2  13  -1 135.011 113.839   5
  -2 -13   1 177.880 33.1430  12
  -2 -13   0 531.576 45.4819  23
   2  13   0 544.161 101.655   8
   2  13   0 565.650 55.4858  25
   2  13   0 520.290 130.028   5
  -2 -13   0 488.016 43.7892  12
  -2 -13  -1 353.077 39.2221  23
   2  13   1 375.628 92.4046   8
[truncated: 1,533,185 more chars]
