# Supplementary material for: Pyrazine-bridged polymetallic copper–iridium clusters
Source: Acta Crystallogr E Crystallogr Commun. 2024 Jul 27;80(Pt 8):890–3. doi: 10.1107/S2056989024007151 (PMC11299752; doi:10.1107/S2056989024007151)
Supplement: Supplementary file 2 [file e-80-00890-Isup2.hkl]

data_I                                                                          
_shelx_title ' sbd24013_a.res in P-1'                                           
_shelx_refln_list_code          4                                               
_shelx_F_calc_maximum      635.26                                               
_exptl_crystal_F_000      2345.17                                               
_reflns_d_resolution_high  0.8370                                               
                                                                                
loop_                                                                           
 _space_group_symop_operation_xyz                                               
 'x, y, z'                                                                      
 '-x, -y, -z'                                                                   
                                                                                
_cell_length_a    12.5708                                                       
_cell_length_b    14.8757                                                       
_cell_length_c    23.1383                                                       
_cell_angle_alpha  84.392                                                       
_cell_angle_beta   82.291                                                       
_cell_angle_gamma  85.686                                                       
                                                                                
_shelx_F_squared_multiplier     1.000                                           
                                                                                
loop_                                                                           
 _refln_index_h                                                                 
 _refln_index_k                                                                 
 _refln_index_l                                                                 
 _refln_F_squared_calc                                                          
 _refln_F_squared_meas                                                          
 _refln_F_squared_sigma                                                         
 _refln_observed_status                                                         
   1   0   0       1977.21       1252.61       137.96 o                         
   2   0   0      49475.84      54426.37      2345.69 o                         
   3   0   0        973.05       1582.23       133.06 o                         
   4   0   0        510.41       1109.05       117.54 o                         
   5   0   0      77941.09      83923.66      2797.97 o                         
   6   0   0      90010.97      94675.23      6146.63 o                         
   7   0   0       3576.95       5361.53       432.02 o                         
   8   0   0        978.66        827.44       132.93 o                         
   9   0   0      11781.69      11649.99       288.02 o                         
  10   0   0         14.01        569.20       101.19 o                         
  11   0   0      24883.67      24479.21       551.13 o                         
  12   0   0        130.84         21.92       116.59 o                         
  13   0   0       5674.49       6497.27       304.67 o                         
  14   0   0       3147.74       3287.84       137.91 o                         
 -14   1   0        160.20        392.81        93.07 o                         
 -13   1   0      22174.57      22029.67       595.59 o                         
 -12   1   0         21.64        108.26       124.64 o                         
 -11   1   0       1017.80       1055.77       116.42 o                         
 -10   1   0      25294.63      25590.28       582.36 o                         
  -9   1   0       5639.47       5865.23       235.35 o                         
  -8   1   0       3200.65       3771.46       292.77 o                         
  -7   1   0      77381.26      80026.66      2565.70 o                         
  -6   1   0        665.88       1229.16       253.26 o                         
  -5   1   0      86740.74      91274.52      4021.83 o                         
  -4   1   0       6348.04       6604.65       765.59 o                         
  -3   1   0        227.15        553.99        63.49 o                         
  -2   1   0       4855.37       6119.21       392.95 o                         
  -1   1   0       6497.48       8370.51       387.28 o                         
   1   1   0     403551.50     448600.78     13615.19 o                         
   2   1   0      67047.56      73155.75      3160.20 o                         
   3   1   0      11014.35      13662.10       638.57 o                         
   4   1   0       6119.36       4214.90       264.94 o                         
   5   1   0      10055.63      11205.10       565.33 o                         
   6   1   0      48975.45      53512.16      1836.90 o                         
   7   1   0      13618.13      12808.84       834.05 o                         
   8   1   0      13138.07      12365.36       906.91 o                         
   9   1   0       3377.46       3488.73       130.80 o                         
  10   1   0       5927.78       5503.78       165.78 o                         
  11   1   0       7552.83       7410.63       249.01 o                         
  12   1   0        761.09        688.75       117.43 o                         
  13   1   0        198.46        291.82       107.23 o                         
  14   1   0       9275.43       9395.60       319.18 o                         
 -14   2   0         66.83        266.68       117.63 o                         
 -13   2   0       4585.82       4609.08       454.06 o                         
 -12   2   0      48140.63      47900.03      1507.82 o                         
 -11   2   0        962.19       1119.90       210.90 o                         
 -10   2   0       4081.91       3593.47       179.99 o                         
  -9   2   0      10021.39      10129.24       366.27 o                         
  -8   2   0       8309.55       8466.20       266.24 o                         
  -7   2   0      95966.48     100828.25      3198.44 o                         
  -6   2   0      41532.75      42947.83      1426.53 o                         
  -5   2   0        878.12        996.45       172.26 o                         
  -4   2   0      25081.12      24693.21      1410.27 o                         
  -3   2   0        639.79       1013.79       197.23 o                         
  -2   2   0        836.52        771.36       164.97 o                         
  -1   2   0      59588.23      70649.88      2709.35 o                         
   0   2   0         87.97        357.06        58.09 o                         
   1   2   0       5062.91       6516.50       329.81 o                         
   2   2   0      72727.10      75537.43      3272.33 o                         
   3   2   0      56756.68      57695.48      2528.37 o                         
   4   2   0      53451.74      57882.08      1779.51 o                         
   5   2   0       6239.76       3987.14       292.92 o                         
   6   2   0      17990.47      19344.77       945.82 o                         
   7   2   0       6516.99       6301.08       313.12 o                         
   8   2   0        346.12        680.50       149.05 o                         
   9   2   0      13422.58      11824.73       247.09 o                         
  10   2   0       1940.36       1947.06       117.06 o                         
  11   2   0        674.29        616.68        91.86 o                         
  12   2   0        977.11        985.48       111.74 o                         
  13   2   0       7240.27       6907.64       210.03 o                         
  14   2   0        435.96        770.65       113.36 o                         
 -14   3   0        227.63        106.81       144.59 o                         
 -13   3   0       1573.28       1595.01       217.92 o                         
 -12   3   0      19039.76      18834.95       525.24 o                         
 -11   3   0      10414.64      10337.31       307.83 o                         
 -10   3   0        774.13        922.53       120.52 o                         
  -9   3   0      15443.83      15156.62       415.78 o                         
  -8   3   0        913.60        779.57       125.47 o                         
  -7   3   0         56.23         69.80       169.98 o                         
  -6   3   0      74241.71      73175.14      2385.48 o                         
  -5   3   0       3527.29       3811.14       197.58 o                         
  -4   3   0       1853.67       1814.14       163.29 o                         
  -3   3   0        361.36        702.28       261.77 o                         
  -2   3   0      19142.93      20587.60       990.94 o                         
  -1   3   0       1815.77       2198.77       300.94 o                         
   0   3   0      80888.64      84448.35      3552.06 o                         
   1   3   0      11010.17      12151.95       588.70 o                         
   2   3   0      29150.93      26235.19      1178.86 o                         
   3   3   0       7352.54       7622.53       418.42 o                         
   4   3   0       2152.08       3014.42       199.25 o                         
   5   3   0      50575.69      57749.80      1467.03 o                         
   6   3   0      21881.28      23632.60      1147.58 o                         
   7   3   0      19928.27      19615.89       997.14 o                         
   8   3   0        102.57        350.65       114.97 o                         
   9   3   0       1931.03       2709.62       141.10 o                         
  10   3   0       6052.25       5711.18       158.16 o                         
  11   3   0      22796.28      21623.50       597.20 o                         
  12   3   0        383.36        920.69        88.90 o                         
  13   3   0       2888.37       2069.48       150.90 o                         
  14   3   0      11795.54      10987.29       390.22 o                         
 -14   4   0       4430.01       4355.93       333.29 o                         
 -13   4   0       1676.12       1721.08       125.24 o                         
 -12   4   0        134.94        347.91       113.84 o                         
 -11   4   0       4980.13       5216.58       203.54 o                         
 -10   4   0       3708.33       3553.07       181.80 o                         
  -9   4   0        616.65        872.42       138.57 o                         
  -8   4   0      23198.87      22814.09       573.73 o                         
  -7   4   0       2489.55       2063.40       419.27 o                         
  -6   4   0        114.91        131.13       168.38 o                         
  -5   4   0       9076.69       8606.20       395.16 o                         
  -4   4   0      27552.22      27842.37       916.26 o                         
  -3   4   0      23835.92      19947.38      1347.42 o                         
  -2   4   0        109.86        161.04       106.81 o                         
  -1   4   0      22569.47      24205.13      1301.65 o                         
   0   4   0       6327.63       7694.32       711.45 o                         
   1   4   0     121019.25     132160.23      5718.70 o                         
   2   4   0      22113.67      24551.56       798.36 o                         
   3   4   0       5563.91       9006.60       483.63 o                         
   4   4   0        816.96       1396.99       158.80 o                         
   5   4   0        448.19        558.50       150.10 o                         
   6   4   0      19430.55      20103.28      1018.97 o                         
   7   4   0      18010.21      20843.91      1080.85 o                         
   8   4   0      12303.98      13001.26       527.04 o                         
   9   4   0         21.39        140.61        77.91 o                         
  10   4   0       3464.38       3066.89       120.54 o                         
  11   4   0       3678.55       3977.17       132.82 o                         
  12   4   0      32157.92      32940.98       642.41 o                         
  13   4   0       1747.08       1675.34       216.77 o                         
  14   4   0       1298.31       1299.15       423.93 o                         
 -13   5   0       9440.41       9396.42       462.69 o                         
 -12   5   0        936.85       1037.11       180.86 o                         
 -11   5   0        929.29        811.51       126.60 o                         
 -10   5   0       1059.79       1004.45       138.67 o                         
  -9   5   0      34552.02      34794.42       812.92 o                         
  -8   5   0        368.80        639.39       125.41 o                         
  -7   5   0       2756.27       2881.46       194.78 o                         
  -6   5   0       3073.30       2868.97       239.56 o                         
  -5   5   0       4265.48       4243.08       247.20 o                         
  -4   5   0      24173.12      24714.67       838.34 o                         
  -3   5   0      46990.46      50339.88      5494.25 o                         
  -2   5   0       2190.56       1721.60       152.72 o                         
  -1   5   0      46435.04      54740.55      3428.21 o                         
   0   5   0      40528.33      41844.16      1328.82 o                         
   1   5   0       2347.08       3231.91       198.26 o                         
   2   5   0      65838.10      66664.14      2078.50 o                         
   3   5   0      10806.70      11940.43       443.12 o                         
   4   5   0      45985.69      47010.40      2146.83 o                         
   5   5   0      23875.33      37474.41      1240.90 o                         
   6   5   0      15734.60      16640.03       921.02 o                         
   7   5   0      42141.80      47708.96      1540.54 o                         
   8   5   0       4417.51       5982.31       229.53 o                         
   9   5   0        969.00        809.23        91.32 o                         
  10   5   0       6328.57       6677.75       151.00 o                         
  11   5   0       3453.90       3654.67       135.14 o                         
  12   5   0      16529.43      14609.92       454.57 o                         
  13   5   0      17071.33      17435.63       613.19 o                         
  14   5   0       2920.78       2696.55       167.56 o                         
 -13   6   0       1843.39       1864.00       129.84 o                         
 -12   6   0        976.34        944.30       347.04 o                         
 -11   6   0       8598.27       9019.00       297.25 o                         
 -10   6   0       4700.38       4693.21       210.00 o                         
  -9   6   0       3683.77       3404.53       182.62 o                         
  -8   6   0      15302.71      14466.25       453.36 o                         
  -7   6   0        253.57        289.98        84.20 o                         
  -6   6   0       5508.51       5314.79       288.62 o                         
  -5   6   0        535.93        379.15       176.63 o                         
  -4   6   0       7295.15       7811.30       332.81 o                         
  -3   6   0       2557.56       2773.57       425.71 o                         
  -2   6   0       7157.56       7244.35       323.77 o                         
  -1   6   0      29976.30      29415.77       971.39 o                         
   0   6   0      55605.91      67107.88      4044.10 o                         
   1   6   0      22260.14      19500.72      1094.90 o                         
   2   6   0        740.47       1055.22       222.89 o                         
   3   6   0      42408.79      45599.91      1467.36 o                         
   4   6   0       1925.85       2333.90       203.50 o                         
   5   6   0     214575.25     225924.95      6940.89 o                         
   6   6   0        503.75       4359.95       652.78 o                         
   7   6   0      26967.45      28693.17       579.22 o                         
   8   6   0       9541.88      10253.72       227.97 o                         
   9   6   0        889.97       1012.22        96.33 o                         
  10   6   0       6190.57       6425.14       194.42 o                         
  11   6   0       5589.38       8070.09       453.97 o                         
  12   6   0       4294.23       4546.59       339.06 o                         
  13   6   0       5640.75       5472.53       347.27 o                         
  14   6   0         94.72        340.51       240.32 o                         
 -13   7   0        122.25        -87.91        97.34 o                         
 -12   7   0       1618.56       1674.04       175.62 o                         
 -11   7   0       1312.19       1289.91       148.34 o                         
 -10   7   0      11952.62      12825.35       390.78 o                         
  -9   7   0       7115.32       6574.49       312.76 o                         
  -8   7   0       8810.26       8229.54       269.14 o                         
  -7   7   0        683.41        899.22       117.28 o                         
  -6   7   0       9980.45      10291.81       357.35 o                         
  -5   7   0      46376.24      48872.20      1587.63 o                         
  -4   7   0        896.97        806.42       180.14 o                         
  -3   7   0        971.38        892.42       172.02 o                         
  -2   7   0       2360.38       2769.33       207.06 o                         
  -1   7   0      18436.02      18877.88       679.98 o                         
   0   7   0     205369.81     209216.86      8414.60 o                         
   1   7   0      17549.80      25992.36      1035.11 o                         
   2   7   0      20993.55      21736.02       749.60 o                         
   3   7   0       5865.22       5730.71       291.19 o                         
   4   7   0       7043.16       6250.47       264.23 o                         
   5   7   0       9870.25       8978.70       619.37 o                         
   6   7   0     166321.00     174247.73      3105.22 o                         
   7   7   0       4660.21       4197.61       150.78 o                         
   8   7   0        998.20       1831.99       102.13 o                         
   9   7   0       2321.38       2551.46       111.36 o                         
  10   7   0        997.55       1532.75       122.21 o                         
  11   7   0      23554.98      21349.28       584.54 o                         
  12   7   0       3475.20       4584.71       471.68 o                         
  13   7   0         45.06        182.01       161.96 o                         
  14   7   0        155.20         69.19       214.77 o                         
 -12   8   0       1621.56       1213.28       227.84 o                         
 -11   8   0        158.56        102.08       193.46 o                         
 -10   8   0       1770.05       1936.83       233.26 o                         
  -9   8   0       2017.72       2111.53       183.51 o                         
  -8   8   0        918.27       1078.46       105.64 o                         
  -7   8   0      68603.62      67935.91      1754.07 o                         
  -6   8   0       4235.29       4072.59       166.46 o                         
  -5   8   0      11644.83      11668.35       409.47 o                         
  -4   8   0      11676.72      11760.83       381.89 o                         
  -3   8   0       4624.93       4340.65       280.32 o                         
  -2   8   0      22449.12      20340.90       732.74 o                         
  -1   8   0       1511.40       3168.80       325.83 o                         
   0   8   0      10642.17       9471.65       430.00 o                         
   1   8   0     128711.03     123976.84      3820.30 o                         
   2   8   0      12200.26      11515.82       458.11 o                         
   3   8   0        207.43       1013.28       150.24 o                         
   4   8   0       8585.52       8603.15       537.65 o                         
   5   8   0       2848.95       2072.05       254.17 o                         
   6   8   0      13450.43      10640.89       430.65 o                         
   7   8   0      57553.76      58297.11      1172.33 o                         
   8   8   0       6929.60       7647.53       245.81 o                         
   9   8   0       9730.20       8608.97       213.57 o                         
  10   8   0       1152.31       1548.61       119.40 o                         
  11   8   0         16.47        327.05        99.31 o                         
  12   8   0       5818.27       5304.54       282.45 o                         
  13   8   0        848.67        757.79       265.76 o                         
 -12   9   0      14745.17      13541.87       446.32 o                         
 -11   9   0       1096.68        688.06       170.49 o                         
 -10   9   0        573.73        883.45       136.40 o                         
  -9   9   0        222.04        278.10       106.96 o                         
  -8   9   0         76.76        187.89        89.45 o                         
  -7   9   0      17348.14      16218.68       520.40 o                         
  -6   9   0      61641.19      63470.88      1817.32 o                         
  -5   9   0       6457.58       6120.31       191.12 o                         
  -4   9   0         92.75        118.66        69.84 o                         
  -3   9   0       1189.72        971.86       169.73 o                         
  -2   9   0      15176.09      15006.35       782.19 o                         
  -1   9   0      65717.64      66124.60      1754.45 o                         
   0   9   0       1505.73       2571.61       226.68 o                         
   1   9   0        427.79        519.63       164.24 o                         
   2   9   0        128.28        209.51       145.99 o                         
   3   9   0      24076.39      22643.79       565.12 o                         
   4   9   0       6793.62       7381.13       277.03 o                         
   5   9   0        885.26       1267.11       145.79 o                         
   6   9   0         64.19        227.41       110.50 o                         
   7   9   0        544.79       2441.14       148.94 o                         
   8   9   0       3036.17       3928.51       175.10 o                         
   9   9   0       2145.10       2729.66       132.83 o                         
  10   9   0       7760.96       7720.96       225.35 o                         
  11   9   0       1272.63       1165.28       105.86 o                         
  12   9   0       1773.00       1574.00       180.01 o                         
  13   9   0         19.92        573.28       222.21 o                         
 -11  10   0      10207.96       9216.70       754.28 o                         
 -10  10   0          3.36       -106.11       115.68 o                         
  -9  10   0       2411.77       2392.90       165.26 o                         
  -8  10   0        162.55        127.12       108.03 o                         
  -7  10   0       1390.45       1219.49       166.84 o                         
  -6  10   0      16726.44      15297.30       544.22 o                         
  -5  10   0       5649.00       5792.79       195.21 o                         
  -4  10   0       1547.47       1411.29       102.49 o                         
  -3  10   0      19041.08      19172.12       674.87 o                         
  -2  10   0         65.10          4.15        72.35 o                         
  -1  10   0       9343.85       8915.97       291.62 o                         
   0  10   0      35678.05      35038.03       840.80 o                         
   1  10   0       1077.75       1025.65        90.42 o                         
   2  10   0      16867.62      16138.21       374.55 o                         
   3  10   0       3376.25       3555.12       170.25 o                         
   4  10   0       7920.42       8610.51       253.50 o                         
   5  10   0       4773.15       3538.69       199.41 o                         
   6  10   0      13269.21      11682.31       528.56 o                         
   7  10   0       7386.34       7442.80       314.65 o                         
   8  10   0       4720.83       6927.80       208.55 o                         
   9  10   0        106.79        352.34       103.34 o                         
  10  10   0        704.06        839.42       112.95 o                         
  11  10   0        671.37        940.21       106.13 o                         
  12  10   0       4525.92       4649.73      1013.05 o                         
 -11  11   0        228.28        209.54       131.73 o                         
 -10  11   0          2.34        -84.34       153.13 o                         
  -9  11   0       1812.48       1642.71       121.25 o                         
  -8  11   0       5549.24       5232.07       226.95 o                         
  -7  11   0        909.01       1104.93       165.87 o                         
  -6  11   0         24.11         43.65        72.60 o                         
  -5  11   0         54.81        160.10        76.30 o                         
  -4  11   0      12190.15      11521.58       276.79 o                         
  -3  11   0       1412.02       1703.22       139.03 o                         
  -2  11   0      13762.39      14199.93       390.17 o                         
  -1  11   0       2680.64       3147.62       252.38 o                         
   0  11   0       4729.78       4458.52       172.83 o                         
   1  11   0         26.54        119.70        94.02 o                         
   2  11   0       1463.32       1981.99       112.41 o                         
   3  11   0      25707.85      24850.56       745.36 o                         
   4  11   0        833.85        531.86       135.48 o                         
   5  11   0        630.58        879.92        91.52 o                         
   6  11   0       1811.83       1552.36       178.84 o                         
   7  11   0      11865.83      13599.67       388.23 o                         
   8  11   0       8920.60       9177.95       233.13 o                         
   9  11   0        639.94       1248.62       132.82 o                         
  10  11   0          7.28        685.97       114.90 o                         
  11  11   0       1122.61       1129.01       101.60 o                         
  12  11   0      11418.88      10482.02       558.54 o                         
 -10  12   0       9873.14       9355.54       464.65 o                         
  -9  12   0       4066.86       3453.84       273.85 o                         
  -8  12   0       3765.04       3848.84       183.07 o                         
  -7  12   0       5143.91       5271.06       267.67 o                         
  -6  12   0       5581.08       5790.30       190.73 o                         
  -5  12   0       7493.53       7162.58       253.09 o                         
  -4  12   0      19521.89      19397.68       529.28 o                         
  -3  12   0      13564.58      13622.86       363.95 o                         
  -2  12   0       6608.92       6674.03       232.52 o                         
  -1  12   0       7414.57       6508.25       327.80 o                         
   0  12   0        389.83        845.76       111.71 o                         
   1  12   0       6643.00       6689.57       269.22 o                         
   2  12   0       3199.89       2812.73       138.81 o                         
   3  12   0       8679.24       9569.02       250.60 o                         
   4  12   0        293.48        316.53        85.56 o                         
   5  12   0      24286.31      24857.72       560.23 o                         
   6  12   0       5143.22       4888.01       307.78 o                         
   7  12   0       9002.37       9233.79       330.93 o                         
   8  12   0      11153.20      12761.50       306.37 o                         
   9  12   0       1970.50       2163.57       189.46 o                         
  10  12   0       4263.70       4273.61       268.40 o                         
  11  12   0        507.32       1555.79       248.75 o                         
  -9  13   0      12013.12      11070.19       532.86 o                         
  -8  13   0        211.34        212.58        85.06 o                         
  -7  13   0        729.22        789.86       106.31 o                         
  -6  13   0        293.86        290.49        73.18 o                         
  -5  13   0       6058.82       6659.15       211.93 o                         
  -4  13   0       7527.26       7518.96       321.89 o                         
  -3  13   0       1936.87       2031.31       144.52 o                         
  -2  13   0       2437.55       2129.63       128.70 o                         
  -1  13   0       2919.84       2893.61       216.10 o                         
   0  13   0      36670.53      36476.77       998.43 o                         
   1  13   0       2916.95       3136.44       160.20 o                         
   2  13   0       2224.70       2218.73       109.48 o                         
   3  13   0       3838.68       3537.75       131.13 o                         
   4  13   0       8450.22       8058.77       240.94 o                         
   5  13   0       7679.10       7187.83       272.16 o                         
   6  13   0       8957.39      11632.38       458.47 o                         
   7  13   0      15890.07      15262.73       892.03 o                         
   8  13   0       1748.55       1478.88       147.63 o                         
   9  13   0       1228.09       1012.24       116.50 o                         
  10  13   0       1737.70       1285.58       133.92 o                         
  -8  14   0       1350.19       1255.48       203.20 o                         
  -7  14   0       2542.97       2564.27       316.69 o                         
  -6  14   0       3738.68       3550.54       167.13 o                         
  -5  14   0        268.67        196.29        78.74 o                         
  -4  14   0       7214.23       8066.29       407.19 o                         
  -3  14   0       1568.03       1987.83       128.01 o                         
  -2  14   0       5614.22       6643.40       233.37 o                         
  -1  14   0       1547.30       1265.53       159.94 o                         
   0  14   0       4118.03       4204.80       202.82 o                         
   1  14   0      28394.49      27714.43       789.27 o                         
   2  14   0       7773.72       7899.37       287.94 o                         
   3  14   0       4278.02       4106.29       307.50 o                         
   4  14   0        950.61       2336.50       136.59 o                         
   5  14   0       3697.66       3941.81       166.03 o                         
   6  14   0      16158.04      16461.89       794.48 o                         
   7  14   0        114.64       1322.86       383.60 o                         
   8  14   0       3978.16       3928.91       355.60 o                         
   9  14   0       5752.35       5807.92       443.40 o                         
  -7  15   0       4619.36       4176.72       225.60 o                         
  -6  15   0       1386.05       2175.62       111.11 o                         
  -5  15   0       4413.48       4996.63       192.55 o                         
  -4  15   0         70.35         55.44       100.36 o                         
  -3  15   0       5600.74       5618.70       291.36 o                         
  -2  15   0        760.82        747.79       159.37 o                         
  -1  15   0      13421.61      13032.67       630.41 o                         
   0  15   0       6606.93       7703.80       284.58 o                         
   1  15   0       6800.79       7008.48       263.12 o                         
   2  15   0       1434.72       1388.14       108.05 o                         
   3  15   0       4828.42       4989.25       348.12 o                         
   4  15   0      17526.40      18849.81       640.64 o                         
   5  15   0       1269.96       2767.04       160.72 o                         
   6  15   0       1116.84       1219.58       229.46 o                         
   7  15   0       3688.50       3486.32       773.63 o                         
   8  15   0        898.56        827.92       160.80 o                         
  -5  16   0        496.46        865.00        95.76 o                         
  -4  16   0        211.72        295.71        74.27 o                         
  -3  16   0       1400.85       1313.88        96.61 o                         
  -2  16   0       2128.45       2464.08       127.86 o                         
  -1  16   0       6432.04       6463.04       344.79 o                         
   0  16   0       4543.40       5018.65       201.73 o                         
   1  16   0       2145.17       2315.71       136.41 o                         
   2  16   0       2706.30       2634.88       303.91 o                         
   3  16   0        166.50        227.74       136.67 o                         
   4  16   0        824.14       1012.57       108.66 o                         
   5  16   0      16363.15      16365.34       544.24 o                         
   6  16   0        994.96       1242.80       244.92 o                         
   7  16   0       1961.27       1629.28       175.37 o                         
  -3  17   0       4066.08       4106.61       158.06 o                         
  -2  17   0        730.48        620.18        77.11 o                         
  -1  17   0         53.33        167.26       103.10 o                         
   0  17   0       1361.49       1306.55       131.43 o                         
   1  17   0        138.22        142.96        67.15 o                         
   2  17   0        910.96       1316.33       102.45 o                         
   3  17   0       4756.25       5153.96       185.57 o                         
   4  17   0        223.12        260.91        96.34 o                         
   5  17   0        250.19        494.83       161.53 o                         
  -4 -17   1        235.35        179.99        97.35 o                         
  -3 -17   1        376.16        647.25        84.90 o                         
  -2 -17   1       8087.44       9065.88       327.74 o                         
  -1 -17   1         29.59         52.68        68.11 o                         
   0 -17   1       3670.30       4037.92       182.59 o                         
   1 -17   1        235.28        316.39        97.37 o                         
   2 -17   1       3488.62       3391.83       172.76 o                         
   3 -17   1       6346.64       6591.99       228.91 o                         
  -6 -16   1       2178.09       1920.32       266.80 o                         
  -5 -16   1        312.87       1291.19       143.19 o                         
  -4 -16   1       5094.28       4766.00       211.22 o                         
  -3 -16   1         21.60        109.65        93.67 o                         
  -2 -16   1        242.57        264.33       112.49 o                         
  -1 -16   1        825.85        879.56        87.94 o                         
   0 -16   1       1958.76       2238.15       116.43 o                         
   1 -16   1       4591.44       4538.83       269.63 o                         
   2 -16   1       2050.74       2237.03       194.12 o                         
   3 -16   1        532.02        484.81        78.96 o                         
   4 -16   1       2677.80       3026.89       136.74 o                         
   5 -16   1       9815.46       9239.79       422.39 o                         
  -8 -15   1        395.63        727.85       168.42 o                         
  -7 -15   1       1911.85       2013.36       366.56 o                         
  -6 -15   1        840.21        723.61       217.72 o                         
  -5 -15   1      21345.98      22391.19       727.23 o                         
  -4 -15   1        677.47       2089.63       257.85 o                         
  -3 -15   1       1431.38       1478.34       135.48 o                         
  -2 -15   1       1282.21       1350.63       101.54 o                         
  -1 -15   1       5126.14       4914.19       185.49 o                         
   0 -15   1      15698.32      16198.57       536.92 o                         
   1 -15   1       2721.26       2952.73       228.69 o                         
   2 -15   1        110.27        208.67        88.86 o                         
   3 -15   1         88.93        237.51        86.81 o                         
   4 -15   1        901.41        916.02       117.81 o                         
   5 -15   1        443.85        423.80        85.33 o                         
   6 -15   1      16373.63      15295.37       707.08 o                         
   7 -15   1       6787.18       6818.81       333.24 o                         
  -9 -14   1        240.26        681.11       169.04 o                         
  -8 -14   1       2081.91       2054.11       174.54 o                         
  -7 -14   1      12990.46      12905.43       486.58 o                         
  -6 -14   1       5575.57       6186.22       374.08 o                         
  -5 -14   1        874.52        945.61       126.08 o                         
  -4 -14   1      25166.09      26440.28       762.32 o                         
  -3 -14   1       4544.48       4962.46       160.53 o                         
  -2 -14   1       6922.06       7794.59       244.63 o                         
  -1 -14   1        788.53       1715.66       124.48 o                         
   0 -14   1      15407.83      15668.70       483.24 o                         
   1 -14   1       4937.81       5284.62       271.09 o                         
   2 -14   1        379.96        510.20        99.74 o                         
   3 -14   1       2497.55       2570.94       143.22 o                         
   4 -14   1       2074.53       1949.57       162.34 o                         
   5 -14   1       2176.47       2223.63       122.69 o                         
   6 -14   1       1381.27       1486.91        85.58 o                         
   7 -14   1       3160.40       3006.35       248.03 o                         
   8 -14   1       2029.50       1646.67       293.45 o                         
 -10 -13   1        819.82        851.22       104.13 o                         
  -9 -13   1        547.19        549.16       103.94 o                         
  -8 -13   1        107.59        192.33       105.31 o                         
  -7 -13   1      14476.97      16163.71       617.51 o                         
  -6 -13   1      12633.30      12580.08       547.42 o                         
  -5 -13   1       5181.45       6535.51       259.72 o                         
  -4 -13   1        639.46        936.25       101.26 o                         
  -3 -13   1       8251.04       9260.85       240.63 o                         
  -2 -13   1        605.70        660.16        87.81 o                         
  -1 -13   1      28441.82      30066.70       955.70 o                         
   0 -13   1       5195.23       6686.68       251.30 o                         
   1 -13   1        492.26        704.53       149.37 o                         
   2 -13   1       2475.21       2273.59       143.29 o                         
   3 -13   1          3.86         63.53       116.58 o                         
   4 -13   1      11636.07      12438.60       463.57 o                         
   5 -13   1        756.57        833.34        97.44 o                         
   6 -13   1       1361.34       1159.39        85.93 o                         
   7 -13   1        105.33        106.89        94.14 o                         
   8 -13   1        225.67        176.42        83.90 o                         
   9 -13   1         81.80         22.61       140.18 o                         
 -11 -12   1       9496.46       8499.89       255.30 o                         
 -10 -12   1        285.53        739.22       100.67 o                         
  -9 -12   1       1299.71       1474.24       117.91 o                         
  -8 -12   1       1035.74       1410.56       116.94 o                         
  -7 -12   1       2393.32       2720.67       199.68 o                         
  -6 -12   1      19511.62      19631.53       488.90 o                         
  -5 -12   1        344.19        851.57        98.16 o                         
  -4 -12   1       1287.67       1261.96       104.29 o                         
  -3 -12   1      12657.84      11678.53       278.70 o                         
  -2 -12   1       1573.68       1823.57       117.56 o                         
  -1 -12   1        111.70        222.73       149.88 o                         
   0 -12   1      27154.12      26099.88       838.34 o                         
   1 -12   1       9344.93      10257.80       450.18 o                         
   2 -12   1       6640.10       7178.21       253.47 o                         
   3 -12   1      10875.26      10605.69       301.71 o                         
   4 -12   1       4121.77       4416.43       210.80 o                         
   5 -12   1      17092.74      16948.27       434.19 o                         
   6 -12   1        396.14        435.28        77.45 o                         
   7 -12   1         42.96         -5.62       107.62 o                         
   8 -12   1       3693.40       3667.85       177.12 o                         
   9 -12   1       1167.67        921.06        96.14 o                         
  10 -12   1       2711.74       3011.49       218.76 o                         
 -12 -11   1       4054.17       4297.96       311.37 o                         
 -11 -11   1        741.21        566.56       101.40 o                         
 -10 -11   1       3560.41       3273.33       141.29 o                         
  -9 -11   1        284.31        401.50       102.46 o                         
  -8 -11   1      17427.33      19164.83       377.15 o                         
  -7 -11   1          4.58        380.07       161.71 o                         
  -6 -11   1        533.99        881.69       168.32 o                         
  -5 -11   1       5848.07       5767.72       286.25 o                         
  -4 -11   1       4863.14       5187.88       199.97 o                         
  -3 -11   1       5730.47       6553.72       205.82 o                         
  -2 -11   1      18127.86      17768.06       413.89 o                         
  -1 -11   1        436.54        460.32        98.44 o                         
   0 -11   1       1395.56       1330.91       106.95 o                         
   1 -11   1       4801.35       4412.95       223.82 o                         
   2 -11   1       5133.31       4893.05       203.06 o                         
   3 -11   1      41373.18      43039.17      1043.87 o                         
   4 -11   1        421.14        698.87        84.05 o                         
   5 -11   1        126.26         44.31        72.62 o                         
   6 -11   1        536.42        593.41        79.16 o                         
   7 -11   1       5104.08       4887.29       419.94 o                         
   8 -11   1       4777.83       4965.47       221.36 o                         
   9 -11   1       1500.72       1162.84       110.03 o                         
  10 -11   1        466.04        444.71       161.19 o                         
  11 -11   1         31.39        153.52       129.23 o                         
 -12 -10   1       7879.43       7416.27       489.04 o                         
 -11 -10   1       5785.12       5640.99       291.21 o                         
 -10 -10   1       2253.27       2159.65       126.36 o                         
  -9 -10   1         15.03        517.98       109.61 o                         
  -8 -10   1       1324.14       1571.41       116.25 o                         
  -7 -10   1      10190.59      11028.10       310.27 o                         
  -6 -10   1       2223.99       2845.38       224.15 o                         
  -5 -10   1       7565.11       7496.44       230.10 o                         
  -4 -10   1       1862.29       1999.68       134.75 o                         
  -3 -10   1       3701.23       3554.43       175.55 o                         
  -2 -10   1      24125.75      25000.04       557.96 o                         
  -1 -10   1        796.40        625.14        87.45 o                         
   0 -10   1       5047.01       5369.18       179.55 o                         
   1 -10   1       7937.17       7984.41       397.06 o                         
   2 -10   1        467.89        359.88        91.21 o                         
   3 -10   1        340.30        298.71        82.79 o                         
   4 -10   1       9275.10       8843.93       221.87 o                         
   5 -10   1       2829.32       2763.46       127.32 o                         
   6 -10   1      19187.13      18384.61       485.34 o                         
   7 -10   1       3213.05       3102.78       169.88 o                         
   8 -10   1       6721.21       6168.11       235.61 o                         
   9 -10   1       1909.66       1938.35       136.62 o                         
  10 -10   1       1189.03       1067.89       280.48 o                         
  11 -10   1       3768.07       3702.91       291.69 o                         
 -13  -9   1        852.24       1138.44       220.76 o                         
 -12  -9   1        544.63        636.56       263.06 o                         
 -11  -9   1         13.88         75.49       100.31 o                         
 -10  -9   1        554.01        572.15       103.43 o                         
  -9  -9   1      15216.12      15549.83       321.29 o                         
  -8  -9   1        393.89        395.03       103.50 o                         
  -7  -9   1      12744.66      12928.59       316.68 o                         
  -6  -9   1        240.67        224.74       113.01 o                         
  -5  -9   1       5562.89       4952.50       217.69 o                         
  -4  -9   1      41087.33      41982.17       874.04 o                         
  -3  -9   1       1510.02       1650.09       312.17 o                         
  -2  -9   1       1062.41        931.04       157.86 o                         
  -1  -9   1        828.32       1045.02       163.29 o                         
   0  -9   1      31855.41      30582.10       746.09 o                         
   1  -9   1       7092.54       8634.27       364.41 o                         
   2  -9   1       2359.24       2151.76       339.05 o                         
   3  -9   1       1542.77       1507.80       224.68 o                         
   4  -9   1       3206.34       3025.83       125.15 o                         
   5  -9   1       9887.02       9763.19       324.53 o                         
   6  -9   1       1808.42       1724.70       155.64 o                         
   7  -9   1      35994.68      35572.09      1280.63 o                         
   8  -9   1         18.17         71.18        87.59 o                         
   9  -9   1       3170.62       2777.17       188.41 o                         
  10  -9   1        870.37        882.66       136.89 o                         
  11  -9   1       5872.11       5159.44       315.45 o                         
  12  -9   1       7453.35       7012.76       361.90 o                         
 -13  -8   1         11.85        469.17       234.97 o                         
 -12  -8   1       2802.33       2885.36       267.71 o                         
 -11  -8   1       4986.31       5199.78       233.92 o                         
 -10  -8   1       3230.52       2932.32       134.41 o                         
  -9  -8   1       3736.81       5215.23       165.57 o                         
  -8  -8   1       1182.05       2028.92       119.21 o                         
  -7  -8   1        597.23       1053.34       119.33 o                         
  -6  -8   1      43330.61      45916.22       893.91 o                         
  -5  -8   1      10328.82      10716.34       476.01 o                         
  -4  -8   1       4084.17       3906.33       368.23 o                         
  -3  -8   1      45224.72      43139.14      1177.89 o                         
  -2  -8   1      49453.61      51324.57      1361.37 o                         
  -1  -8   1      27184.63      29392.18      1182.34 o                         
   0  -8   1      60301.84      62399.01      2193.49 o                         
   1  -8   1      92488.08      93956.70      2422.30 o                         
   2  -8   1       3865.33       4047.52       313.12 o                         
   3  -8   1         70.49        167.21       173.41 o                         
   4  -8   1       1684.09       1388.20       123.07 o                         
   5  -8   1      21763.70      22659.63       598.93 o                         
   6  -8   1      39643.96      39169.29      1241.36 o                         
   7  -8   1        912.60       1209.59       162.92 o                         
   8  -8   1       7056.89       6679.73       264.34 o                         
   9  -8   1       9366.34       9547.85       375.22 o                         
  10  -8   1       2685.68       2645.08       256.40 o                         
  11  -8   1        484.27        653.46       180.32 o                         
  12  -8   1       6413.33       6061.01       299.99 o                         
 -13  -7   1        283.62        584.25       257.17 o                         
 -12  -7   1       8660.75       7781.84       346.60 o                         
 -11  -7   1       7978.62       9839.76       407.16 o                         
 -10  -7   1       6340.33       5835.78       159.49 o                         
  -9  -7   1        187.51        305.11        89.48 o                         
  -8  -7   1       4754.65       4559.08       135.09 o                         
  -7  -7   1      34362.83      38489.64       900.41 o                         
  -6  -7   1         81.88       4364.03       302.76 o                         
  -5  -7   1      27043.73      28153.11      1450.32 o                         
  -4  -7   1      16992.01      18877.21       720.98 o                         
  -3  -7   1       1545.24       1170.92       149.08 o                         
  -2  -7   1       1343.50       1224.35       142.09 o                         
  -1  -7   1      75756.70      73590.82      1883.62 o                         
   0  -7   1      73577.68      80630.98      2539.83 o                         
   1  -7   1      72677.70      73511.68      2220.76 o                         
   2  -7   1      48044.82      49016.26      1623.67 o                         
   3  -7   1      22551.74      21859.79       680.31 o                         
   4  -7   1      16300.88      16545.55       587.59 o                         
   5  -7   1       6173.65       6002.27       317.85 o                         
   6  -7   1      15653.52      16086.30       566.00 o                         
   7  -7   1      17407.71      17270.39       816.12 o                         
   8  -7   1        367.63        396.60       160.46 o                         
   9  -7   1      18503.58      17653.13       738.09 o                         
  10  -7   1       6423.89       6759.07       256.01 o                         
  11  -7   1       3580.14       3996.64       217.18 o                         
  12  -7   1       1390.90       1167.59       478.86 o                         
  13  -7   1       4357.21       3880.38       173.31 o                         
 -14  -6   1       2357.52       2551.22       277.22 o                         
 -13  -6   1       5883.90       6500.07       825.15 o                         
 -12  -6   1       8905.97       9315.95       403.13 o                         
 -11  -6   1      15196.66      14958.91       577.14 o                         
 -10  -6   1       7987.28       8160.82       244.32 o                         
  -9  -6   1        175.27        155.37        84.39 o                         
  -8  -6   1         52.60        398.99        88.90 o                         
  -7  -6   1      14397.32      16067.55       359.63 o                         
  -6  -6   1      81113.08      78420.63      2099.44 o                         
  -5  -6   1       3500.53      10121.50       466.01 o                         
  -4  -6   1       6990.99       8782.48       585.71 o                         
  -3  -6   1       1529.91       2550.46       169.65 o                         
  -2  -6   1       7621.22       8028.86       330.89 o                         
  -1  -6   1      12088.77      14941.33       541.02 o                         
   0  -6   1      13229.48      13484.40       787.04 o                         
   1  -6   1      27012.72      24700.90       882.77 o                         
   2  -6   1       2773.03       4238.14       216.98 o                         
   3  -6   1       6684.98       6232.57       362.35 o                         
   4  -6   1        341.44         68.46       177.42 o                         
   5  -6   1      24908.56      23447.19       725.13 o                         
   6  -6   1       5650.87       5828.90       287.74 o                         
   7  -6   1         88.24         80.36        80.36 o                         
   8  -6   1       1410.41       1454.33       159.47 o                         
   9  -6   1       4624.59       4503.80       240.60 o                         
  10  -6   1      26022.91      26168.27       713.35 o                         
  11  -6   1        126.65        271.70       128.41 o                         
  12  -6   1       2526.21       2555.66       168.12 o                         
  13  -6   1        449.21        304.11       241.84 o                         
 -14  -5   1       1669.06       2215.59       279.36 o                         
 -13  -5   1       2592.73       2388.59       377.85 o                         
 -12  -5   1      17927.77      18859.85      1065.62 o                         
 -11  -5   1      12626.99      12700.57       272.68 o                         
 -10  -5   1      12411.73      12275.02       257.82 o                         
  -9  -5   1       2331.76       2315.54       105.64 o                         
  -8  -5   1      24893.75      25235.76       688.18 o                         
  -7  -5   1      16827.30      18231.47       390.98 o                         
  -6  -5   1      25023.08      26978.82      1148.69 o                         
  -5  -5   1     113484.87     116512.55      3023.81 o                         
  -4  -5   1       3097.67       3920.69       370.53 o                         
  -3  -5   1      49100.48      53168.13      1683.08 o                         
  -2  -5   1         40.83        909.71       133.61 o                         
  -1  -5   1       6226.61       7599.72       319.15 o                         
   0  -5   1      19579.12      22721.83       748.39 o                         
   1  -5   1        375.83        863.74       150.43 o                         
   2  -5   1         61.77        155.31       133.36 o                         
   3  -5   1      88266.96      90068.70      3370.05 o                         
   4  -5   1      15727.89      16018.68       568.87 o                         
   5  -5   1      12927.02      12280.23       443.65 o                         
   6  -5   1      12992.85      12514.35       445.52 o                         
   7  -5   1        716.48        889.25       143.35 o                         
   8  -5   1      31330.91      31483.14       797.01 o                         
   9  -5   1        194.73        482.34       163.25 o                         
  10  -5   1         58.05        100.20       148.89 o                         
  11  -5   1       8864.44       8434.05       286.94 o                         
  12  -5   1       8814.91       9087.82       290.71 o                         
  13  -5   1       1349.81       1360.65       239.53 o                         
  14  -5   1       2808.73       2112.64       150.64 o                         
 -14  -4   1       1672.99       2433.41       308.86 o                         
 -13  -4   1      12945.13      12218.50       409.02 o                         
 -12  -4   1        123.95       1450.82       100.69 o                         
 -11  -4   1      13628.68      13427.57       299.66 o                         
 -10  -4   1       1780.61       2032.20       110.23 o                         
  -9  -4   1       1077.92       1136.78        89.57 o                         
  -8  -4   1       2930.15       4280.20       167.38 o                         
  -7  -4   1      19997.92      19088.13       813.54 o                         
  -6  -4   1      40441.57      42649.57      1497.25 o                         
  -5  -4   1       8456.14       9222.45       351.49 o                         
  -4  -4   1       1906.91       1627.01       177.47 o                         
  -3  -4   1         37.53        631.97       239.49 o                         
  -2  -4   1      72379.95      81226.73      2510.81 o                         
  -1  -4   1      29741.61      32561.12      1033.83 o                         
   0  -4   1      19727.39      21409.50       692.28 o                         
   1  -4   1       1260.77       2065.98       172.56 o                         
   2  -4   1         28.91         46.46       214.86 o                         
   3  -4   1     119621.98     114566.98      3993.88 o                         
   4  -4   1      17221.64      17068.56       532.45 o                         
   5  -4   1       2968.01       2930.88       174.58 o                         
   6  -4   1      11669.83      11211.87       412.01 o                         
   7  -4   1       4113.21       4242.80       265.08 o                         
   8  -4   1         89.92        231.49       141.63 o                         
   9  -4   1      25922.58      25259.43       635.18 o                         
  10  -4   1       3571.16       3252.72       178.34 o                         
  11  -4   1       1841.93       1932.25       152.81 o                         
  12  -4   1       2732.60       2689.79       156.42 o                         
  13  -4   1       3486.35       3673.08       257.32 o                         
  14  -4   1       6482.41       5750.46       324.84 o                         
 -14  -3   1        170.41       1118.28       409.45 o                         
 -13  -3   1       4826.17       4268.37       203.65 o                         
 -12  -3   1      11927.02      11396.73       245.54 o                         
 -11  -3   1       3125.63       4334.81       141.13 o                         
 -10  -3   1       2720.68       2849.32       117.01 o                         
  -9  -3   1      19052.79      18882.75       404.99 o                         
  -8  -3   1       4213.15       4679.22       175.14 o                         
  -7  -3   1       3948.31       4181.20       371.35 o                         
  -6  -3   1       6137.19       6026.40       261.68 o                         
  -5  -3   1      14978.77      14785.15       432.55 o                         
  -4  -3   1      92734.01      98593.05      2487.97 o                         
  -3  -3   1        138.91        704.64       113.96 o                         
  -2  -3   1      28645.96      28345.12      1269.72 o                         
  -1  -3   1       6493.77       7297.57       219.21 o                         
   0  -3   1      18935.98      20770.48       662.57 o                         
   1  -3   1      11964.75      13670.25       641.99 o                         
   2  -3   1      19600.65      19418.32       960.70 o                         
   3  -3   1       1333.50       1237.23       153.30 o                         
   4  -3   1       1186.32        715.41       202.90 o                         
   5  -3   1      19168.09      19394.76       502.63 o                         
   6  -3   1       2343.54       2256.87       200.09 o                         
   7  -3   1      13803.86      13188.51       496.22 o                         
   8  -3   1        164.81        448.11       148.94 o                         
   9  -3   1       2342.66       2856.08       167.05 o                         
  10  -3   1       1723.01       1743.65       125.68 o                         
  11  -3   1       2597.95       2542.50       162.02 o                         
  12  -3   1      31890.69      31463.88      1023.36 o                         
  13  -3   1       2875.74       2610.38       158.84 o                         
  14  -3   1        993.98        974.47       220.31 o                         
 -14  -2   1      15990.29      14435.65       464.14 o                         
 -13  -2   1       3148.08       3743.75       228.41 o                         
 -12  -2   1        721.66        654.74        86.60 o                         
 -11  -2   1        334.97        329.13        90.14 o                         
 -10  -2   1       2112.27       1945.92       106.89 o                         
  -9  -2   1      18710.79      20275.71       431.02 o                         
  -8  -2   1        409.21        454.41       105.06 o                         
  -7  -2   1      14441.01      14774.98       601.86 o                         
  -6  -2   1        701.87        901.42       188.00 o                         
  -5  -2   1       2255.40       2906.99       208.93 o                         
  -4  -2   1      10646.68      13073.43       376.47 o                         
  -3  -2   1        653.53       1326.84       137.63 o                         
  -2  -2   1      20085.00      22527.29      1026.48 o                         
  -1  -2   1      58489.21      59470.98      1289.53 o                         
   0  -2   1        496.57        449.61       112.59 o                         
   1  -2   1       1942.39       2241.39       185.75 o                         
   2  -2   1      26977.14      30696.78      1020.40 o                         
   3  -2   1       4946.70       4337.47       201.76 o                         
   4  -2   1        591.70        660.44       110.90 o                         
   5  -2   1      24656.03      25036.17       974.44 o                         
   6  -2   1      41686.86      44885.25      1230.29 o                         
   7  -2   1      45430.33      44175.39      1675.97 o                         
   8  -2   1       8512.88       9311.12       351.51 o                         
   9  -2   1        756.55       1032.72       172.26 o                         
  10  -2   1      11265.08      11537.86       390.81 o                         
  11  -2   1       2155.79       1982.38       183.70 o                         
  12  -2   1        672.09        959.42       152.01 o                         
  13  -2   1      29748.98      27317.49      1788.65 o                         
  14  -2   1        560.36        809.90       117.39 o                         
 -14  -1   1        605.32       1323.15       133.34 o                         
 -13  -1   1       6540.10       6581.23       268.20 o                         
 -12  -1   1       2581.95       2843.53       110.54 o                         
 -11  -1   1      15045.46      14503.21       293.73 o                         
 -10  -1   1        927.48        936.76       100.58 o                         
  -9  -1   1        301.23        517.89        92.17 o                         
  -8  -1   1        597.12        904.98       129.94 o                         
  -7  -1   1       1262.43       1216.10       150.63 o                         
  -6  -1   1      51276.88      55974.71      3672.75 o                         
  -5  -1   1        676.22       1342.99       188.76 o                         
  -4  -1   1       4785.38       4749.44       300.21 o                         
  -3  -1   1       9127.32       9392.08       331.36 o                         
  -2  -1   1      14917.95      15700.69       507.45 o                         
  -1  -1   1       3096.84       3290.37       136.87 o                         
   0  -1   1     346776.94     392628.94      9545.66 o                         
   1  -1   1      29749.27      32436.61      1011.40 o                         
   2  -1   1       7963.65       8625.79       521.45 o                         
   3  -1   1      19583.53      20542.39       556.50 o                         
   4  -1   1      16816.89      17895.75       525.99 o                         
   5  -1   1      28321.90      27426.24       764.01 o                         
   6  -1   1     112301.42     115925.93      3142.21 o                         
   7  -1   1      13286.86      16894.47       558.48 o                         
   8  -1   1      46610.69      45798.67      1041.85 o                         
   9  -1   1      12546.77      12904.66       369.41 o                         
  10  -1   1       4160.57       3742.69       166.67 o                         
  11  -1   1       7694.50       8317.92       276.27 o                         
  12  -1   1       7588.46       9318.19       779.11 o                         
  13  -1   1         31.21         99.25       138.28 o                         
  14  -1   1        785.51        888.50       123.33 o                         
 -14   0   1       3639.99       3647.87       142.13 o                         
 -13   0   1       4957.77       4680.92       188.97 o                         
 -12   0   1         99.46        161.43       117.85 o                         
 -11   0   1       2387.16       2299.28       109.82 o                         
 -10   0   1      28185.30      28814.00       499.74 o                         
  -9   0   1       8948.94       9324.29       204.44 o                         
  -8   0   1       2315.48       2539.81       158.03 o                         
  -7   0   1      30086.22      30417.34      1090.50 o                         
  -6   0   1      14265.56      14689.13       801.35 o                         
  -5   0   1      95671.42     100799.18      3818.12 o                         
  -4   0   1      24298.44      29849.87      1329.78 o                         
  -3   0   1      18288.06      19013.62      1021.50 o                         
  -2   0   1      31658.90      29673.34       913.96 o                         
  -1   0   1     154963.03     162544.42      6964.57 o                         
   1   0   1     328959.84     417593.94     12649.34 o                         
   2   0   1      10458.35      11730.55      1251.38 o                         
   3   0   1       4602.20       5099.50       296.51 o                         
   4   0   1        766.24       1120.99       100.78 o                         
   5   0   1      23366.50      25902.92       705.35 o                         
   6   0   1      91243.95      91178.02      2324.16 o                         
   7   0   1      72544.21      71912.90      4797.55 o                         
   8   0   1       2912.25       3615.03       375.67 o                         
   9   0   1         81.14        199.44       102.97 o                         
  10   0   1      28572.07      25460.91       625.67 o                         
  11   0   1       9238.09       8997.44       335.52 o                         
  12   0   1       1649.50       1682.65       211.63 o                         
  13   0   1       6827.85       6531.82       393.25 o                         
  14   0   1        137.54        546.65       119.30 o                         
 -14   1   1       1217.65       1247.32       100.22 o                         
 -13   1   1       8766.87       9144.59       288.06 o                         
 -12   1   1      12495.90      11879.30       382.74 o                         
 -11   1   1       3709.96       3638.46       154.35 o                         
 -10   1   1       1543.26       1649.52       110.03 o                         
  -9   1   1       6917.57       5952.05       213.89 o                         
  -8   1   1      15056.41      14130.08       424.41 o                         
  -7   1   1      53881.02      55870.86      1513.40 o                         
  -6   1   1     182246.44     193533.72      8429.62 o                         
  -5   1   1       7223.67       8178.96       504.67 o                         
  -4   1   1      46832.09      53594.21      2398.38 o                         
  -3   1   1        567.56       1469.07       182.27 o                         
  -2   1   1       7602.98       8588.79       426.84 o                         
  -1   1   1      80423.77      85673.94      3687.30 o                         
   1   1   1      38237.03      46707.05      1432.81 o                         
   2   1   1       7852.40      11327.03       387.80 o                         
   3   1   1       8305.67       8496.65       338.20 o                         
   4   1   1      31060.64      34015.64       803.22 o                         
   5   1   1       5876.67       6673.57       251.42 o                         
   6   1   1      16381.67      18078.63       947.57 o                         
   7   1   1      20042.32      19073.71       676.85 o                         
   8   1   1        267.78        473.76       254.46 o                         
   9   1   1       2893.04       3224.02       192.74 o                         
  10   1   1       1463.56       1855.42       142.05 o                         
  11   1   1       4610.69       5289.04       341.30 o                         
  12   1   1       2922.49       2424.27       149.58 o                         
  13   1   1       4269.46       3618.72       164.74 o                         
  14   1   1       3894.29       4292.41       221.01 o                         
 -14   2   1         78.07        142.65       146.64 o                         
 -13   2   1      14350.43      13414.30       862.12 o                         
 -12   2   1      20429.79      21453.56       709.44 o                         
 -11   2   1       7956.56       7727.89       302.12 o                         
 -10   2   1       9955.39      10012.75       287.44 o                         
  -9   2   1       4985.23       4648.31       148.98 o                         
  -8   2   1       3007.30       3303.32       144.30 o                         
  -7   2   1       2313.37       2666.93       239.99 o                         
  -6   2   1     142906.61     147502.61      4585.13 o                         
  -5   2   1      55996.71      58565.88      1877.95 o                         
  -4   2   1         50.96        111.81       208.88 o                         
  -3   2   1       2521.91       4345.70       222.76 o                         
  -2   2   1       6096.78       8003.33       305.54 o                         
  -1   2   1      15280.85      19366.71       874.46 o                         
   0   2   1        773.17       1098.08        94.38 o                         
   1   2   1      33754.67      31833.25      1396.75 o                         
   2   2   1      23475.73      20058.39       678.26 o                         
   3   2   1       9093.96      11106.39       426.75 o                         
   4   2   1      12254.00      15176.61       480.01 o                         
   5   2   1      19925.66      23516.93       705.98 o                         
   6   2   1        307.60        857.52       152.86 o                         
   7   2   1      18041.62      18491.10       672.89 o                         
   8   2   1       4462.27       3968.74       334.28 o                         
   9   2   1       5944.26       7307.11       218.72 o                         
  10   2   1       5342.48       4831.60       153.21 o                         
  11   2   1       2470.70       2538.63       130.54 o                         
  12   2   1         38.56        -69.20       121.87 o                         
  13   2   1        354.16        629.42       177.77 o                         
  14   2   1      11106.83      10528.27       380.90 o                         
 -14   3   1       1479.21       1486.81       175.83 o                         
 -13   3   1       6139.03       5600.22       170.55 o                         
 -12   3   1       5207.68       6137.45       261.80 o                         
 -11   3   1      26961.57      26906.70       663.42 o                         
 -10   3   1        334.35        494.03       111.81 o                         
  -9   3   1       7259.83       7550.77       199.93 o                         
  -8   3   1       4551.60       4282.84       162.96 o                         
  -7   3   1       9079.18       8374.42       412.43 o                         
  -6   3   1      10791.85      12056.12       613.46 o                         
  -5   3   1      18570.44      17678.41       629.73 o                         
  -4   3   1        422.83        434.81       226.75 o                         
  -3   3   1       2527.12       2394.13       280.43 o                         
  -2   3   1      32246.71      31676.25      1207.91 o                         
  -1   3   1       8531.94       6997.39       214.02 o                         
   0   3   1        166.48        250.31        82.87 o                         
   1   3   1       2135.75       3318.28       165.70 o                         
   2   3   1     155252.69     152551.09      4013.99 o                         
   3   3   1       1040.01        554.10       168.38 o                         
   4   3   1      67518.74      72420.08      1909.79 o                         
   5   3   1      13991.43      13549.20       918.09 o                         
   6   3   1       4277.35       4446.12       334.67 o                         
   7   3   1       2607.94       4219.18       355.81 o                         
   8   3   1       8853.70       8920.65       311.23 o                         
   9   3   1      21098.58      21391.17       447.45 o                         
  10   3   1        306.26        232.09        95.85 o                         
  11   3   1        138.30        678.53        96.60 o                         
  12   3   1      14952.38      14365.46       380.49 o                         
  13   3   1        554.60        718.75       185.11 o                         
  14   3   1       3444.09       3690.67       160.08 o                         
 -14   4   1       2650.40       2529.74       144.93 o                         
 -13   4   1       9439.76       8740.67       287.43 o                         
 -12   4   1       6144.46       6030.55       275.66 o                         
 -11   4   1       1206.57       1733.62       137.22 o                         
 -10   4   1       7098.54       7192.91       222.00 o                         
  -9   4   1      51854.18      53291.12      1091.79 o                         
  -8   4   1       5721.51       6052.14       213.98 o                         
  -7   4   1        189.44        104.48       120.21 o                         
  -6   4   1        261.54        274.64       176.20 o                         
  -5   4   1      10546.14      10339.54       565.95 o                         
  -4   4   1      16339.35      15723.71       834.23 o                         
  -3   4   1      84557.13      94571.91      4151.99 o                         
  -2   4   1        332.19        450.28        97.75 o                         
  -1   4   1        115.48        246.93        94.96 o                         
   0   4   1      28566.74      28089.62      1089.36 o                         
   1   4   1       2820.86       4625.60       184.33 o                         
   2   4   1       2016.53       5684.38       196.42 o                         
   3   4   1      35033.32      32968.13      1491.34 o                         
   4   4   1       8016.22       7512.68       331.03 o                         
   5   4   1       8388.41      12283.20       457.89 o                         
   6   4   1      13976.11      14997.56       794.35 o                         
   7   4   1      28053.15      27331.34      1339.34 o                         
   8   4   1       1902.96       2464.25       130.39 o                         
   9   4   1        173.41        352.43        80.15 o                         
  10   4   1        240.79        409.10        87.33 o                         
  11   4   1       2142.23       2470.22       115.91 o                         
  12   4   1       6545.23       7165.57       354.60 o                         
  13   4   1      15157.00      15480.95       490.29 o                         
  14   4   1         30.08        167.50       142.92 o                         
 -13   5   1         50.07        -95.47        95.47 o                         
 -12   5   1       6489.52       6481.23       227.51 o                         
 -11   5   1         28.25        117.10       114.71 o                         
 -10   5   1       1677.43       1390.24       135.20 o                         
  -9   5   1         43.12        238.53       112.33 o                         
  -8   5   1      45928.20      47696.57      1095.04 o                         
  -7   5   1       6769.11       6668.09       226.63 o                         
  -6   5   1       7328.64       7057.74       522.67 o                         
  -5   5   1        966.28        841.33       185.55 o                         
  -4   5   1        628.28        741.27       276.20 o                         
  -3   5   1     139165.22     150688.33      6561.45 o                         
  -2   5   1       1700.68       1589.00       136.23 o                         
  -1   5   1      38738.00      39009.93      1380.38 o                         
   0   5   1       6289.33       7424.52       279.89 o                         
   1   5   1      14694.01      15168.46       536.70 o                         
   2   5   1      11770.86      14694.64       513.47 o                         
   3   5   1      21022.56      28806.97       946.04 o                         
   4   5   1        124.31        159.87       210.71 o                         
   5   5   1     250996.94     279844.91      8546.06 o                         
   6   5   1      17405.15      21212.71       981.81 o                         
   7   5   1         77.48        628.26       264.36 o                         
   8   5   1      33771.59      36869.88       760.01 o                         
   9   5   1        161.31        182.79        88.12 o                         
  10   5   1      14018.52      12966.12       349.46 o                         
  11   5   1       3097.21       3577.59       152.02 o                         
  12   5   1       2540.00       4241.48       228.48 o                         
  13   5   1      16583.21      16137.13       583.78 o                         
  14   5   1        156.32        273.43       136.33 o                         
 -13   6   1       3268.41       2856.58       146.87 o                         
 -12   6   1       1212.94       1175.00       153.56 o                         
 -11   6   1        381.51        455.75       123.57 o                         
 -10   6   1      12118.00      12707.66       385.43 o                         
  -9   6   1       2826.99       2777.93       160.29 o                         
  -8   6   1       3602.07       3185.69       187.42 o                         
  -7   6   1       5765.93       5862.11       174.14 o                         
  -6   6   1       1633.81       1727.06       205.28 o                         
  -5   6   1      12413.65      12186.10       516.41 o                         
  -4   6   1        200.17        483.26       246.97 o                         
  -3   6   1        303.97        168.75       230.22 o                         
  -2   6   1        571.03        729.11       248.17 o                         
  -1   6   1      11374.25      12166.62       450.84 o                         
   0   6   1      92153.74      87844.66      2717.56 o                         
   1   6   1      24579.69      30555.23      1201.14 o                         
   2   6   1       7538.23       6714.45       366.83 o                         
   3   6   1      10593.62      10826.95       419.69 o                         
   4   6   1       2650.14       2719.90       278.45 o                         
   5   6   1      13156.12      13470.21       530.14 o                         
   6   6   1     169857.28     177076.75      5465.34 o                         
   7   6   1        228.43       1454.68       111.89 o                         
   8   6   1       3954.16       3690.69       123.21 o                         
   9   6   1        343.38        380.92        91.50 o                         
  10   6   1        603.61       1006.51       102.69 o                         
  11   6   1      23183.25      21290.02       822.35 o                         
  12   6   1       9014.84       9952.67       345.93 o                         
  13   6   1       2318.55       3301.95       423.12 o                         
  14   6   1       2266.54       2044.45       155.40 o                         
 -13   7   1       4388.19       4311.94       330.96 o                         
 -12   7   1        247.55        118.13       304.49 o                         
 -11   7   1       1971.81       2080.12       166.41 o                         
 -10   7   1      17242.23      16822.63       583.64 o                         
  -9   7   1       1726.13       1632.21       178.87 o                         
  -8   7   1       6009.58       6094.16       351.64 o                         
  -7   7   1      27080.36      26813.34       575.34 o                         
  -6   7   1       1125.48        998.33        91.34 o                         
  -5   7   1         22.50         79.73       163.52 o                         
  -4   7   1      19123.26      19890.01       754.70 o                         
  -3   7   1       2731.20       2854.46       326.33 o                         
  -2   7   1      43920.58      41692.05      1349.19 o                         
  -1   7   1      36128.05      35813.12      1180.78 o                         
   0   7   1       1617.71       4039.87       255.05 o                         
   1   7   1     179114.16     182019.86      7904.96 o                         
   2   7   1        316.12        307.25       147.84 o                         
   3   7   1      23041.30      22801.91       790.57 o                         
   4   7   1        452.68        887.34       161.74 o                         
   5   7   1      18845.15      19911.96      1061.14 o                         
   6   7   1      43155.63      41085.31      1149.78 o                         
   7   7   1      77806.30      86418.22      1696.26 o                         
   8   7   1       8476.92       8639.67       268.69 o                         
   9   7   1       1503.34       1626.40       113.85 o                         
  10   7   1       7742.46       7285.74       206.41 o                         
  11   7   1        127.83        869.27       118.00 o                         
  12   7   1      13705.60      14308.06       550.81 o                         
  13   7   1        746.75       1243.88       173.83 o                         
  14   7   1        837.24        772.50       235.97 o                         
 -12   8   1      11589.63      11465.16       395.51 o                         
 -11   8   1        208.67         87.41       246.83 o                         
 -10   8   1       1012.70       1336.87       207.13 o                         
  -9   8   1      13131.16      12283.18       413.11 o                         
  -8   8   1      12974.33      12291.55       389.02 o                         
  -7   8   1      56850.97      52987.26      1355.35 o                         
  -6   8   1      49482.29      51393.45      1652.88 o                         
  -5   8   1        406.40        599.14        75.43 o                         
  -4   8   1        214.09        135.23        99.17 o                         
  -3   8   1       2226.23       1761.16       290.81 o                         
  -2   8   1       1400.17       1030.87       164.77 o                         
  -1   8   1      72803.41      71261.74      2266.56 o                         
   0   8   1      72468.00      77382.90      2455.11 o                         
   1   8   1      16288.75      15783.89       843.59 o                         
   2   8   1      53265.50      54833.61      1758.16 o                         
   3   8   1      17508.65      17806.45       655.51 o                         
   4   8   1      23010.89      21640.23       648.06 o                         
   5   8   1        166.99        242.53       190.79 o                         
   6   8   1      28995.01      29837.76       865.93 o                         
   7   8   1      21530.56      22032.30       540.73 o                         
   8   8   1        300.39        948.11       118.65 o                         
   9   8   1       1715.65       2663.96       134.17 o                         
  10   8   1       9968.11      10584.47       262.64 o                         
  11   8   1       5087.95       4868.74       209.68 o                         
  12   8   1        226.75        429.38       194.56 o                         
  13   8   1        494.32        459.80       144.35 o                         
 -12   9   1         97.42         58.56        94.44 o                         
 -11   9   1      12493.78      11733.08       570.06 o                         
 -10   9   1         82.74         69.01       219.63 o                         
  -9   9   1       1304.31       1452.72       105.05 o                         
  -8   9   1        119.81        196.29        91.27 o                         
  -7   9   1      13731.96      15025.58       496.79 o                         
  -6   9   1      74499.88      70854.25      1795.54 o                         
  -5   9   1       6873.45       7958.46       241.68 o                         
  -4   9   1        850.60        801.57        81.95 o                         
  -3   9   1        388.01        407.58        91.51 o                         
  -2   9   1       4769.26       4639.38       226.21 o                         
  -1   9   1       1569.93       1525.56       204.83 o                         
   0   9   1      44102.18      42737.65      1434.94 o                         
   1   9   1       1352.27       1174.06       172.47 o                         
   2   9   1       5702.59       5362.63       299.15 o                         
   3   9   1         96.79        460.12       167.56 o                         
   4   9   1      12654.85      14040.55       481.42 o                         
   5   9   1      14098.88      14086.39       463.08 o                         
   6   9   1       3884.33       3573.47       180.22 o                         
   7   9   1      32291.98      33303.57       787.32 o                         
   8   9   1       3396.16       2983.46       144.58 o                         
   9   9   1       6286.40       6000.85       176.57 o                         
  10   9   1        701.55        835.50       113.80 o                         
  11   9   1        107.49        362.77        95.90 o                         
  12   9   1        167.88        613.12       180.06 o                         
  13   9   1        442.43        498.12       175.09 o                         
 -11  10   1       1101.39       1221.68       174.11 o                         
 -10  10   1       1407.00       1379.18       186.15 o                         
  -9  10   1       1217.97       1142.13        98.42 o                         
  -8  10   1       6439.34       7158.19       285.83 o                         
  -7  10   1       1069.75       1180.70       131.24 o                         
  -6  10   1       5849.04       6613.29       215.42 o                         
  -5  10   1      41741.79      40889.66       862.46 o                         
  -4  10   1       9217.15       8781.83       230.90 o                         
  -3  10   1       4005.45       3951.84       153.78 o                         
  -2  10   1       1383.07       1519.72        95.87 o                         
  -1  10   1       3732.34       3434.21       175.13 o                         
   0  10   1        996.58       1131.58       101.41 o                         
   1  10   1        229.88        164.10        77.24 o                         
   2  10   1       1985.54       2514.17       159.26 o                         
   3  10   1       2919.58       2133.61       141.83 o                         
   4  10   1       8278.63       7570.89       260.55 o                         
   5  10   1        569.25        801.93       163.56 o                         
   6  10   1        133.01        512.73       120.93 o                         
   7  10   1      10755.11      13437.57       397.28 o                         
   8  10   1      21100.50      21320.00       494.39 o                         
   9  10   1        433.33        470.16       101.64 o                         
  10  10   1       1460.98       1703.10       124.90 o                         
  11  10   1       1217.70       1294.03       114.22 o                         
  12  10   1       9970.87       9411.92       523.89 o                         
 -11  11   1         12.53       -130.15       130.15 o                         
 -10  11   1         76.27        178.76       152.26 o                         
  -9  11   1       4640.65       4473.95       194.04 o                         
  -8  11   1       1035.26       1170.72       123.79 o                         
  -7  11   1       2731.83       3204.95       180.21 o                         
  -6  11   1         37.51         48.96        73.51 o                         
  -5  11   1        399.78        472.56       110.07 o                         
  -4  11   1       1829.62       1645.97        97.69 o                         
  -3  11   1      43052.29      43251.98      1059.10 o                         
  -2  11   1      10452.36      10137.36       295.05 o                         
  -1  11   1        904.87        886.40       213.64 o                         
   0  11   1        202.70        107.81        74.38 o                         
   1  11   1         10.12          4.60        62.73 o                         
   2  11   1      14478.47      13452.31       291.93 o                         
   3  11   1        181.02        768.17        91.85 o                         
   4  11   1        757.89        808.93        95.60 o                         
   5  11   1       4723.03       4393.50       249.41 o                         
   6  11   1       2046.98       2597.83       213.20 o                         
   7  11   1       6282.43       6495.89       239.26 o                         
   8  11   1      11237.37      14031.91       417.81 o                         
   9  11   1       6651.00       6597.49       188.77 o                         
  10  11   1       8168.97       8375.39       273.48 o                         
  11  11   1        189.17        399.89        93.54 o                         
  12  11   1         26.50        518.24       166.62 o                         
 -10  12   1        237.89         43.19       138.65 o                         
  -9  12   1       2219.02       2130.34       209.30 o                         
  -8  12   1      15322.98      15453.59       517.76 o                         
  -7  12   1        377.14        345.90       155.74 o                         
  -6  12   1        414.21        417.91        79.56 o                         
  -5  12   1       1960.97       2190.70       118.74 o                         
  -4  12   1       1554.51       1423.76       122.96 o                         
  -3  12   1      11073.68      10773.31       328.15 o                         
  -2  12   1      14852.11      15526.75       434.71 o                         
  -1  12   1       1013.57       1289.08       165.39 o                         
   0  12   1      23373.08      23479.81       663.80 o                         
   1  12   1        658.31        802.11        84.61 o                         
   2  12   1        858.62        978.89        84.62 o                         
   3  12   1      25514.65      26039.20       647.69 o                         
   4  12   1        855.95       1112.52       134.87 o                         
   5  12   1      19464.83      18718.80       498.33 o                         
   6  12   1      15206.23      16456.85       874.41 o                         
   7  12   1         49.84        452.24       178.58 o                         
   8  12   1      13926.00      13842.25       438.72 o                         
   9  12   1       1882.52       2745.28       173.02 o                         
  10  12   1        626.71        615.97       107.16 o                         
  11  12   1      15573.79      13845.20       501.20 o                         
  -9  13   1         16.90         25.48       140.18 o                         
  -8  13   1        255.29        355.07        86.76 o                         
  -7  13   1       1438.25       1700.68       124.69 o                         
  -6  13   1       1111.29       1024.39        84.59 o                         
  -5  13   1       3591.29       3671.92       183.40 o                         
  -4  13   1       4909.03       5764.04       274.48 o                         
  -3  13   1         46.40        161.14        91.62 o                         
  -2  13   1          7.95        117.55        95.65 o                         
  -1  13   1        513.50        409.93       155.68 o                         
   0  13   1       1348.38       1641.60       145.34 o                         
   1  13   1      20369.87      21202.70       779.09 o                         
   2  13   1       1570.47       1517.28        95.38 o                         
   3  13   1       1853.28       2044.43       130.70 o                         
   4  13   1       2545.58       3276.46       168.29 o                         
   5  13   1         93.45        402.75       117.18 o                         
   6  13   1      32334.54      33420.12      1803.68 o                         
   8  13   1        256.92        346.72       186.10 o                         
   9  13   1       1176.27       1319.48       122.48 o                         
  10  13   1        247.86        382.41       131.59 o                         
  -8  14   1       1045.81        817.16        97.75 o                         
  -7  14   1       6593.31       6299.34       256.25 o                         
  -6  14   1         68.87        200.83        67.23 o                         
  -5  14   1       1352.61       1330.37       164.98 o                         
  -4  14   1       7178.85       7355.96       377.30 o                         
  -3  14   1        716.30        889.40       105.15 o                         
  -2  14   1      11392.27      11833.34       355.64 o                         
  -1  14   1      11791.67      12719.55       662.46 o                         
   0  14   1        120.24        265.71        94.54 o                         
   1  14   1       8964.29       9092.92       326.46 o                         
   2  14   1       3250.79       3545.08       161.25 o                         
   3  14   1       1810.83       1654.28       145.38 o                         
   4  14   1      17352.09      18292.12       603.67 o                         
   5  14   1        251.24        866.20       101.91 o                         
   6  14   1        677.66       1038.09       171.31 o                         
   7  14   1      21395.34      19972.00      1060.57 o                         
   8  14   1       3136.20       3397.75       490.35 o                         
   9  14   1        965.18       1280.01       151.69 o                         
  -7  15   1         11.18         98.23        92.71 o                         
  -6  15   1      19201.81      20099.77       867.79 o                         
  -5  15   1        219.84        250.30        98.61 o                         
  -4  15   1        209.56        116.85        79.00 o                         
  -3  15   1       2895.01       2979.63       290.46 o                         
  -2  15   1         71.79        236.54        90.12 o                         
  -1  15   1      19020.60      20467.33       942.45 o                         
   0  15   1       9027.77      11583.29       399.27 o                         
   1  15   1       1169.92       1471.64       113.09 o                         
   2  15   1       4294.47       4146.36       176.98 o                         
   3  15   1       3352.55       3579.60       225.32 o                         
   4  15   1        542.70        933.86       129.23 o                         
   5  15   1      19398.64      20736.85       928.37 o                         
   6  15   1         65.40        308.99       289.93 o                         
   7  15   1        317.96        693.67       206.63 o                         
   8  15   1       1129.01        978.27       179.81 o                         
  -5  16   1       9798.98       9620.75       441.67 o                         
  -4  16   1       5301.95       5786.92       212.29 o                         
  -3  16   1       1140.33       1438.88        99.54 o                         
  -2  16   1         34.59        213.75        81.45 o                         
  -1  16   1        124.24        231.11       125.70 o                         
   0  16   1      16443.09      17439.27       566.18 o                         
   1  16   1         75.00        449.49       191.42 o                         
   2  16   1        730.57        905.05       108.47 o                         
   3  16   1        727.15        943.02       119.99 o                         
   4  16   1       3925.41       3535.01       177.61 o                         
   5  16   1       1297.94       2289.14       134.15 o                         
   6  16   1       5437.62       5334.94       284.51 o                         
   7  16   1         10.23        196.47       126.40 o                         
  -3  17   1       3897.88       4353.40       166.54 o                         
  -2  17   1       4636.09       4648.63       188.69 o                         
  -1  17   1        350.63        249.66       105.32 o                         
   0  17   1       1460.93       1580.68       112.55 o                         
   1  17   1        711.07        567.33        70.73 o                         
   2  17   1       4494.15       4375.14       324.13 o                         
   3  17   1       1074.56       1465.35       111.65 o                         
   4  17   1       1347.34       1340.30        98.81 o                         
   5  17   1       2619.64       2135.18       190.79 o                         
  -4 -17   2       1275.41       1066.61        82.98 o                         
  -3 -17   2       8681.24       8788.29       314.47 o                         
  -2 -17   2         86.31        557.69       175.38 o                         
  -1 -17   2        431.26        398.32        65.08 o                         
   0 -17   2        473.09        591.01        85.25 o                         
   1 -17   2       1420.30       1332.00       271.58 o                         
   2 -17   2       2445.60       2516.70       118.16 o                         
  -6 -16   2        593.03        570.43       171.20 o                         
  -5 -16   2      12635.57      11484.62       339.89 o                         
  -4 -16   2       2162.34       2761.69       284.35 o                         
  -3 -16   2        919.67        948.41       169.64 o                         
  -2 -16   2       2638.71       2478.72       148.58 o                         
  -1 -16   2       2305.97       2430.87       119.39 o                         
   0 -16   2       2983.36       2965.03       131.84 o                         
   1 -16   2        766.28        685.55       135.49 o                         
   2 -16   2        604.65        512.99        85.69 o                         
   3 -16   2       2364.78       2102.20       195.62 o                         
   4 -16   2        268.49        318.56        91.50 o                         
   5 -16   2       1020.32       1034.29        75.26 o                         
  -8 -15   2        988.23        892.43       162.06 o                         
  -7 -15   2        282.92        223.97       264.91 o                         
  -6 -15   2        839.86        831.66       246.62 o                         
  -5 -15   2       1426.32       2131.83       128.16 o                         
  -4 -15   2      21627.29      22414.01       739.17 o                         
  -3 -15   2       6951.24       7379.23       304.15 o                         
  -2 -15   2       1862.20       1668.50       108.06 o                         
  -1 -15   2        126.60        214.05        86.06 o                         
   0 -15   2        740.22        734.96       103.52 o                         
   1 -15   2      17676.38      18023.95       841.23 o                         
   2 -15   2       1719.60       2038.33       207.96 o                         
   3 -15   2       1822.19       1961.91       120.50 o                         
   4 -15   2         72.71         92.16        95.36 o                         
   5 -15   2        969.48       1051.58        86.55 o                         
   6 -15   2      12265.45      13009.29       603.98 o                         
  -9 -14   2       5476.39       4987.31       185.60 o                         
  -8 -14   2       2574.34       3079.11       234.33 o                         
  -7 -14   2       3283.39       2990.62       176.92 o                         
  -6 -14   2       3871.18       3944.22       216.78 o                         
  -5 -14   2         53.55        248.20        82.10 o                         
  -4 -14   2        177.79       1585.43       172.61 o                         
  -3 -14   2       5904.23       6079.77       182.81 o                         
  -2 -14   2       3959.73       4081.57       162.91 o                         
  -1 -14   2      22565.58      23542.22       680.40 o                         
   0 -14   2        440.83        831.73       111.68 o                         
   1 -14   2       1532.84       1369.36       166.30 o                         
   2 -14   2       2888.20       2842.41       154.02 o                         
   3 -14   2        227.98        377.76        93.87 o                         
   4 -14   2       7176.69       7468.38       379.17 o                         
   5 -14   2         56.50        113.86        76.87 o                         
   6 -14   2         72.55        195.96        62.44 o                         
   7 -14   2       9023.87       8391.51       377.15 o                         
   8 -14   2       2496.17       2243.73       141.46 o                         
 -10 -13   2       1218.11        961.40       101.43 o                         
  -9 -13   2        268.46        245.36       115.07 o                         
  -8 -13   2         10.89        123.68       133.96 o                         
  -7 -13   2       1973.37       2176.23       241.94 o                         
  -6 -13   2      27511.07      27437.12       718.51 o                         
  -5 -13   2        684.68        620.04        95.90 o                         
  -4 -13   2       2634.28       2594.64       138.86 o                         
  -3 -13   2       3930.38       3696.91       125.31 o                         
  -2 -13   2        143.84        257.45        77.72 o                         
  -1 -13   2        573.94       1061.94        97.12 o                         
   0 -13   2      25713.05      24774.66       610.74 o                         
   1 -13   2       9943.58       9451.82       458.35 o                         
   2 -13   2       8601.30       8547.30       280.62 o                         
   3 -13   2       6744.91       6400.24       270.38 o                         
   4 -13   2       2271.65       2375.74       168.98 o                         
   5 -13   2       5193.75       5314.63       209.80 o                         
   6 -13   2       1509.78       1382.50        89.62 o                         
   7 -13   2        428.08        338.70        95.90 o                         
   8 -13   2          6.28         47.45        81.03 o                         
   9 -13   2      15151.25      14644.70       680.49 o                         
 -11 -12   2        326.20        530.68        92.62 o                         
 -10 -12   2       4429.40       4451.10       183.87 o                         
  -9 -12   2         13.34        259.34        89.10 o                         
  -8 -12   2       8585.16       8157.22       263.66 o                         
  -7 -12   2       3409.60       3030.48       211.46 o                         
  -6 -12   2        659.51       1757.81       191.24 o                         
  -5 -12   2      15300.88      13727.25       350.59 o                         
  -4 -12   2       5529.42       5340.46       207.08 o                         
  -3 -12   2      18372.28      19929.15       422.77 o                         
  -2 -12   2       4175.31       3707.41       244.23 o                         
  -1 -12   2       3681.10       3578.99       165.27 o                         
   0 -12   2       7218.70       7839.07       281.91 o                         
   1 -12   2       3425.07       3094.52       222.36 o                         
   2 -12   2      13136.89      12294.38       336.34 o                         
   3 -12   2      35052.51      35968.67       917.26 o                         
   4 -12   2      18956.95      18171.35       454.18 o                         
   5 -12   2        609.34        863.55        89.27 o                         
   6 -12   2       1655.09       1742.03       101.26 o                         
   7 -12   2       2640.71       2416.68       152.44 o                         
   8 -12   2       6581.27       6441.91       253.45 o                         
   9 -12   2       3466.54       2806.91       354.57 o                         
  10 -12   2       7078.98       7065.08       370.80 o                         
 -11 -11   2        263.12        444.48        95.92 o                         
 -10 -11   2        946.12        903.71       109.43 o                         
  -9 -11   2        960.24        923.63       105.02 o                         
  -8 -11   2         81.84        830.05       114.19 o                         
  -7 -11   2       7372.17       7534.37       264.91 o                         
  -6 -11   2        192.61        109.95       157.59 o                         
  -5 -11   2       1433.86       1800.16       172.57 o                         
  -4 -11   2        156.40        594.53       128.37 o                         
  -3 -11   2      28909.74      27589.49       555.78 o                         
  -2 -11   2      34815.44      36632.70       772.08 o                         
  -1 -11   2        249.25        172.47        95.08 o                         
   0 -11   2       2266.45       1945.85       131.72 o                         
   1 -11   2        257.78        347.50       138.02 o                         
   2 -11   2       4992.27       5024.95       236.16 o                         
   3 -11   2       1026.12       1148.96       106.60 o                         
   4 -11   2      37548.79      37667.84       742.38 o                         
   5 -11   2       5218.51       5314.80       193.65 o                         
   6 -11   2         65.02         64.21        71.39 o                         
   7 -11   2        947.52        767.96       118.75 o                         
   8 -11   2       1100.66       1048.66       119.68 o                         
   9 -11   2       5028.20       4665.20       318.16 o                         
  10 -11   2         76.47        144.70       157.32 o                         
  11 -11   2       2785.51       2853.47       202.85 o                         
 -12 -10   2      14707.56      12394.83      2018.59 o                         
 -11 -10   2        183.53        521.93        95.53 o                         
 -10 -10   2         56.19        178.39        94.52 o                         
  -9 -10   2      12013.49      11267.49       263.45 o                         
  -8 -10   2       6955.00       6734.88       185.43 o                         
  -7 -10   2        920.83       1072.73       122.84 o                         
  -6 -10   2        690.22        736.59       184.96 o                         
  -5 -10   2        599.37        660.70       114.55 o                         
  -4 -10   2       9561.43      10416.96       289.38 o                         
  -3 -10   2      10428.18      11315.48       339.53 o                         
  -2 -10   2      17925.01      15604.06       329.87 o                         
  -1 -10   2       8964.27       8577.16       237.04 o                         
   0 -10   2      10441.46      10192.55       239.06 o                         
   1 -10   2       5182.59       4531.13       176.56 o                         
   2 -10   2        271.69        275.22        94.77 o                         
   3 -10   2      11300.28      11653.62       377.78 o                         
   4 -10   2        789.86        957.87        91.78 o                         
   5 -10   2        486.65        407.16        79.97 o                         
   6 -10   2         89.38        108.94        78.98 o                         
   7 -10   2       2254.60       2009.09       175.81 o                         
   8 -10   2       4159.10       3895.70       155.83 o                         
   9 -10   2        819.84        781.41       143.05 o                         
  10 -10   2        136.42        142.59       112.80 o                         
  11 -10   2       4801.28       4028.96       460.71 o                         
 -13  -9   2        292.11       -203.17       203.17 o                         
 -12  -9   2        707.84        905.95       114.97 o                         
 -11  -9   2       2157.88       2045.22       163.65 o                         
 -10  -9   2      13369.84      14051.31       323.72 o                         
  -9  -9   2       8063.29       8836.50       228.50 o                         
  -8  -9   2       4754.12       4079.07       146.25 o                         
  -7  -9   2       4985.51       5407.70       190.79 o                         
  -6  -9   2        410.26        292.26       163.11 o                         
  -5  -9   2      14734.01      13639.06       348.72 o                         
  -4  -9   2         79.08       1284.00       124.91 o                         
  -3  -9   2      31791.76      31427.03       888.04 o                         
  -2  -9   2         70.57        400.68       241.89 o                         
  -1  -9   2       4763.52       4007.89       246.42 o                         
   0  -9   2       8235.57      10157.58       408.49 o                         
   1  -9   2      45324.81      47282.98      1633.37 o                         
   2  -9   2      17039.08      16801.28       522.50 o                         
   3  -9   2       2502.66       2160.76       154.33 o                         
   4  -9   2       2328.12       2123.16        94.92 o                         
   5  -9   2        324.39        283.83        75.76 o                         
   6  -9   2      30413.57      31083.44       915.21 o                         
   7  -9   2        140.24        316.09       104.62 o                         
   8  -9   2        861.70        696.36       107.19 o                         
   9  -9   2        526.49        593.53       145.77 o                         
  10  -9   2          2.84         69.62       127.53 o                         
  11  -9   2       5977.94       5839.18       340.27 o                         
  12  -9   2       6639.15       6602.67       347.29 o                         
 -13  -8   2        127.35        373.62       226.83 o                         
 -12  -8   2       1943.57       2071.23       143.13 o                         
 -11  -8   2       3007.07       2979.62       149.73 o                         
 -10  -8   2       4759.41       4898.53       264.05 o                         
  -9  -8   2       8734.97       8554.32       221.84 o                         
  -8  -8   2      11193.17      11788.10       234.81 o                         
  -7  -8   2       3154.09       3894.35       195.05 o                         
  -6  -8   2       1039.14       1999.81       133.21 o                         
  -5  -8   2       2354.77       2953.03       189.44 o                         
  -4  -8   2      30480.71      28800.25      1058.95 o                         
  -3  -8   2       7909.02      10522.29       508.40 o                         
  -2  -8   2        229.95        445.83       130.36 o                         
  -1  -8   2      28579.50      27490.01       766.43 o                         
   0  -8   2       3961.13       4634.66       248.83 o                         
   1  -8   2      23025.46      25610.51       698.31 o                         
   2  -8   2      38284.28      41139.58      1421.10 o                         
   3  -8   2      15216.18      14793.27       532.82 o                         
   4  -8   2      15990.88      15881.74       451.01 o                         
   5  -8   2        103.06        133.19       104.27 o                         
   6  -8   2       7085.54       7065.28       412.72 o                         
   7  -8   2      28669.92      27366.37       698.26 o                         
   8  -8   2       4229.60       4090.47       173.03 o                         
   9  -8   2       6431.54       6174.80       266.65 o                         
  10  -8   2        505.60        403.06       196.94 o                         
  11  -8   2         69.86        375.51       175.44 o                         
  12  -8   2       8190.46       7507.25       722.67 o                         
 -13  -7   2        693.11         71.93       252.83 o                         
 -12  -7   2       4824.84       5481.42       441.69 o                         
 -11  -7   2      11171.54      10510.42       335.73 o                         
 -10  -7   2       6363.11       7095.53       178.46 o                         
  -9  -7   2        559.60        616.31        95.59 o                         
  -8  -7   2        175.84        428.79       106.77 o                         
  -7  -7   2         28.03        498.26       138.64 o                         
  -6  -7   2      67293.19      61220.85      1450.51 o                         
  -5  -7   2       4919.45       5020.90       489.95 o                         
  -4  -7   2        488.38       1097.86       338.37 o                         
  -3  -7   2      41281.70      41431.22      1398.88 o                         
  -2  -7   2      13503.72      13489.60       433.77 o                         
  -1  -7   2      63295.04      67866.91      2271.61 o                         
   0  -7   2      41082.57      40217.61       927.01 o                         
   1  -7   2      23202.81      25184.86       733.75 o                         
   2  -7   2       8043.84      10408.66       461.95 o                         
   3  -7   2       7553.70       7328.82       499.37 o                         
   4  -7   2       1157.24        875.67       193.32 o                         
   5  -7   2      51484.29      53193.27      1516.12 o                         
   6  -7   2        904.13        929.64       134.03 o                         
   7  -7   2       3948.82       3716.80       194.24 o                         
   8  -7   2        337.82        397.28       280.01 o                         
   9  -7   2        275.52        232.39       198.31 o                         
  10  -7   2      17502.26      18544.77      2526.47 o                         
  11  -7   2        144.56         99.48       194.49 o                         
  12  -7   2         78.71        267.64       305.36 o                         
  13  -7   2       1670.73       1750.87       122.99 o                         
 -14  -6   2        743.73       1329.51       225.91 o                         
 -13  -6   2         69.27        -33.62       286.64 o                         
 -12  -6   2         53.55        540.42       139.11 o                         
 -11  -6   2      20100.39      19514.42       470.66 o                         
 -10  -6   2       3570.01       3480.83       128.92 o                         
  -9  -6   2        897.83        891.74       110.86 o                         
  -8  -6   2      12175.97      11861.31       236.19 o                         
  -7  -6   2        676.02        702.56       107.26 o                         
  -6  -6   2      10430.52      14310.16       985.99 o                         
  -5  -6   2      53479.37      53492.01      1484.59 o                         
  -4  -6   2       3869.20       3441.44       391.59 o                         
  -3  -6   2       3115.57       2901.15       246.77 o                         
  -2  -6   2      15887.56      14740.54       450.31 o                         
  -1  -6   2       6479.18       5758.40       222.26 o                         
   0  -6   2      70296.05      69654.49      1880.02 o                         
   1  -6   2         86.36        518.91       106.37 o                         
   2  -6   2        291.19        719.51       204.57 o                         
   3  -6   2       4444.37       4261.26       254.91 o                         
   4  -6   2        823.66       1260.52       201.52 o                         
   5  -6   2       1946.76       2256.41       163.38 o                         
   6  -6   2      16990.28      16547.42       640.83 o                         
   7  -6   2       1378.08       1202.76       299.80 o                         
   8  -6   2      13147.93      13180.14       660.73 o                         
   9  -6   2       8162.10       6457.19       437.79 o                         
  10  -6   2        262.16        498.95       136.41 o                         
  11  -6   2      12627.19      13277.75       543.31 o                         
  12  -6   2       4957.20       4853.70       194.44 o                         
  13  -6   2       3312.32       3430.39       260.31 o                         
 -14  -5   2       1195.07       2421.98       271.31 o                         
 -13  -5   2      19790.73      19657.91       672.39 o                         
 -12  -5   2        255.06       1151.90        91.41 o                         
 -11  -5   2         90.30        732.98       122.74 o                         
 -10  -5   2      13659.80      13797.24       292.90 o                         
  -9  -5   2        534.39        517.85        96.64 o                         
  -8  -5   2      18782.54      20652.79       398.65 o                         
  -7  -5   2      26974.52      29306.62       753.39 o                         
  -6  -5   2      13748.14      13524.47       635.01 o                         
  -5  -5   2      19411.18      24304.09       743.59 o                         
  -4  -5   2      29305.93      31942.33      1081.19 o                         
  -3  -5   2       4945.74       6010.59       460.11 o                         
  -2  -5   2      26844.88      27056.81       738.05 o                         
  -1  -5   2       1549.57       1361.73       106.06 o                         
   0  -5   2       4504.15       4826.14       144.89 o                         
   1  -5   2      35729.67      34741.38       930.02 o                         
   2  -5   2      19981.56      21799.93       925.94 o                         
   3  -5   2     158950.16     162967.72      4119.91 o                         
   4  -5   2      36011.92      37992.51      1057.94 o                         
   5  -5   2       1016.94        885.11       130.85 o                         
   6  -5   2         70.67        252.42       140.26 o                         
   7  -5   2        981.97       1052.01       173.81 o                         
   8  -5   2        807.39       1269.51       320.18 o                         
   9  -5   2      30327.56      29116.54       879.61 o                         
  10  -5   2       8966.86       8660.60       308.28 o                         
  11  -5   2        996.00       1276.93       138.71 o                         
  12  -5   2         20.83        184.72       115.15 o                         
  13  -5   2       6881.47       6605.34       221.36 o                         
  14  -5   2       7805.93       6353.20       237.14 o                         
 -14  -4   2        432.19       1653.85       272.68 o                         
 -13  -4   2       1331.45       1586.24       180.71 o                         
 -12  -4   2      31714.45      30156.01       560.10 o                         
 -11  -4   2       1333.31       2174.73       137.71 o                         
 -10  -4   2       4882.36       4540.58       159.45 o                         
  -9  -4   2        419.06        506.10        89.82 o                         
  -8  -4   2       4500.94       4803.07       117.26 o                         
  -7  -4   2      36878.22      38207.79      1838.82 o                         
  -6  -4   2       4160.19       4754.80       265.74 o                         
  -5  -4   2      26310.17      27434.29       809.04 o                         
  -4  -4   2       7974.85       8306.57       293.70 o                         
  -3  -4   2      18134.59      18206.08       914.87 o                         
  -2  -4   2       6206.00       8865.66       288.81 o                         
  -1  -4   2      12375.92      12331.21       350.15 o                         
   0  -4   2       7896.24       9132.46       240.39 o                         
   1  -4   2       3251.88       3424.01       215.39 o                         
   2  -4   2        434.35        330.56       166.96 o                         
   3  -4   2       2359.00       2535.70       198.06 o                         
   4  -4   2     159375.88     156750.05      3973.57 o                         
   5  -4   2      11583.39      11255.77       342.05 o                         
   6  -4   2         85.17        292.03       145.04 o                         
   7  -4   2        859.25        703.79       169.19 o                         
   8  -4   2       2427.59       2239.64       217.49 o                         
   9  -4   2        776.96       1044.40       158.54 o                         
  10  -4   2      13785.94      13628.75       481.63 o                         
  11  -4   2         31.40         68.84       124.97 o                         
  12  -4   2       2706.31       2758.45       158.63 o                         
  13  -4   2       6315.21       6177.67       318.18 o                         
  14  -4   2        290.10        117.02       103.94 o                         
 -14  -3   2      11132.56      11708.14      1997.68 o                         
 -13  -3   2        762.42        971.30        96.00 o                         
 -12  -3   2       6836.51       7517.43       183.21 o                         
 -11  -3   2      19948.29      19423.41       386.83 o                         
 -10  -3   2       4825.33       4785.15       146.70 o                         
  -9  -3   2      24471.78      24444.56       415.37 o                         
  -8  -3   2       1885.26       2077.30       131.22 o                         
  -7  -3   2       9681.18      11044.89       416.15 o                         
  -6  -3   2      33016.77      33606.07       841.94 o                         
  -5  -3   2       8741.19       8106.98       551.32 o                         
  -4  -3   2       3240.45       4310.10       173.78 o                         
  -3  -3   2     140844.48     162909.36      4068.62 o                         
  -2  -3   2      81326.59      88905.28      2742.67 o                         
  -1  -3   2      12672.36      14391.13       393.00 o                         
   0  -3   2       3701.28       4510.02       144.64 o                         
   1  -3   2      32475.01      34421.55      1101.46 o                         
   2  -3   2     110532.47     118873.19      3668.42 o                         
   3  -3   2      16815.20      16502.33       494.81 o                         
   4  -3   2       7132.13       7593.72       245.00 o                         
   5  -3   2        152.37        209.00       118.51 o                         
   6  -3   2     112825.98     113562.43      2925.28 o                         
   7  -3   2       4591.70       4460.61       253.76 o                         
   8  -3   2        343.12        455.77       138.22 o                         
   9  -3   2       4825.71       5405.79       192.08 o                         
  10  -3   2        121.86        300.99       148.80 o                         
  11  -3   2       1485.24       1289.21       166.80 o                         
  12  -3   2        359.37        942.41       160.60 o                         
  13  -3   2       8480.00       7999.85       309.22 o                         
  14  -3   2        382.80        356.20       209.28 o                         
 -14  -2   2        899.58       1504.98       179.87 o                         
 -13  -2   2       3652.76       4353.17       153.36 o                         
 -12  -2   2        514.80        603.49        87.69 o                         
 -11  -2   2       2464.01       2488.03       110.77 o                         
 -10  -2   2       3927.26       4082.85       133.16 o                         
  -9  -2   2       5993.63       5900.43       148.34 o                         
  -8  -2   2       6469.58       5899.02       161.69 o                         
  -7  -2   2         11.38        219.74       175.06 o                         
  -6  -2   2       8154.55       7701.40       431.69 o                         
  -5  -2   2        474.63        429.69       138.75 o                         
  -4  -2   2      44344.58      44173.10      1024.17 o                         
  -3  -2   2     148045.05     170135.83      3290.77 o                         
  -2  -2   2       5435.95       3787.74       208.66 o                         
  -1  -2   2       4798.56       6401.66       178.46 o                         
   0  -2   2      24630.22      27421.42       693.60 o                         
   1  -2   2      11134.75      13528.00       672.09 o                         
   2  -2   2       3565.95       3557.28       222.56 o                         
   3  -2   2       8419.29       8581.36       247.13 o                         
   4  -2   2        586.40        757.05       111.60 o                         
   5  -2   2      17476.74      18695.24       854.27 o                         
   6  -2   2      69639.66      69111.45      2683.11 o                         
   7  -2   2      63598.14      72587.71      2646.72 o                         
   8  -2   2      27310.73      25798.91       607.85 o                         
   9  -2   2       2779.10       2661.91       179.91 o                         
  10  -2   2       7075.99       6193.95       289.28 o                         
  11  -2   2       4438.61       4541.95       251.44 o                         
  12  -2   2      26551.94      25323.74       836.45 o                         
  13  -2   2       2568.27       2481.69       180.87 o                         
  14  -2   2        250.44        139.72        92.01 o                         
 -14  -1   2       9820.23      10397.58      1144.42 o                         
 -13  -1   2        372.50        698.37       110.72 o                         
 -12  -1   2        192.06        308.47        84.07 o                         
 -11  -1   2        840.20        809.85        93.30 o                         
 -10  -1   2       9728.06       9023.83       293.14 o                         
  -9  -1   2       1078.44       1157.33        97.68 o                         
  -8  -1   2       4125.70       3730.19       297.80 o                         
  -7  -1   2       6874.45       7152.35       606.30 o                         
  -6  -1   2      13177.23      15196.75       642.39 o                         
  -5  -1   2      21399.19      24655.21      2258.17 o                         
  -4  -1   2        842.09        459.80       115.84 o                         
  -3  -1   2      18027.96      18234.66       514.12 o                         
  -2  -1   2      11098.34      12626.81       384.82 o                         
  -1  -1   2     122831.85     138738.70      5625.31 o                         
   0  -1   2       7849.06       8353.70       287.27 o                         
   1  -1   2      17439.44      20833.40       672.19 o                         
   2  -1   2      39600.75      44962.52      1147.53 o                         
   3  -1   2       4063.43       3900.36       223.10 o                         
   4  -1   2       7770.41       8286.33       382.06 o                         
   5  -1   2       5496.78       5952.21       214.23 o                         
   6  -1   2      26458.08      22653.44       804.37 o                         
   7  -1   2      82176.21      84900.34      2613.79 o                         
   8  -1   2       1174.79       1897.75       155.96 o                         
   9  -1   2       4778.97       4924.11       200.13 o                         
  10  -1   2      19160.56      17179.83       420.57 o                         
  11  -1   2       3449.51       3447.83       180.46 o                         
  12  -1   2       4388.87       4789.51       793.76 o                         
  13  -1   2       9214.97       8665.63       368.73 o                         
  14  -1   2       1684.79       1817.87       115.75 o                         
 -14   0   2        186.74       1063.13       115.89 o                         
 -13   0   2      11274.15      11413.32       395.89 o                         
 -12   0   2        348.01        167.09        95.35 o                         
 -11   0   2      20737.78      20925.75       394.87 o                         
 -10   0   2       4954.84       5368.09       160.82 o                         
  -9   0   2       1854.82       1951.44       100.47 o                         
  -8   0   2        241.39        433.52       127.84 o                         
  -7   0   2      15297.08      16114.94       663.73 o                         
  -6   0   2     132656.05     141532.23      4418.50 o                         
  -5   0   2      14274.89      16581.19       924.39 o                         
  -4   0   2      29885.72      34854.70       903.26 o                         
  -3   0   2      27464.97      29277.91      1094.24 o                         
  -2   0   2       4760.05       4873.38       219.13 o                         
  -1   0   2      37276.04      40257.05      1016.61 o                         
   0   0   2     396131.38     493975.69     21168.25 o                         
   1   0   2      72956.23      85571.77      4058.87 o                         
   2   0   2        381.78        895.97        79.56 o                         
   3   0   2      77692.84      84020.72      4601.54 o                         
   4   0   2       2871.92       2807.90       206.62 o                         
   5   0   2      59561.98      63690.05      1649.97 o                         
   6   0   2       5041.34       4960.68       238.72 o                         
   7   0   2      22420.59      21265.62       874.73 o                         
   8   0   2       9779.87       8903.10       535.10 o                         
   9   0   2       5144.59       4473.99       162.76 o                         
  10   0   2       2548.37       2903.94       196.12 o                         
  11   0   2      21892.92      22844.79       868.69 o                         
  12   0   2        270.85        265.48       148.35 o                         
  13   0   2        918.30        970.97       123.16 o                         
  14   0   2       1025.97        983.44       107.13 o                         
 -14   1   2         56.26        610.30       111.21 o                         
 -13   1   2      10686.26      10828.28       322.62 o                         
 -12   1   2       5112.20       5631.11       312.75 o                         
 -11   1   2       1295.07       1493.56       118.57 o                         
 -10   1   2      20088.13      20587.49       432.59 o                         
  -9   1   2       6097.97       6054.82       169.61 o                         
  -8   1   2       2682.45       2643.71       184.25 o                         
  -7   1   2       6740.29       7240.02       314.43 o                         
  -6   1   2      66532.05      71272.02      2303.87 o                         
  -5   1   2     109101.93     119673.67      3738.52 o                         
  -4   1   2        190.45        488.93       142.82 o                         
  -3   1   2        664.42        900.05       195.42 o                         
  -2   1   2        436.96        482.42       138.97 o                         
  -1   1   2       2987.56       3765.52       122.04 o                         
   0   1   2     106294.49     115261.84      4965.71 o                         
   1   1   2     178922.72     214974.09      7991.98 o                         
   2   1   2     112928.28     120733.78      3706.49 o                         
   3   1   2      17237.33      19542.80       623.77 o                         
   4   1   2      33852.76      32519.78       763.56 o                         
   5   1   2       5383.23       4926.44       207.40 o                         
   6   1   2      36094.14      38774.85      1052.31 o                         
   7   1   2        170.14        503.16       125.31 o                         
   8   1   2      11206.99      11164.81       910.03 o                         
   9   1   2       4312.84       5617.61       213.24 o                         
  10   1   2         17.55        110.64       121.35 o                         
  11   1   2       7389.75       5896.53       227.86 o                         
  12   1   2       3498.82       3689.81       225.32 o                         
  13   1   2        819.10        652.10       115.37 o                         
  14   1   2       2107.29       2309.39       156.98 o                         
 -14   2   2         60.24        400.00       153.77 o                         
 -13   2   2      18390.36      17121.58       646.31 o                         
 -12   2   2      17146.48      17848.54       495.07 o                         
 -11   2   2       9772.48       9656.76       266.68 o                         
 -10   2   2          6.07        250.23       102.50 o                         
  -9   2   2      19829.93      20543.02       390.39 o                         
  -8   2   2        827.28        987.78        94.06 o                         
  -7   2   2      64338.33      64755.01      1734.31 o                         
  -6   2   2        599.12       1304.47       181.19 o                         
  -5   2   2      33184.89      35567.74      1922.08 o                         
  -4   2   2      14887.72      14820.23       505.35 o                         
  -3   2   2      11683.30      11789.82       355.91 o                         
  -2   2   2      48595.78      47067.35      1467.32 o                         
  -1   2   2      27549.47      33729.22      1473.82 o                         
   0   2   2       9620.54       9417.93       333.44 o                         
   1   2   2        840.01        865.15       163.13 o                         
   2   2   2      38251.52      38385.18      1205.30 o                         
   3   2   2       5799.98       6032.59       924.65 o                         
   4   2   2     110778.05     133205.59      3368.07 o                         
   5   2   2      33363.22      33358.21       941.81 o                         
   6   2   2      18768.88      18265.78       691.48 o                         
   7   2   2        434.33        754.14       173.25 o                         
   8   2   2        661.17        450.06       168.68 o                         
   9   2   2      41090.54      39272.71       921.36 o                         
  10   2   2        175.69        406.14       112.13 o                         
  11   2   2         36.43        104.68       132.57 o                         
  12   2   2        228.34        143.84       124.65 o                         
  13   2   2       3470.23       3528.36       159.03 o                         
  14   2   2       4067.45       3734.61       187.44 o                         
 -14   3   2        196.39        464.33       153.25 o                         
 -13   3   2       1204.79       1243.49       104.59 o                         
 -12   3   2      40211.20      41003.44      1060.82 o                         
 -11   3   2       1620.14       2126.91       133.06 o                         
 -10   3   2       1531.44       1751.09       110.78 o                         
  -9   3   2      10126.47       9807.72       246.72 o                         
  -8   3   2       9501.58      10131.03       240.13 o                         
  -7   3   2       3205.19       3018.16       218.56 o                         
  -6   3   2      50851.19      53599.08      1441.49 o                         
  -5   3   2      18515.19      19483.41       730.55 o                         
  -4   3   2        413.37        790.72       292.45 o                         
  -3   3   2       1127.83       1541.06       159.06 o                         
  -2   3   2       6055.62       7114.10       426.69 o                         
  -1   3   2      17793.33      20890.70      1590.12 o                         
   0   3   2        413.78        406.57       121.30 o                         
   1   3   2       2306.32       2065.26       222.73 o                         
   2   3   2       1893.01       4005.29       269.12 o                         
   3   3   2      22378.66      28455.39      4411.45 o                         
   4   3   2      14101.84      16435.85       529.55 o                         
   5   3   2       5947.34       7569.42       333.05 o                         
   6   3   2      30413.48      33416.04       991.72 o                         
   7   3   2      38737.30      42091.87      1439.25 o                         
   8   3   2        265.89        767.29       133.74 o                         
   9   3   2       1850.65       1700.39        90.96 o                         
  10   3   2      11494.21      10747.45       302.12 o                         
  11   3   2      10637.61       9659.40       417.77 o                         
  12   3   2        846.57       1141.88       310.92 o                         
  13   3   2       5274.48       5057.58       239.22 o                         
  14   3   2       2246.71       2809.31       365.01 o                         
 -14   4   2       9735.77       9041.77       708.32 o                         
 -13   4   2         27.03        -12.90       112.32 o                         
 -12   4   2       5714.00       5780.30       211.98 o                         
 -11   4   2      21611.97      21056.07       531.71 o                         
 -10   4   2       9943.02       9495.71       265.55 o                         
  -9   4   2       2199.68       2166.45       135.73 o                         
  -8   4   2      20778.79      20543.45       466.91 o                         
  -7   4   2       1207.28        928.48       129.82 o                         
  -6   4   2        156.94        464.25       201.64 o                         
  -5   4   2        821.46        859.49       210.87 o                         
  -4   4   2       5344.34       5775.12       448.58 o                         
  -3   4   2      95939.92      99004.11      3054.43 o                         
  -2   4   2      23090.85      23918.65      1142.69 o                         
  -1   4   2       1691.87       1927.03       117.73 o                         
   0   4   2         58.49        546.56       106.33 o                         
   1   4   2      25514.00      26939.03      1568.94 o                         
   2   4   2      89393.23      90390.55      4830.88 o                         
   3   4   2      35636.37      42846.24      3508.68 o                         
   4   4   2      11881.21      12155.16       448.72 o                         
   5   4   2       2692.30       3572.69       270.62 o                         
   6   4   2      30407.63      30219.57       763.38 o                         
   7   4   2      10475.34      12621.29       502.76 o                         
   8   4   2      22881.29      25121.31       566.32 o                         
   9   4   2        982.00       1097.28       102.23 o                         
  10   4   2       2475.72       2879.11       130.78 o                         
  11   4   2        855.34        670.03       102.99 o                         
  12   4   2      21689.21      23492.09      1275.22 o                         
  13   4   2      13254.05      11460.48       471.27 o                         
  14   4   2       1550.99       1602.19       218.95 o                         
 -13   5   2       9812.48       9515.68       401.16 o                         
 -12   5   2       3212.06       3114.23       182.58 o                         
 -11   5   2        216.47        218.39       117.11 o                         
 -10   5   2       1172.03       1261.25       154.05 o                         
  -9   5   2      35006.01      35255.57       754.59 o                         
  -8   5   2       9262.81       8379.87       240.27 o                         
  -7   5   2       8965.20       9182.40       259.25 o                         
  -6   5   2       1797.35       2164.82       256.03 o                         
  -5   5   2       3891.56       4066.48       286.95 o                         
  -4   5   2       2017.78       2004.04       287.99 o                         
  -3   5   2        450.96       1359.86       236.87 o                         
  -2   5   2       4647.69       4266.80       267.35 o                         
  -1   5   2       5001.01       6938.80       235.55 o                         
   0   5   2      24661.89      27266.05       727.99 o                         
   1   5   2       7075.47       7934.55       317.78 o                         
   2   5   2      46584.35      55364.41      1731.00 o                         
   3   5   2      63098.15      62747.84      1964.09 o                         
   4   5   2       5014.91       5830.61       395.55 o                         
   5   5   2      15335.41      14125.52       516.89 o                         
   6   5   2      38539.73      40137.10      1269.96 o                         
   7   5   2      26743.03      29426.78      1123.52 o                         
   8   5   2        401.14       1480.14       123.21 o                         
   9   5   2       2391.06       2350.48       155.39 o                         
  10   5   2        615.71        531.29       120.63 o                         
  11   5   2      10591.85      10338.67       622.96 o                         
  12   5   2      19303.74      19184.16       979.20 o                         
  13   5   2       6116.29       7501.54       466.53 o                         
  14   5   2       5238.72       4827.97       312.50 o                         
 -13   6   2       1598.78       1671.08       169.03 o                         
 -12   6   2        961.07        875.20       129.10 o                         
 -11   6   2       9630.73       9384.79       579.24 o                         
 -10   6   2       8804.83       8473.51       271.39 o                         
  -9   6   2       1672.62       1613.11       131.55 o                         
  -8   6   2      19763.35      18671.46       499.52 o                         
  -7   6   2       1353.28        992.36       104.16 o                         
  -6   6   2        207.30        293.91       153.44 o                         
  -5   6   2        521.82        744.37       193.33 o                         
  -4   6   2       5723.39       5221.52       394.60 o                         
  -3   6   2       3169.63       3341.07       313.61 o                         
  -2   6   2       5018.17       5594.77       258.36 o                         
  -1   6   2      38266.68      37055.92      1237.68 o                         
   0   6   2      12166.44      16647.43       480.93 o                         
   1   6   2      60079.91      65823.52      2306.99 o                         
   2   6   2        362.46        872.26       202.37 o                         
   3   6   2      29384.05      28805.62       958.41 o                         
   4   6   2       1887.69       1951.58       257.05 o                         
   5   6   2      54338.07      58986.24      2321.34 o                         
   6   6   2      52518.77      49637.06      1574.77 o                         
   7   6   2      38630.97      40587.30       926.97 o                         
   8   6   2       2594.21       2738.26       110.56 o                         
   9   6   2        183.49        205.41       105.56 o                         
  10   6   2       2626.04       2360.71       209.35 o                         
  11   6   2        776.98       1423.25       235.46 o                         
  12   6   2      13752.77      12714.33       713.10 o                         
  13   6   2       9362.87       9191.97       519.97 o                         
  14   6   2          5.15        -96.56       156.78 o                         
 -13   7   2       3303.00       3384.32       319.36 o                         
 -12   7   2       3980.14       3970.14       190.90 o                         
 -11   7   2       1840.63       1866.83       158.98 o                         
 -10   7   2        991.08       1118.34       146.20 o                         
  -9   7   2      11413.82      11832.94       520.57 o                         
  -8   7   2       5909.76       5812.66       185.97 o                         
  -7   7   2      51692.86      50301.62       940.15 o                         
  -6   7   2      11035.21      11443.05       360.08 o                         
  -5   7   2      26854.74      28478.92      1633.88 o                         
  -4   7   2        461.13        319.92       221.09 o                         
  -3   7   2        630.08        390.33       208.70 o                         
  -2   7   2       2356.44       2811.79       191.71 o                         
  -1   7   2      78077.91      79671.11      2499.46 o                         
   0   7   2     170682.30     180468.58      5539.58 o                         
   1   7   2       1955.18       3250.28       322.67 o                         
   2   7   2      16546.91      17736.96       905.61 o                         
   3   7   2       2940.64       3937.95       241.38 o                         
   4   7   2       6697.58       6477.62       313.49 o                         
   5   7   2       6461.40       6582.04       452.74 o                         
   6   7   2      66732.66      74592.38      2031.43 o                         
   7   7   2      53495.57      51495.84      1030.18 o                         
   8   7   2        284.04        255.64        97.64 o                         
   9   7   2       2407.98       3144.66       271.48 o                         
  10   7   2       1657.58       1989.66       126.51 o                         
  11   7   2      15185.51      15182.09       581.96 o                         
  12   7   2        442.34       1094.47       291.47 o                         
  13   7   2        138.94        505.29       211.56 o                         
  14   7   2         25.39        208.03       118.49 o                         
 -12   8   2       1153.39       1039.63       115.23 o                         
 -11   8   2       3518.05       3867.53       195.15 o                         
 -10   8   2       1240.03        717.78       199.32 o                         
  -9   8   2        688.98        621.72       138.74 o                         
  -8   8   2       1191.83       1152.82       103.26 o                         
  -7   8   2      13519.41      14321.23       474.79 o                         
  -6   8   2      63145.44      59877.18      1583.89 o                         
  -5   8   2      19299.12      20128.21       434.54 o                         
  -4   8   2       6272.15       5955.04       259.95 o                         
  -3   8   2       1453.66       1180.00       260.35 o                         
  -2   8   2       3591.49       2606.35       201.51 o                         
  -1   8   2       1831.63       2527.89       341.39 o                         
   0   8   2     122955.25     117525.60      3661.72 o                         
   1   8   2      62676.16      64472.98      2908.76 o                         
   2   8   2      31361.73      29246.05       990.76 o                         
   3   8   2       5461.89       5425.43       289.13 o                         
   4   8   2        666.82       2047.80       379.02 o                         
   5   8   2       4751.87       5287.63       221.03 o                         
   6   8   2      22705.11      23295.02       510.20 o                         
   7   8   2      36881.58      41208.70       843.23 o                         
   8   8   2      11098.68      11460.33       392.19 o                         
   9   8   2      14943.94      15568.55       436.85 o                         
  10   8   2        419.67       1037.51       141.23 o                         
  11   8   2       3721.45       3277.11       150.40 o                         
  12   8   2       3971.69       3591.28       342.55 o                         
  13   8   2        171.34        224.20       182.77 o                         
 -12   9   2      14456.25      13493.47       703.39 o                         
 -11   9   2       1557.92       1340.60       176.73 o                         
 -10   9   2         30.19        -93.85       126.68 o                         
  -9   9   2         63.26        168.51        85.05 o                         
  -8   9   2       1461.33       1543.76       162.58 o                         
  -7   9   2      48956.69      46955.85      1271.38 o                         
  -6   9   2      41166.55      46307.50      1182.50 o                         
  -5   9   2      56775.52      56552.42      1332.43 o                         
  -4   9   2      11290.35      10337.86       340.77 o                         
  -3   9   2       1767.30       1442.87       116.70 o                         
  -2   9   2        139.65        253.35       110.03 o                         
  -1   9   2      21598.38      20547.63       757.38 o                         
   0   9   2       4078.73       4779.70       399.55 o                         
   1   9   2       6067.68       5003.48       415.22 o                         
   2   9   2        899.44        593.72       164.98 o                         
   3   9   2      16639.14      15535.48       607.76 o                         
   4   9   2      19618.06      19137.81       721.66 o                         
   5   9   2         79.81        278.22       127.30 o                         
   6   9   2        389.18        593.11       118.26 o                         
   7   9   2        178.64       1659.55       135.39 o                         
   8   9   2       6309.97       6727.25       207.88 o                         
   9   9   2       1490.06       2398.30       131.79 o                         
  10   9   2      15304.03      15161.98       396.18 o                         
  11   9   2       3959.69       3992.80       182.76 o                         
  12   9   2       1734.45       1830.02       273.85 o                         
  13   9   2        135.26        351.77       247.99 o                         
 -11  10   2       5086.18       5202.02       309.07 o                         
 -10  10   2       3117.08       3289.73       259.94 o                         
  -9  10   2       2046.74       2042.24       273.78 o                         
  -8  10   2       1906.97       1825.54       137.17 o                         
  -7  10   2       2952.28       2809.56       161.67 o                         
  -6  10   2      44628.44      43796.13      1126.59 o                         
  -5  10   2       2810.44       2536.50       240.11 o                         
  -4  10   2      15809.78      15981.45       392.08 o                         
  -3  10   2      17723.67      17610.27       508.57 o                         
  -2  10   2       2315.45       2036.90       111.49 o                         
  -1  10   2        135.74        232.83       108.30 o                         
   0  10   2      13569.96      12707.30       328.42 o                         
   1  10   2        219.74        293.37        60.79 o                         
   2  10   2      15670.25      14780.80       462.07 o                         
   3  10   2          3.12         74.62        73.15 o                         
   4  10   2       1583.96       1581.50        98.11 o                         
   5  10   2      19303.08      18679.14       583.18 o                         
   6  10   2      10054.00       9201.58       319.84 o                         
   7  10   2      18748.82      18418.95       471.95 o                         
   8  10   2        574.01       2585.43       161.47 o                         
   9  10   2        279.03        346.55       111.77 o                         
  10  10   2       1852.85       2235.35       161.88 o                         
  11  10   2        168.69        300.86       159.40 o                         
  12  10   2       1379.28       1558.98       240.97 o                         
 -10  11   2         24.08        -29.82       149.15 o                         
  -9  11   2        513.17        632.09        98.82 o                         
  -8  11   2       6808.26       6764.59       269.12 o                         
  -7  11   2       1552.22       1562.23       133.24 o                         
  -6  11   2         44.22         93.82        74.80 o                         
  -5  11   2       2624.03       2405.42       182.47 o                         
  -4  11   2      12312.06      12118.07       429.83 o                         
  -3  11   2       2485.95       2341.08       126.75 o                         
  -2  11   2      27233.89      28239.12       901.83 o                         
  -1  11   2       8645.54       9341.35       403.46 o                         
   0  11   2       4465.54       3998.27       145.63 o                         
   1  11   2       1373.79       1388.28        81.05 o                         
   2  11   2       1297.20       1396.38        80.35 o                         
   3  11   2      20193.68      19343.32       453.02 o                         
   4  11   2        101.28         49.69        77.58 o                         
   5  11   2        547.25        669.06       104.77 o                         
   6  11   2       5001.66       4480.46       195.40 o                         
   7  11   2       6740.52       8301.04       334.44 o                         
   8  11   2      24171.89      25574.18       629.25 o                         
   9  11   2        438.40       1581.96       193.39 o                         
  10  11   2        717.53       1175.58       131.72 o                         
  11  11   2       4441.63       4392.43       252.51 o                         
  12  11   2       5393.33       5022.99       238.36 o                         
 -10  12   2       4862.66       4471.40       267.43 o                         
  -9  12   2       1708.10       1464.41       188.50 o                         
  -8  12   2         15.99        161.04        98.64 o                         
  -7  12   2       4085.06       4797.21       214.15 o                         
  -6  12   2       3500.85       3758.91       141.13 o                         
  -5  12   2       7464.76       7667.13       239.84 o                         
  -4  12   2         49.14         37.98        95.93 o                         
  -3  12   2       9147.02       9106.00       309.44 o                         
  -2  12   2      13495.33      13204.05       409.78 o                         
  -1  12   2       1177.66       1317.15       163.57 o                         
   0  12   2        454.73        866.65       120.51 o                         
   1  12   2      12645.08      12707.44       383.81 o                         
   2  12   2        315.26        371.10        73.97 o                         
   3  12   2         34.65       1117.03       100.64 o                         
   4  12   2       3288.68       2978.57       140.82 o                         
   5  12   2       5397.67       5873.90       265.62 o                         
   6  12   2      23541.14      23917.10      1383.49 o                         
   7  12   2      10107.41      11234.84       580.19 o                         
   8  12   2       2065.38       3123.75       257.48 o                         
   9  12   2       8517.90       8866.98       308.36 o                         
  10  12   2       1359.37       1358.12       187.37 o                         
  11  12   2       6542.10       6024.64       490.07 o                         
  -9  13   2      11087.50      10528.10       509.21 o                         
  -8  13   2        913.36       1035.33       100.76 o                         
  -7  13   2        767.16        864.05       109.01 o                         
  -6  13   2        122.50         87.75        70.31 o                         
  -5  13   2       1490.44       1884.34       106.67 o                         
  -4  13   2      17935.00      18353.93       829.05 o                         
  -3  13   2       1425.60       1101.94       108.72 o                         
  -2  13   2      13472.77      13270.44       418.18 o                         
  -1  13   2       1065.90       1102.44       332.06 o                         
   0  13   2       8683.39       8256.92       379.98 o                         
   1  13   2       6444.84       6489.84       250.18 o                         
   2  13   2       3816.23       3839.06       166.06 o                         
   3  13   2       6435.22       5784.40       212.36 o                         
   4  13   2       6098.59       6302.89       223.81 o                         
   5  13   2       7283.82       7241.05       255.14 o                         
   6  13   2        325.53       1008.73       428.95 o                         
   7  13   2      21757.21      23340.75      1084.36 o                         
   8  13   2       1461.80       1465.85       170.39 o                         
   9  13   2        637.47       1018.36       215.25 o                         
  10  13   2        224.55        298.52       160.38 o                         
  -8  14   2        502.67        403.54       121.33 o                         
  -7  14   2        205.17        263.83        88.60 o                         
  -6  14   2      10698.42      11213.99       409.13 o                         
  -5  14   2        721.65        784.17        90.80 o                         
  -4  14   2        649.07        706.31       132.74 o                         
  -3  14   2       2684.57       2910.46       213.55 o                         
  -2  14   2       1909.69       2944.63       156.60 o                         
  -1  14   2      27787.62      27597.80      1142.78 o                         
   0  14   2       8609.79       9038.58       306.42 o                         
   1  14   2       4833.28       4882.88       207.18 o                         
   2  14   2       6280.91       5882.77       245.59 o                         
   3  14   2       3372.41       3089.33       181.26 o                         
   4  14   2       5176.24       5634.51       306.02 o                         
   5  14   2       8255.03       9155.68       445.03 o                         
   6  14   2       8887.35      10190.81       637.14 o                         
   7  14   2       3604.76       4714.04       425.06 o                         
   8  14   2       1474.31       1723.96       338.26 o                         
   9  14   2       2388.62       2788.31       479.65 o                         
  10  14   2       2490.04       2107.92       134.85 o                         
  -7  15   2       3399.68       3397.25       196.06 o                         
  -6  15   2       4885.57       5467.29       198.17 o                         
  -5  15   2       7645.95       8350.16       400.62 o                         
  -4  15   2        196.91        265.52        79.34 o                         
  -3  15   2        524.89        673.86        95.46 o                         
  -2  15   2       1781.12       1692.15       117.09 o                         
  -1  15   2       3837.56       5486.14       323.90 o                         
   0  15   2      43882.65      46835.30      1456.62 o                         
   1  15   2       2594.46       2965.51       151.85 o                         
   2  15   2         46.80         94.69        83.27 o                         
   3  15   2        506.18        566.06       128.34 o                         
   4  15   2       7447.68       7899.52       394.26 o                         
   5  15   2       8707.12       9707.15       365.52 o                         
   6  15   2       4883.24       5521.38       431.97 o                         
   7  15   2       1986.43       2143.78       320.64 o                         
   8  15   2       2381.38       1992.23       277.10 o                         
  -5  16   2       7798.88       8399.53       390.29 o                         
  -4  16   2         44.45        222.93        76.06 o                         
  -3  16   2        615.59        715.50        87.35 o                         
  -2  16   2       1284.61       1011.11        93.80 o                         
  -1  16   2       4624.17       4250.15       256.43 o                         
   0  16   2        220.58       1326.18       170.34 o                         
   1  16   2      16619.76      18020.39       601.84 o                         
   2  16   2       3599.04       3714.56       379.46 o                         
   3  16   2        729.26        907.97       123.56 o                         
   4  16   2        812.27       1193.32       112.01 o                         
   5  16   2       7208.49       7691.35       292.18 o                         
   6  16   2       5652.38       6000.75       406.45 o                         
   7  16   2        465.98        344.21       159.69 o                         
  -3  17   2       7696.97       7729.55       328.28 o                         
  -2  17   2         61.68        209.11       110.42 o                         
  -1  17   2        426.82        718.61       106.53 o                         
   0  17   2       4761.69       5068.12       340.25 o                         
   1  17   2         57.34        301.25        93.10 o                         
   2  17   2         76.91        513.18       169.56 o                         
   3  17   2       7311.78       7629.03       284.88 o                         
   4  17   2         47.36        212.73       123.93 o                         
   5  17   2        657.99        567.34       214.93 o                         
  -3 -17   3       2514.61       2334.74       151.74 o                         
  -2 -17   3      11202.66      11215.49       380.43 o                         
  -1 -17   3        115.55        183.28        61.13 o                         
   0 -17   3       3541.34       3251.92       215.13 o                         
   1 -17   3        276.02        411.64       208.69 o                         
   2 -17   3        690.53        593.93        66.70 o                         
  -6 -16   3        830.72       1024.74       233.78 o                         
  -5 -16   3       1276.67       1680.20       111.74 o                         
  -4 -16   3       8726.92       8119.75       388.64 o                         
  -3 -16   3        340.01        403.25        98.55 o                         
  -2 -16   3       2101.28       2569.11       312.20 o                         
  -1 -16   3        247.71        337.72        77.92 o                         
   0 -16   3        340.67        437.43        80.78 o                         
   1 -16   3       9574.01       9867.10       544.76 o                         
   2 -16   3         19.59          6.16        78.32 o                         
   3 -16   3         12.75         37.61        69.11 o                         
   4 -16   3       2524.95       2672.18       162.49 o                         
   5 -16   3       2087.69       1846.33        90.38 o                         
  -8 -15   3          6.19        295.67       179.21 o                         
  -7 -15   3        520.39        644.06       112.85 o                         
  -6 -15   3        279.83        387.61       145.17 o                         
  -5 -15   3       4842.50       4995.33       200.92 o                         
  -4 -15   3       5421.46       7037.24       311.78 o                         
  -3 -15   3       1083.19       1230.77        92.40 o                         
  -2 -15   3         14.49        176.14        87.06 o                         
  -1 -15   3        405.67        502.44        90.79 o                         
   0 -15   3       1119.62       1158.48       109.78 o                         
   1 -15   3        348.30        667.85       157.18 o                         
   2 -15   3       9507.70       9988.04       381.90 o                         
   3 -15   3         31.92         76.68        82.00 o                         
   4 -15   3        901.37        856.25       113.35 o                         
   5 -15   3        339.11        296.39        71.86 o                         
   6 -15   3       1415.06       1580.00       145.56 o                         
  -9 -14   3       1217.56       1181.59       123.50 o                         
  -8 -14   3       2362.22       2276.33       158.57 o                         
  -7 -14   3       2393.96       1876.12       134.63 o                         
  -6 -14   3       9534.85       9796.93       261.17 o                         
  -5 -14   3         40.48         92.69        83.28 o                         
  -4 -14   3      14761.08      15149.90       429.94 o                         
  -3 -14   3       3918.43       4010.00       139.46 o                         
  -2 -14   3       1225.78       1753.93       108.40 o                         
  -1 -14   3       2351.27       2947.03       157.76 o                         
   0 -14   3       8602.62       8755.15       262.67 o                         
   1 -14   3        510.13        665.75       170.32 o                         
   2 -14   3        346.32        603.72       102.07 o                         
   3 -14   3       1258.45       1223.07       110.21 o                         
   4 -14   3        704.66        756.66       125.09 o                         
   5 -14   3       1521.05       1372.85       100.90 o                         
   6 -14   3        995.98        861.23        79.45 o                         
   7 -14   3         34.17        243.77        83.82 o                         
   8 -14   3       2000.33       1794.64        97.69 o                         
 -10 -13   3       1752.85       1352.93       104.24 o                         
  -9 -13   3        852.45        892.21       104.20 o                         
  -8 -13   3         18.16        175.46       153.31 o                         
  -7 -13   3       8028.38       8508.19       288.78 o                         
  -6 -13   3        445.31       1051.40       144.56 o                         
  -5 -13   3       5772.50       5560.28       204.68 o                         
  -4 -13   3       2191.60       1815.43       146.19 o                         
  -3 -13   3      18508.57      17571.65       470.63 o                         
  -2 -13   3        149.52        144.31        95.44 o                         
  -1 -13   3       9584.20       9619.30       289.26 o                         
   0 -13   3      18218.11      19918.10       615.81 o                         
   1 -13   3        205.70        315.07       144.09 o                         
   2 -13   3       2141.68       2181.92       132.44 o                         
   3 -13   3       2538.13       2698.78       142.20 o                         
   4 -13   3      18063.60      17636.37       677.20 o                         
   5 -13   3        913.36        721.07        85.17 o                         
   6 -13   3        153.25         91.53        67.41 o                         
   7 -13   3        285.74        220.76        93.95 o                         
   8 -13   3         37.06        179.87        80.20 o                         
   9 -13   3       3301.18       3281.28       222.35 o                         
 -11 -12   3       2295.60       2236.73       162.19 o                         
 -10 -12   3        292.05        512.11       105.38 o                         
  -9 -12   3       1036.20       1498.69       109.22 o                         
  -8 -12   3        234.34        634.87       123.82 o                         
  -7 -12   3       6982.43       6452.29       271.26 o                         
  -6 -12   3      10027.85       9400.81       349.23 o                         
  -5 -12   3       9564.57      10313.36       487.13 o                         
  -4 -12   3        166.64        597.93       142.16 o                         
  -3 -12   3      11682.99      11682.98       297.87 o                         
  -2 -12   3      15755.96      16091.81       428.67 o                         
  -1 -12   3       1072.97       1359.84       119.25 o                         
   0 -12   3       4923.69       4933.56       208.26 o                         
   1 -12   3      12472.18      12756.03       808.95 o                         
   2 -12   3      33665.63      33817.13       758.52 o                         
   3 -12   3       1271.97       1727.28       143.69 o                         
   4 -12   3      17431.23      17760.40       398.47 o                         
   5 -12   3      20396.37      19843.45       458.09 o                         
   6 -12   3         15.02         63.51        72.21 o                         
   7 -12   3       1293.63       1466.76       128.91 o                         
   8 -12   3        389.51        271.99        97.52 o                         
   9 -12   3        254.21        126.91        78.41 o                         
  10 -12   3       6133.89       5853.57       322.18 o                         
 -11 -11   3         34.73         85.80        87.74 o                         
 -10 -11   3       1441.56       1360.74       113.45 o                         
  -9 -11   3       2535.30       2302.75       129.39 o                         
  -8 -11   3      16715.48      15603.37       387.94 o                         
  -7 -11   3        499.88       1280.85       181.11 o                         
  -6 -11   3       1833.33       1774.18       152.04 o                         
  -5 -11   3        316.77        336.87       137.24 o                         
  -4 -11   3      10515.18      10763.85       305.87 o                         
  -3 -11   3      47896.15      49149.27       931.75 o                         
  -2 -11   3      17244.96      17393.04       474.16 o                         
  -1 -11   3       4687.51       4331.49       168.04 o                         
   0 -11   3        648.94        734.31        93.10 o                         
   1 -11   3       2101.17       2001.57       136.88 o                         
   2 -11   3         69.50         33.50       103.90 o                         
   3 -11   3      56560.53      57246.78      1190.77 o                         
   4 -11   3       2596.71       3158.86       168.79 o                         
   5 -11   3       4259.83       4285.39       143.73 o                         
   6 -11   3       1892.31       1881.61       135.73 o                         
   7 -11   3        794.34        662.60       113.68 o                         
   8 -11   3       6926.91       6979.24       277.18 o                         
   9 -11   3         21.85         23.44        86.06 o                         
  10 -11   3        102.56        171.94       157.69 o                         
  11 -11   3        278.63        519.68       136.64 o                         
 -12 -10   3        951.79       1513.78       194.71 o                         
 -11 -10   3       7419.57       6502.42       277.50 o                         
 -10 -10   3       8785.92       8310.99       252.33 o                         
  -9 -10   3       2514.63       3165.56       146.78 o                         
  -8 -10   3       2898.15       3288.08       146.30 o                         
  -7 -10   3      17574.50      17477.43       454.60 o                         
  -6 -10   3       3063.56       3131.50       227.89 o                         
  -5 -10   3       8408.63       8422.45       324.47 o                         
  -4 -10   3        707.98        994.36       125.81 o                         
  -3 -10   3        397.59        560.19        89.58 o                         
  -2 -10   3      93886.06      97146.33      1738.89 o                         
  -1 -10   3       4752.32       4195.41       187.95 o                         
   0 -10   3       2888.73       2645.43       116.18 o                         
   1 -10   3       8801.81       8300.51       221.66 o                         
   2 -10   3       1667.58       1790.02       125.75 o                         
   3 -10   3       4423.10       4672.47       225.97 o                         
   4 -10   3      26953.14      26328.36       538.06 o                         
   5 -10   3        611.23        663.08        78.87 o                         
   6 -10   3      14250.90      13675.95       330.23 o                         
   7 -10   3        414.53        224.77       102.62 o                         
   8 -10   3        542.39        527.50        92.06 o                         
   9 -10   3       6645.12       6096.72       203.20 o                         
  10 -10   3        859.00        762.91       126.62 o                         
  11 -10   3      12178.83      11096.92       671.21 o                         
 -12  -9   3        886.24        878.33       169.37 o                         
 -11  -9   3        511.63        735.73       113.87 o                         
 -10  -9   3       2445.01       2546.83       156.93 o                         
  -9  -9   3      15584.66      16363.89       370.98 o                         
  -8  -9   3       2831.85       4007.73       206.29 o                         
  -7  -9   3         75.18        357.14       113.02 o                         
  -6  -9   3       2987.39       3118.10       201.54 o                         
  -5  -9   3        126.87        218.19       104.86 o                         
  -4  -9   3      43704.99      44232.48       925.59 o                         
  -3  -9   3       5136.15       5076.58       171.43 o                         
  -2  -9   3         38.90        115.84       116.51 o                         
  -1  -9   3      23890.68      23767.10       900.22 o                         
   0  -9   3       6800.00       6903.13       338.27 o                         
   1  -9   3      18470.77      20659.40       618.75 o                         
   2  -9   3       1754.61       1965.89       119.97 o                         
   3  -9   3       1610.75       1602.82       138.92 o                         
   4  -9   3         26.54        101.56        89.60 o                         
   5  -9   3        302.42        267.12        68.16 o                         
   6  -9   3       3807.12       4155.74       173.76 o                         
   7  -9   3      30775.11      30393.35       900.06 o                         
   8  -9   3        207.21        287.19       106.04 o                         
   9  -9   3        271.42        179.41       140.39 o                         
  10  -9   3       2443.76       2680.29       178.26 o                         
  11  -9   3       1114.80       1534.05       191.06 o                         
  12  -9   3      22141.78      19877.10       900.93 o                         
 -13  -8   3          1.51       -206.66       214.52 o                         
 -12  -8   3       2951.68       2477.15       392.48 o                         
 -11  -8   3       1985.78       2056.59       143.61 o                         
 -10  -8   3         42.64        214.66        99.36 o                         
  -9  -8   3      10704.81      12038.86       267.82 o                         
  -8  -8   3       5734.49       6380.61       183.39 o                         
  -7  -8   3        744.00        697.53       150.64 o                         
  -6  -8   3      21786.25      22370.75       763.15 o                         
  -5  -8   3       4534.21       4717.03       169.70 o                         
  -4  -8   3        230.34        343.18       229.20 o                         
  -3  -8   3      37065.55      36663.25      1295.32 o                         
  -2  -8   3      19249.32      17767.87       717.65 o                         
  -1  -8   3      41452.04      41400.51      1409.75 o                         
   0  -8   3        644.89        762.87       109.93 o                         
   1  -8   3      26833.94      25732.16       958.91 o                         
   2  -8   3      22474.38      23040.56       890.02 o                         
   3  -8   3       1659.73       1657.57       232.14 o                         
   4  -8   3         48.75        106.31       103.81 o                         
   5  -8   3      15678.26      16156.29       346.11 o                         
   6  -8   3       1494.30       1156.49       179.06 o                         
   7  -8   3      12192.35      12499.80       379.12 o                         
   8  -8   3       1491.71       1446.56       127.63 o                         
   9  -8   3       3933.72       4044.41       289.36 o                         
  10  -8   3       1774.91       1829.25       238.13 o                         
  11  -8   3         36.51        160.17       175.18 o                         
  12  -8   3       1818.42       2033.33       142.40 o                         
 -13  -7   3       1991.09       1853.52       264.02 o                         
 -12  -7   3       2630.59       2261.18       329.38 o                         
 -11  -7   3      19572.39      20514.25       729.21 o                         
 -10  -7   3       1293.06       1542.77       108.99 o                         
  -9  -7   3        146.49        264.28       109.72 o                         
  -8  -7   3       8549.05       9035.02       217.97 o                         
  -7  -7   3       1044.24       1104.88       134.03 o                         
  -6  -7   3       4258.55       5955.09       269.45 o                         
  -5  -7   3      43244.61      43854.84      1275.56 o                         
  -4  -7   3       9778.97      10911.86       745.07 o                         
  -3  -7   3       8571.73       9151.60       449.53 o                         
  -2  -7   3        701.54        622.26       214.04 o                         
  -1  -7   3       8650.69       7900.80       285.16 o                         
   0  -7   3     121162.53     120980.67      2324.50 o                         
   1  -7   3        289.61        481.36        86.64 o                         
   2  -7   3      32351.93      30410.97      1382.44 o                         
   3  -7   3       7425.64       7657.12       351.40 o                         
   4  -7   3       6891.53       6557.06       331.71 o                         
   5  -7   3      19109.63      19238.87       533.62 o                         
   6  -7   3      12095.09      13022.29       478.41 o                         
   7  -7   3         34.24        -69.79        98.87 o                         
   8  -7   3        207.89         99.10       210.38 o                         
   9  -7   3      17442.09      17120.76       580.01 o                         
  10  -7   3       1014.19       1285.37       223.22 o                         
  11  -7   3       4001.56       3979.57       219.31 o                         
  12  -7   3        684.94        823.67       240.27 o                         
  13  -7   3       3029.75       2985.85       222.71 o                         
 -13  -6   3       5276.44       5350.69       307.94 o                         
 -12  -6   3       1998.53       2015.22       205.44 o                         
 -11  -6   3       7188.60       7168.96       238.87 o                         
 -10  -6   3      12816.54      12714.27       252.72 o                         
  -9  -6   3        965.54       1061.96       111.63 o                         
  -8  -6   3       3594.33       4200.96       134.99 o                         
  -7  -6   3      12814.83      14151.01       369.79 o                         
  -6  -6   3       9266.59       9547.66       339.33 o                         
  -5  -6   3       3363.95       4900.42       335.38 o                         
  -4  -6   3         21.29        492.82       319.50 o                         
  -3  -6   3      10122.62      10346.21       465.72 o                         
  -2  -6   3       1592.90       2032.24       230.15 o                         
  -1  -6   3       9027.95       8775.31       255.78 o                         
   0  -6   3       2256.41       2865.58       123.04 o                         
   1  -6   3      46475.52      44406.67      1249.03 o                         
   2  -6   3      33033.72      32586.38      1125.69 o                         
   3  -6   3      62434.52      63150.42      1685.47 o                         
   4  -6   3         90.55        132.15        96.98 o                         
   5  -6   3      10705.84       9672.10       458.72 o                         
   6  -6   3       9440.20       9068.37       370.51 o                         
   7  -6   3       2079.34       2155.00       235.16 o                         
   8  -6   3        195.69        301.05       210.44 o                         
   9  -6   3      16741.44      18258.95       912.97 o                         
  10  -6   3      36682.56      35923.07      2186.62 o                         
  11  -6   3       4395.57       4261.26       342.88 o                         
  12  -6   3        178.29        467.27       115.21 o                         
  13  -6   3        176.09        173.63       240.13 o                         
 -14  -5   3       2046.97       3677.76       288.87 o                         
 -13  -5   3        897.84       1137.67       236.69 o                         
 -12  -5   3      22305.83      22838.39       587.85 o                         
 -11  -5   3       2241.20       2692.17       102.01 o                         
 -10  -5   3       6993.18       7383.76       187.70 o                         
  -9  -5   3       4891.59       4825.10       153.49 o                         
  -8  -5   3      12040.26      12035.08       229.70 o                         
  -7  -5   3      61744.87      66075.43      1127.96 o                         
  -6  -5   3       2749.95       3068.25       310.29 o                         
  -5  -5   3        125.01        125.53       175.38 o                         
  -4  -5   3       2013.94       2739.28       244.12 o                         
  -3  -5   3      18372.61      17276.83       930.10 o                         
  -2  -5   3      23063.29      23457.69       889.06 o                         
  -1  -5   3        359.14        417.00        97.48 o                         
   0  -5   3      11727.49      12690.23       293.37 o                         
   1  -5   3       9645.14      10259.30       317.80 o                         
   2  -5   3      19470.64      19641.48       721.26 o                         
   3  -5   3      35441.92      37295.76      1035.93 o                         
   4  -5   3      80167.48      85328.12      1871.02 o                         
   5  -5   3        107.79        202.03       109.79 o                         
   6  -5   3      11751.06      11533.38       473.55 o                         
   7  -5   3       2582.80       2643.31       240.67 o                         
   8  -5   3      28432.21      28657.08      1132.91 o                         
   9  -5   3       1512.72       1797.42       350.67 o                         
  10  -5   3      21883.11      20942.33       849.29 o                         
  11  -5   3      10719.18       9733.53       476.96 o                         
  12  -5   3       4178.82       4589.17       194.65 o                         
  13  -5   3       9547.05       9022.73       276.00 o                         
  14  -5   3          9.20        -70.53        70.53 o                         
 -14  -4   3       2095.76       4070.21       320.59 o                         
 -13  -4   3      11884.30      11315.43       286.03 o                         
 -12  -4   3      14922.85      15717.26       344.58 o                         
 -11  -4   3       7556.07       7580.28       186.67 o                         
 -10  -4   3       1089.42       1563.44       129.62 o                         
  -9  -4   3       7149.95       7187.99       160.10 o                         
  -8  -4   3       3424.10       3672.33       118.18 o                         
  -7  -4   3       4597.19       4940.98       224.01 o                         
  -6  -4   3      68122.79      71471.09      1912.60 o                         
  -5  -4   3      17312.56      16565.82       468.39 o                         
  -4  -4   3       5151.78       5262.84       232.89 o                         
  -3  -4   3      47389.31      51592.55      1654.50 o                         
  -2  -4   3      54877.25      55147.70      1758.01 o                         
  -1  -4   3      33388.60      35292.29      1136.62 o                         
   0  -4   3      15769.73      13607.33       337.53 o                         
   1  -4   3      17258.87      15981.70      3402.74 o                         
   2  -4   3        236.52        261.26       175.49 o                         
   3  -4   3     141893.58     148054.62      3738.39 o                         
   4  -4   3       8493.64       9974.09       338.74 o                         
   5  -4   3      38036.58      39139.93       920.79 o                         
   6  -4   3      13743.08      13801.12       464.47 o                         
   7  -4   3       5079.87       5126.85       313.75 o                         
   8  -4   3        260.94        410.09       220.96 o                         
   9  -4   3      32077.01      32339.55      1262.11 o                         
  10  -4   3      11681.07      10196.56       675.72 o                         
  11  -4   3        760.11        905.78       133.10 o                         
  12  -4   3         25.90          3.49       134.77 o                         
  13  -4   3         10.05        264.55       108.27 o                         
  14  -4   3       8267.42       5863.78       325.24 o                         
 -14  -3   3       2373.25       2954.95       211.33 o                         
 -13  -3   3       6507.83       6502.05       200.23 o                         
 -12  -3   3       2652.36       3017.24       113.71 o                         
 -11  -3   3      22179.55      21839.21       425.67 o                         
 -10  -3   3       3983.11       4265.90       140.28 o                         
  -9  -3   3       1486.85       1883.95        94.13 o                         
  -8  -3   3       3770.01       3932.82       114.99 o                         
  -7  -3   3      12892.00      13209.97       468.16 o                         
  -6  -3   3       6144.44       6332.33       284.13 o                         
  -5  -3   3      28205.81      27817.73       618.26 o                         
  -4  -3   3      68855.42      69946.48      1252.72 o                         
  -3  -3   3      28360.59      29817.58       806.52 o                         
  -2  -3   3     285440.53     323834.34      8058.97 o                         
  -1  -3   3      38562.97      39815.66       896.11 o                         
   0  -3   3      20179.70      21245.78       680.27 o                         
   1  -3   3      46997.91      48336.25      1507.53 o                         
   2  -3   3       2667.23       2059.40       219.21 o                         
   3  -3   3       2232.91       2471.91       128.37 o                         
   4  -3   3      86288.16      87368.91      1909.32 o                         
   5  -3   3       1575.93       1365.08       139.10 o                         
   6  -3   3       9284.36       9893.10       364.65 o                         
   7  -3   3      21875.25      22987.53       707.66 o                         
   8  -3   3       3252.93       2856.60       201.69 o                         
   9  -3   3        111.06        661.65       235.27 o                         
  10  -3   3      13819.75      11611.82       483.87 o                         
  11  -3   3          2.65        -78.22       140.30 o                         
  12  -3   3      15624.37      15155.18       542.77 o                         
  13  -3   3         90.44         68.54       118.80 o                         
  14  -3   3         16.48        -18.76       113.70 o                         
 -14  -2   3       8866.06       8035.16       547.93 o                         
 -13  -2   3       2303.11       3081.70       480.84 o                         
 -12  -2   3        120.49        168.12        97.55 o                         
 -11  -2   3        669.13        770.06        94.21 o                         
 -10  -2   3       2846.41       2497.44       111.28 o                         
  -9  -2   3      43926.21      42822.82       743.53 o                         
  -8  -2   3        307.78        216.34        92.08 o                         
  -7  -2   3        193.55        331.17       205.48 o                         
  -6  -2   3      13250.05      14629.39       477.92 o                         
  -5  -2   3         10.10        186.92       136.46 o                         
  -4  -2   3       5493.48       6734.58       201.73 o                         
  -3  -2   3      79553.23      86410.16      1549.72 o                         
  -2  -2   3      79055.93      89145.13      2851.78 o                         
  -1  -2   3       4233.92       5325.08       163.54 o                         
   0  -2   3          5.11         40.95        80.41 o                         
   1  -2   3       1360.31       1195.15       274.16 o                         
   2  -2   3     121782.90     134643.59      3364.92 o                         
   3  -2   3       6249.28       5934.11       218.30 o                         
   4  -2   3       7712.52       8236.74       311.35 o                         
   5  -2   3       4240.26       3769.34       274.89 o                         
   6  -2   3       1069.48       1523.47       168.83 o                         
   7  -2   3      54032.28      52897.47      2231.74 o                         
   8  -2   3       1877.82       2411.36       191.33 o                         
   9  -2   3        435.17        675.98       178.77 o                         
  10  -2   3       4350.16       4937.74       394.92 o                         
  11  -2   3       3145.54       3028.12       195.29 o                         
  12  -2   3      12471.06      13071.93       389.43 o                         
  13  -2   3       9071.61       9304.05       528.22 o                         
  14  -2   3        345.99        191.28       142.17 o                         
 -14  -1   3        904.53       1258.38       167.38 o                         
 -13  -1   3       5054.08       4870.62       153.75 o                         
 -12  -1   3         81.56         74.38        82.23 o                         
 -11  -1   3      10225.08       9851.29       219.41 o                         
 -10  -1   3        125.60        164.16        90.85 o                         
  -9  -1   3        368.79        348.41        84.72 o                         
  -8  -1   3      28165.95      29940.51       571.64 o                         
  -7  -1   3         57.59         58.19       331.11 o                         
  -6  -1   3      57810.07      64564.55      2995.41 o                         
  -5  -1   3        288.57        170.53       212.01 o                         
  -4  -1   3       6163.71       5633.24       258.93 o                         
  -3  -1   3       9675.97      10736.02       344.61 o                         
  -2  -1   3       8089.31       9196.81       248.51 o                         
  -1  -1   3       8053.15       8546.34       656.86 o                         
   0  -1   3     118860.33     122427.36      3719.19 o                         
   1  -1   3       5234.16       5902.77       254.85 o                         
   2  -1   3       3148.73       3389.50       332.03 o                         
   3  -1   3       1574.28       2264.45       151.01 o                         
   4  -1   3       7614.13       7726.29       275.54 o                         
   5  -1   3      55866.02      58220.91      2205.93 o                         
   6  -1   3       1529.17       2050.71       185.52 o                         
   7  -1   3         61.85        592.98       165.36 o                         
   8  -1   3      23711.79      24913.53       765.45 o                         
   9  -1   3      12009.42      11505.65       402.21 o                         
  10  -1   3       4579.69       4333.00       262.49 o                         
  11  -1   3       8371.84       8734.65       241.87 o                         
  12  -1   3         67.62        194.36       172.30 o                         
  13  -1   3       2908.22       2535.99       192.45 o                         
  14  -1   3         12.42         34.12       123.76 o                         
 -14   0   3        187.33       1023.66       256.31 o                         
 -13   0   3        865.90        868.27       132.25 o                         
 -12   0   3       1429.03       1500.86       111.95 o                         
 -11   0   3       5358.95       4940.63       145.37 o                         
 -10   0   3      18652.23      18634.12       445.35 o                         
  -9   0   3      12248.22      11838.78       239.68 o                         
  -8   0   3        798.07       1002.88        97.21 o                         
  -7   0   3        849.31       1120.10       227.06 o                         
  -6   0   3       1165.88       2397.22       411.40 o                         
  -5   0   3     106976.54     118890.91      5265.19 o                         
  -4   0   3       1071.67        516.83       135.14 o                         
  -3   0   3      27227.31      27660.95      1272.69 o                         
  -2   0   3      10288.46      12733.91       602.70 o                         
  -1   0   3      13069.66      13842.26       377.69 o                         
   0   0   3      93869.82      93137.16      4003.95 o                         
   1   0   3      81735.22      93043.48      4014.58 o                         
   2   0   3        234.05        496.40       129.04 o                         
   3   0   3        791.11       1559.06       324.10 o                         
   4   0   3       1605.48       2222.87       207.68 o                         
   5   0   3        276.70       1206.81       337.68 o                         
   6   0   3      78498.90      84420.41      2162.55 o                         
   7   0   3        615.72        918.59       121.95 o                         
   8   0   3       4642.24       5599.69       289.49 o                         
   9   0   3       2482.36       2670.89       137.38 o                         
  10   0   3      18333.56      19066.92       470.92 o                         
  11   0   3      20473.78      18561.81       467.38 o                         
  12   0   3       2405.56       2886.05       243.43 o                         
  13   0   3       1463.73       1129.98       124.61 o                         
  14   0   3        161.07        207.14       134.30 o                         
 -14   1   3        486.60       1258.96       180.38 o                         
 -13   1   3      10806.30      10460.35       342.38 o                         
 -12   1   3       8326.68       8114.94       350.95 o                         
 -11   1   3        599.58        560.66       102.15 o                         
 -10   1   3       6991.80       6710.10       202.34 o                         
  -9   1   3        447.55        573.37        96.96 o                         
  -8   1   3       6527.94       7208.07       231.37 o                         
  -7   1   3      95615.67      98730.63      2554.69 o                         
  -6   1   3      23815.15      27199.21       979.28 o                         
  -5   1   3        330.66        597.51       331.18 o                         
  -4   1   3      28260.36      30590.44      1380.04 o                         
  -3   1   3       6047.97       5371.30       497.52 o                         
  -2   1   3      32340.20      35869.75      1812.34 o                         
  -1   1   3        595.18        890.10       113.68 o                         
   0   1   3       2311.32       3173.96       256.98 o                         
   1   1   3      97736.52     103974.35      6634.45 o                         
   2   1   3       3369.38       4440.40       282.99 o                         
   3   1   3       2603.81       4101.21       224.95 o                         
   4   1   3      15767.76      20860.32      1089.23 o                         
   5   1   3       1544.09       1973.26       173.41 o                         
   6   1   3         54.26        746.35       163.43 o                         
   7   1   3      20120.25      20336.90       753.39 o                         
   8   1   3        265.38       1228.91       186.28 o                         
   9   1   3      45783.11      42599.04       890.97 o                         
  10   1   3       4883.84       4936.87       216.71 o                         
  11   1   3       1264.59       1660.01       158.75 o                         
  12   1   3       8148.93       6784.74       332.39 o                         
  13   1   3        879.61        658.45       109.21 o                         
  14   1   3       4302.61       3860.26       197.29 o                         
  15   1   3       3219.09       3047.86       270.43 o                         
 -14   2   3        554.32       1177.90       168.09 o                         
 -13   2   3       1056.54       1150.69       138.69 o                         
 -12   2   3      37899.93      36234.86       808.35 o                         
 -11   2   3       5203.46       5652.61       188.49 o                         
 -10   2   3       2813.97       3174.75       122.94 o                         
  -9   2   3        786.42        766.22        95.41 o                         
  -8   2   3       5217.73       4951.04       134.17 o                         
  -7   2   3      10552.79      10209.24       388.66 o                         
  -6   2   3     175437.64     184236.62      4662.22 o                         
  -5   2   3       3039.08       3242.68       237.74 o                         
  -4   2   3       1790.44       1653.14       215.43 o                         
  -3   2   3       5520.29       6706.75       237.77 o                         
  -2   2   3       1411.29       1310.56       175.00 o                         
  -1   2   3      45293.30      48318.19      1490.19 o                         
   0   2   3        147.63        118.10       203.94 o                         
   1   2   3       7532.96       7068.59       406.68 o                         
   2   2   3        409.38        470.53       158.23 o                         
   3   2   3     219180.66     258089.61      8994.17 o                         
   4   2   3      29790.37      27614.04       803.45 o                         
   5   2   3       2460.65       2861.30       295.92 o                         
   6   2   3        181.99        188.88       152.97 o                         
   7   2   3      14577.19      14073.58       573.24 o                         
   8   2   3       3998.67       3838.78       200.58 o                         
   9   2   3        781.51       3871.48       320.10 o                         
  10   2   3      26875.00      28195.28       557.22 o                         
  11   2   3       1603.96        920.81       114.76 o                         
  12   2   3         28.98       -111.89       118.03 o                         
  13   2   3        118.05        -32.38       140.38 o                         
  14   2   3       5219.21       4985.63       224.57 o                         
  15   2   3       5771.12       5126.16       257.83 o                         
 -14   3   3       2515.22       3201.97       418.75 o                         
 -13   3   3       1268.90       1330.94       123.51 o                         
 -12   3   3        858.35       1046.51       104.96 o                         
 -11   3   3      32054.47      31992.16       627.15 o                         
 -10   3   3        269.85        386.41        95.11 o                         
  -9   3   3       7783.58       7614.80       229.69 o                         
  -8   3   3        106.46        378.91        82.33 o                         
  -7   3   3       2956.17       3025.30       219.71 o                         
  -6   3   3      50198.06      51707.69      1700.94 o                         
  -5   3   3      13741.43      13546.92       540.18 o                         
  -4   3   3        274.23        396.00       144.75 o                         
  -3   3   3      10252.39       8865.31       383.56 o                         
  -2   3   3      19173.65      17483.08       600.29 o                         
  -1   3   3       7843.99       6936.78       277.30 o                         
   0   3   3      11352.70      11565.64       398.60 o                         
   1   3   3       8510.89       7462.38       431.05 o                         
   2   3   3      72405.59      70425.09      3076.95 o                         
   3   3   3     169201.42     175812.89      7566.74 o                         
   4   3   3      39603.24      45573.70      1079.93 o                         
   5   3   3      48859.33      50775.32      1386.13 o                         
   6   3   3      12093.32      12508.55       467.01 o                         
   7   3   3        584.54       1040.03       357.73 o                         
   8   3   3      11368.92      11587.27       309.72 o                         
   9   3   3      20621.34      21278.21       411.70 o                         
  10   3   3        439.48       2013.72       174.30 o                         
  11   3   3        159.92        686.90       130.70 o                         
  12   3   3      11920.46      12440.12       440.62 o                         
  13   3   3       1574.05       1864.53       162.15 o                         
  14   3   3       5926.67       5531.63       230.49 o                         
 -13   4   3      12918.30      12288.34       479.19 o                         
 -12   4   3        743.12        581.72       120.77 o                         
 -11   4   3        183.12        494.16       118.34 o                         
 -10   4   3        900.25        893.73        99.55 o                         
  -9   4   3      34979.05      35885.45       767.27 o                         
  -8   4   3      13834.51      13694.32       336.45 o                         
  -7   4   3        300.22        454.47        98.24 o                         
  -6   4   3       1036.34       1050.53       206.46 o                         
  -5   4   3      21134.63      20267.91       751.88 o                         
  -4   4   3      21782.30      19685.17       574.16 o                         
  -3   4   3        751.85       1343.99       138.47 o                         
  -2   4   3      21303.64      22877.32       724.99 o                         
  -1   4   3       4680.02       4142.53       312.18 o                         
   0   4   3       9182.43       8627.39       349.38 o                         
   1   4   3       9132.96       9390.48       523.79 o                         
   2   4   3      44311.10      48299.99      2145.79 o                         
   3   4   3      56651.40      55582.30      5354.36 o                         
   4   4   3       7486.31       8433.24       690.68 o                         
   5   4   3         99.98        391.92       170.79 o                         
   6   4   3       7775.57       8877.94       485.72 o                         
   7   4   3      52472.13      56170.42      1586.85 o                         
   8   4   3        324.74        989.91       123.13 o                         
   9   4   3       1517.27       1643.90        95.60 o                         
  10   4   3      12917.14      12153.88       316.30 o                         
  11   4   3        369.39        561.84       128.54 o                         
  12   4   3      12084.60      10955.38       416.02 o                         
  13   4   3       8914.65       8626.41       494.88 o                         
  14   4   3       3893.66       3577.74       290.70 o                         
 -13   5   3        565.67        493.49       101.97 o                         
 -12   5   3       4654.18       5151.77       231.20 o                         
 -11   5   3        109.92         59.38       196.36 o                         
 -10   5   3         67.83         57.74        93.21 o                         
  -9   5   3       9503.06      10452.70       284.62 o                         
  -8   5   3      24106.10      24471.21       548.05 o                         
  -7   5   3      11928.23      11669.35       295.51 o                         
  -6   5   3      14228.06      13781.83       661.84 o                         
  -5   5   3       4268.44       3786.54       266.81 o                         
  -4   5   3         82.75        169.23       168.19 o                         
  -3   5   3     125029.05     129457.86      5509.75 o                         
  -2   5   3      11072.63      11175.10       390.82 o                         
  -1   5   3      42925.04      41028.68      1066.16 o                         
   0   5   3      19718.57      19444.21       538.80 o                         
   1   5   3       1490.38       1079.40       147.58 o                         
   2   5   3       9085.57      10151.83       383.17 o                         
   3   5   3       8323.24      10861.65       522.88 o                         
   4   5   3       1377.11       1396.22       135.05 o                         
   5   5   3      17113.55      20225.28       628.79 o                         
   6   5   3       1494.46       1730.69       239.02 o                         
   7   5   3       5086.95       5222.67       370.04 o                         
   8   5   3      54192.04      57253.43      1134.60 o                         
   9   5   3        997.92        840.64       122.00 o                         
  10   5   3       7245.39       7535.53       270.58 o                         
  11   5   3       4406.28       4175.37       278.77 o                         
  12   5   3        954.76       1300.15       312.37 o                         
  13   5   3      21788.13      21407.47      1036.68 o                         
  14   5   3        385.47        421.25       190.77 o                         
 -13   6   3       5614.11       5720.91       252.35 o                         
 -12   6   3       1161.53       1267.21       155.54 o                         
 -11   6   3       1897.80       1672.11       245.84 o                         
 -10   6   3       2985.35       3240.54       194.85 o                         
  -9   6   3       1004.52       1031.99       116.61 o                         
  -8   6   3         73.36         78.26       127.80 o                         
  -7   6   3      16773.54      16175.50       376.64 o                         
  -6   6   3       1037.77        987.60       137.95 o                         
  -5   6   3      28540.50      29262.22      1036.34 o                         
  -4   6   3       2567.43       2438.14       317.57 o                         
  -3   6   3         44.12        217.66       164.05 o                         
  -2   6   3       5613.54       5408.53       239.21 o                         
  -1   6   3        565.53        798.10       117.19 o                         
   0   6   3     119413.74     118115.22      2975.22 o                         
   1   6   3       5166.48       5031.43       329.87 o                         
   2   6   3       5546.64       4322.55       234.60 o                         
   3   6   3       4194.57       5891.43       222.36 o                         
   4   6   3       1206.29       1564.60       240.13 o                         
   5   6   3      37758.32      39942.53      1860.70 o                         
   6   6   3      31780.81      39098.88      1427.53 o                         
   7   6   3       7821.07       8194.39       340.58 o                         
   8   6   3       1465.01       1919.76       106.22 o                         
   9   6   3       5329.03       6157.59       207.80 o                         
  10   6   3         70.97        349.49       165.84 o                         
  11   6   3      12374.95      12891.37       524.89 o                         
  12   6   3         73.32        420.02       305.39 o                         
  13   6   3         10.97        318.07       237.13 o                         
  14   6   3        892.81       1039.08       187.00 o                         
 -13   7   3       1153.33       1121.97       121.34 o                         
 -12   7   3       3389.73       3394.96       174.68 o                         
 -11   7   3        177.03        121.87       129.17 o                         
 -10   7   3      12376.12      12285.86       956.11 o                         
  -9   7   3       3097.71       2894.44       329.45 o                         
  -8   7   3       6874.55       6195.12       215.56 o                         
  -7   7   3        400.45        631.27        93.08 o                         
  -6   7   3      16721.22      15970.66       500.60 o                         
  -5   7   3      17899.05      17090.20       524.52 o                         
  -4   7   3      29163.95      28921.18      1028.71 o                         
  -3   7   3       2811.29       2162.74       244.23 o                         
  -2   7   3      27555.62      25960.92       867.34 o                         
  -1   7   3       1488.64       1362.83       156.83 o                         
   0   7   3      36477.84      32625.10      2352.44 o                         
   1   7   3     194557.55     205437.58      8552.58 o                         
   2   7   3      15830.56      14631.66       771.51 o                         
   3   7   3      33209.26      34335.43      1137.22 o                         
   4   7   3        123.80        425.62       182.75 o                         
   5   7   3         37.09         34.34       210.76 o                         
   6   7   3      84484.94      69887.44      2444.69 o                         
   7   7   3      13613.87      18454.56       368.86 o                         
   8   7   3       8349.68       9118.38       213.27 o                         
   9   7   3       9214.70       9768.32       251.93 o                         
  10   7   3        244.67        672.69       104.83 o                         
  11   7   3       4217.92       4198.37       297.22 o                         
  12   7   3       8618.83       9232.23       580.06 o                         
  13   7   3         14.19         12.68       218.56 o                         
  14   7   3       3141.20       3384.21       243.52 o                         
 -12   8   3      11396.65      11271.13       384.73 o                         
 -11   8   3       1257.89       1431.65       161.56 o                         
 -10   8   3         27.40       -196.46       196.46 o                         
  -9   8   3       5355.37       4866.34       292.71 o                         
  -8   8   3       1643.94       1896.26       117.52 o                         
  -7   8   3      64641.95      63372.91      1283.97 o                         
  -6   8   3      14245.08      16583.54       503.37 o                         
  -5   8   3       4845.48       4646.24       145.79 o                         
  -4   8   3       9993.30      10375.34       291.84 o                         
  -3   8   3       1269.31       1024.37       199.84 o                         
  -2   8   3         50.05        148.17       130.49 o                         
  -1   8   3      72437.40      69613.25      2210.41 o                         
   0   8   3        890.26       2624.67       295.81 o                         
   1   8   3      70389.59      69172.21      3103.62 o                         
   2   8   3      22870.97      28773.30      1398.78 o                         
   3   8   3      26758.82      31346.42      1063.94 o                         
   4   8   3      52708.02      51957.35      1692.98 o                         
   5   8   3       2752.39       2725.80       172.13 o                         
   6   8   3       2447.18       3427.32       263.27 o                         
   7   8   3      29001.87      29080.75       611.54 o                         
   8   8   3       5384.20       5178.04       181.78 o                         
   9   8   3        399.27       1051.61       118.19 o                         
  10   8   3      17637.07      17475.00       472.43 o                         
  11   8   3         93.96        612.63       228.57 o                         
  12   8   3        829.45        882.96       286.03 o                         
  13   8   3         90.80        126.35       199.19 o                         
 -12   9   3       8777.89       8198.97       274.13 o                         
 -11   9   3      14089.51      13540.07       638.27 o                         
 -10   9   3        237.22        119.17       120.05 o                         
  -9   9   3       2125.82       2232.52       137.76 o                         
  -8   9   3       2363.11       2564.58       129.54 o                         
  -7   9   3        629.32        830.58       123.08 o                         
  -6   9   3     171767.14     168089.73      3688.50 o                         
  -5   9   3        728.10       1168.41        92.26 o                         
  -4   9   3       2247.65       2386.48       102.36 o                         
  -3   9   3        715.30        762.76       108.98 o                         
  -2   9   3        684.03        557.02        76.66 o                         
  -1   9   3       8223.05       7609.02       496.21 o                         
   0   9   3      39988.18      38978.93      1839.58 o                         
   1   9   3       1561.17       1618.31       284.27 o                         
   2   9   3        364.09        110.47       159.29 o                         
   3   9   3      10124.16       9850.03       323.84 o                         
   4   9   3       6789.47      10070.23       363.03 o                         
   5   9   3      30284.18      30174.90       999.67 o                         
   6   9   3       1714.64       1431.17       122.89 o                         
   7   9   3      21823.62      20528.57       587.71 o                         
   8   9   3       1832.39       2250.63       143.58 o                         
   9   9   3      14078.53      13966.46       399.05 o                         
  10   9   3      11518.59      11808.29       322.71 o                         
  11   9   3        285.25        737.67       213.83 o                         
  12   9   3        316.21        603.62       263.45 o                         
  13   9   3       1197.38       1458.43       203.71 o                         
 -11  10   3      10115.49       9582.61       478.97 o                         
 -10  10   3       1028.61       1312.07       192.18 o                         
  -9  10   3         74.20         93.09       184.54 o                         
  -8  10   3       4171.56       4437.78       207.19 o                         
  -7  10   3         89.10         -7.75       104.41 o                         
  -6  10   3        172.88        550.34        88.71 o                         
  -5  10   3      41067.39      42089.05       888.41 o                         
  -4  10   3      45270.24      44640.73      1013.41 o                         
  -3  10   3       9149.58       8874.61       282.13 o                         
  -2  10   3        651.68        821.73        86.13 o                         
  -1  10   3        512.75        653.52       207.95 o                         
   0  10   3       5142.43       4685.77       170.14 o                         
   1  10   3       2159.21       2139.76       106.67 o                         
   2  10   3       3574.76       3399.84       133.21 o                         
   3  10   3       2875.25       2387.08       168.34 o                         
   4  10   3      10019.03       9266.99       276.90 o                         
   5  10   3       1461.23       1821.43       134.10 o                         
   6  10   3         72.11        195.02       119.60 o                         
   7  10   3       3551.65       4956.61       350.30 o                         
   8  10   3      30000.56      31748.22       750.60 o                         
   9  10   3        484.56        541.77       127.93 o                         
  10  10   3       9623.20      10956.73       470.80 o                         
  11  10   3       1387.87       1371.87       210.90 o                         
  12  10   3       9425.14       8458.82       491.02 o                         
 -10  11   3       1020.41       1053.79       169.22 o                         
  -9  11   3       4610.09       4386.75       299.82 o                         
  -8  11   3         27.19        108.78       102.43 o                         
  -7  11   3       1522.43       1714.89       134.72 o                         
  -6  11   3        929.80       1107.34       126.54 o                         
  -5  11   3         77.89         78.87        75.94 o                         
  -4  11   3        398.94        397.90       100.72 o                         
  -3  11   3      28361.54      28984.21       696.81 o                         
  -2  11   3      26065.92      25029.94       929.25 o                         
  -1  11   3       2034.06       1782.90       174.70 o                         
   0  11   3        551.69        521.89        82.61 o                         
   1  11   3         23.69        111.24        69.69 o                         
   2  11   3       3825.71       3756.81       184.70 o                         
   3  11   3       1981.41       2328.03       118.59 o                         
   4  11   3       2102.28       1871.11       102.49 o                         
   5  11   3        142.56        307.18       100.16 o                         
   6  11   3        106.67        107.08       127.48 o                         
   7  11   3       9068.17       7522.11      1413.65 o                         
   8  11   3       1333.97       2891.96       548.58 o                         
   9  11   3      18903.87      19955.23       666.12 o                         
  10  11   3        601.59        923.17       133.08 o                         
  11  11   3       3610.93       3309.74       236.39 o                         
  12  11   3       1194.85       1076.21       200.15 o                         
 -10  12   3         56.65       -132.15       132.15 o                         
  -9  12   3       2363.02       2246.91       206.32 o                         
  -8  12   3      13026.92      13375.93       454.84 o                         
  -7  12   3        446.88        453.61       109.92 o                         
  -6  12   3        887.64        830.91        84.95 o                         
  -5  12   3        260.41        220.14       116.95 o                         
  -4  12   3       4387.54       4673.17       233.81 o                         
  -3  12   3       7623.87       7487.57       264.47 o                         
  -2  12   3      18879.68      19125.84       564.49 o                         
  -1  12   3       7579.45       7696.43       362.15 o                         
   0  12   3      21082.05      20499.78       668.73 o                         
   1  12   3       3074.37       2824.97       126.83 o                         
   2  12   3       1997.87       2041.63       107.58 o                         
   3  12   3      16882.46      16811.65       371.45 o                         
   4  12   3        381.48        437.52        81.53 o                         
   5  12   3      18532.15      17503.91       480.49 o                         
   6  12   3        527.01       1825.99       370.47 o                         
   7  12   3       3031.53       3837.50       284.30 o                         
   8  12   3      14667.29      15164.54       733.26 o                         
   9  12   3         12.84       1137.93       143.60 o                         
  10  12   3        373.77        449.73       198.01 o                         
  11  12   3       5170.95       5444.44       721.64 o                         
  -9  13   3        996.05        670.45       139.32 o                         
  -8  13   3        974.80        862.31        95.11 o                         
  -7  13   3       3012.59       3033.16       237.59 o                         
  -6  13   3        853.97        836.16        80.33 o                         
  -5  13   3       3542.95       3959.26       149.10 o                         
  -4  13   3       3246.06       3344.47       214.19 o                         
  -3  13   3       1653.69       2126.38       147.52 o                         
  -2  13   3       4234.72       4319.23       184.13 o                         
  -1  13   3       3727.25       4148.03       251.28 o                         
   0  13   3       7009.74       7211.34       257.44 o                         
   1  13   3      13692.68      13970.77       471.07 o                         
   2  13   3       5075.01       5323.22       191.57 o                         
   3  13   3        686.49        771.42       104.39 o                         
   4  13   3       6947.38       6631.52       211.57 o                         
   5  13   3       5898.78       5801.91       194.08 o                         
   6  13   3      27302.58      28483.20      1552.90 o                         
   7  13   3       2161.40       3197.45       218.89 o                         
   8  13   3        928.07       1006.43       179.18 o                         
   9  13   3       2726.31       2291.23       362.82 o                         
  10  13   3         43.02        148.62       166.62 o                         
  11  13   3       6574.70       5658.10       242.67 o                         
  -8  14   3        677.58        578.03       121.52 o                         
  -7  14   3       6997.63       6842.65       306.72 o                         
  -6  14   3       3624.25       3741.08       133.17 o                         
  -5  14   3         35.34        116.09       100.73 o                         
  -4  14   3       8994.10       9887.49       482.06 o                         
  -3  14   3        542.20        699.19       143.58 o                         
  -2  14   3      17701.17      18529.18       608.25 o                         
  -1  14   3       3133.10       4206.10       427.15 o                         
   0  14   3      11404.24      12604.68       397.32 o                         
   1  14   3       8869.61       9174.99       328.17 o                         
   2  14   3       2098.91       2317.80       124.62 o                         
   3  14   3        225.08        276.73       121.03 o                         
   4  14   3       4893.35       5199.27       371.60 o                         
   5  14   3       3925.40       4682.65       266.29 o                         
   6  14   3       7674.42       7660.04       540.05 o                         
   7  14   3      13438.82      16404.04       862.88 o                         
   8  14   3       7763.32       6847.85       516.60 o                         
   9  14   3       5062.26       4388.56       369.61 o                         
  10  14   3        104.64        568.67       141.66 o                         
  -6  15   3      11047.57      11974.84       388.50 o                         
  -5  15   3       4456.74       5191.26       270.91 o                         
  -4  15   3        282.99        297.45        81.36 o                         
  -3  15   3       5193.78       5660.72       303.49 o                         
  -2  15   3        110.84         99.10        84.07 o                         
  -1  15   3      40607.59      44445.16      1963.38 o                         
   0  15   3        975.76       3057.35       161.80 o                         
   1  15   3      13658.02      15320.62       799.07 o                         
   2  15   3       2032.51       1942.14       124.95 o                         
   3  15   3       2721.32       2785.78       285.28 o                         
   4  15   3       4308.63       4362.83       191.58 o                         
   5  15   3       5875.68       7192.81       255.24 o                         
   6  15   3        875.81       1533.75       316.64 o                         
   7  15   3       1170.53       1352.75       294.80 o                         
   8  15   3        707.69        916.31       204.94 o                         
  -5  16   3       5079.74       5960.62       289.37 o                         
  -4  16   3       5584.88       6086.08       220.78 o                         
  -3  16   3       3089.47       3236.71       145.27 o                         
  -2  16   3        333.17        342.68        80.82 o                         
  -1  16   3         31.03        288.15       127.22 o                         
   0  16   3      25842.50      25697.15       685.49 o                         
   1  16   3       3528.30       4597.19       154.65 o                         
   2  16   3       2164.70       2186.67       206.87 o                         
   3  16   3       3222.29       3839.27       172.11 o                         
   4  16   3       1190.54       1320.63       109.60 o                         
   5  16   3       7293.00       7002.79       440.47 o                         
   6  16   3       2507.59       2825.43       307.09 o                         
   7  16   3         22.37        268.36       166.49 o                         
  -3  17   3       1077.20       1499.64        91.58 o                         
  -2  17   3       5706.53       6057.48       191.89 o                         
  -1  17   3         65.12        127.43        95.56 o                         
   0  17   3        276.09        743.20        95.76 o                         
   1  17   3       7195.50       7118.47       306.82 o                         
   2  17   3       7524.36       7256.37       333.13 o                         
   3  17   3       5652.21       5684.84       199.54 o                         
   4  17   3       2918.00       3098.55       148.72 o                         
   5  17   3        313.82        242.72       205.58 o                         
  -3 -17   4       7066.30       6526.25       314.09 o                         
  -2 -17   4       6426.01       6441.10       376.79 o                         
  -1 -17   4        376.55        329.09        61.67 o                         
   0 -17   4       3518.99       3366.20       217.37 o                         
   1 -17   4       1433.47       1307.68       111.83 o                         
  -6 -16   4        680.14        803.76       200.31 o                         
  -5 -16   4       5355.44       4476.17       185.67 o                         
  -4 -16   4       5543.35       5540.07       281.75 o                         
  -3 -16   4       3907.79       3934.21       184.04 o                         
  -2 -16   4       1139.83       1069.63        89.95 o                         
  -1 -16   4       2363.65       2529.67       153.40 o                         
   0 -16   4       3348.48       3266.87       135.15 o                         
   1 -16   4       1624.19       2228.84       238.25 o                         
   2 -16   4       1236.58       1139.17        94.32 o                         
   3 -16   4        401.45        443.51       155.46 o                         
   4 -16   4        444.09        489.03        89.88 o                         
  -7 -15   4        318.89        380.81       101.69 o                         
  -6 -15   4       1355.01       1206.33       149.88 o                         
  -5 -15   4       1875.67       1595.98        94.42 o                         
  -4 -15   4       7201.88       7493.92       377.25 o                         
  -3 -15   4       6530.83       6373.26       419.94 o                         
  -2 -15   4         67.93         72.58        75.30 o                         
  -1 -15   4       1893.05       1741.18       104.91 o                         
   0 -15   4         25.03        134.09        81.03 o                         
   1 -15   4      13347.58      12032.99       856.08 o                         
   2 -15   4       3490.53       4140.85       162.19 o                         
   3 -15   4        961.07       1035.99        90.74 o                         
   4 -15   4        653.01        672.70       108.59 o                         
   5 -15   4         68.35        -20.68        89.03 o                         
   6 -15   4       6900.18       6896.29       344.20 o                         
  -8 -14   4       2198.84       2244.66       169.55 o                         
  -7 -14   4       1161.79       1247.90       118.09 o                         
  -6 -14   4       1097.15       1374.92        92.82 o                         
  -5 -14   4         43.55         98.48        86.22 o                         
  -4 -14   4       2319.15       2522.53       203.71 o                         
  -3 -14   4       3109.29       2886.67       111.70 o                         
  -2 -14   4       1195.08       1368.56        89.72 o                         
  -1 -14   4       4270.22       4145.66       157.01 o                         
   0 -14   4       6364.77       6318.28       221.01 o                         
   1 -14   4       2285.36       2021.97       174.01 o                         
   2 -14   4       2307.94       2548.29       146.17 o                         
   3 -14   4        797.63       1043.06       106.32 o                         
   4 -14   4      10157.60      10487.47       503.56 o                         
   5 -14   4        680.38        710.56        86.31 o                         
   6 -14   4        299.04        273.53        92.72 o                         
   7 -14   4       3923.17       3572.30       419.45 o                         
   8 -14   4       3654.59       2871.07       166.68 o                         
 -10 -13   4        377.52        325.86       101.71 o                         
  -9 -13   4        611.84        550.86        96.38 o                         
  -8 -13   4        382.17        610.02       152.35 o                         
  -7 -13   4        430.60        556.15       134.95 o                         
  -6 -13   4      15041.13      13748.34       350.37 o                         
  -5 -13   4       4793.11       4997.86       217.83 o                         
  -4 -13   4       5731.19       6330.63       280.82 o                         
  -3 -13   4        138.83        852.62       139.49 o                         
  -2 -13   4        334.08        477.48       102.19 o                         
  -1 -13   4       2025.46       2322.07       144.74 o                         
   0 -13   4       2972.61       3190.16       208.47 o                         
   1 -13   4      11626.06      11326.38       446.09 o                         
   2 -13   4      12400.47      12320.33       368.52 o                         
   3 -13   4       2616.43       2730.93       136.07 o                         
   4 -13   4        207.73        339.19       122.34 o                         
   5 -13   4      13297.52      13038.74       539.15 o                         
   6 -13   4       1653.13       1627.10        96.03 o                         
   7 -13   4        871.84       1040.53       109.10 o                         
   8 -13   4        844.97        533.16        85.74 o                         
   9 -13   4       4782.95       4219.36       250.49 o                         
 -10 -12   4       2797.69       2286.57       127.10 o                         
  -9 -12   4        234.41        248.69        93.23 o                         
  -8 -12   4      11595.85      10525.53       340.77 o                         
  -7 -12   4        642.81       1176.34       131.11 o                         
  -6 -12   4       6148.94       6722.22       409.57 o                         
  -5 -12   4       3873.58       3843.40       215.31 o                         
  -4 -12   4      12976.42      11541.90       350.83 o                         
  -3 -12   4      38047.41      37281.90       823.10 o                         
  -2 -12   4       5142.49       5542.01       203.32 o                         
  -1 -12   4         66.08        164.69       101.41 o                         
   0 -12   4      10101.05       9702.75       436.16 o                         
   1 -12   4       2990.56       2964.84       238.14 o                         
   2 -12   4        225.71        568.96       145.84 o                         
   3 -12   4      54601.68      55082.71      1495.49 o                         
   4 -12   4       2859.30       2983.60       140.79 o                         
   5 -12   4       1316.96       1495.03        98.39 o                         
   6 -12   4       4372.10       4529.51       162.55 o                         
   7 -12   4        764.34        998.29       118.39 o                         
   8 -12   4       9675.02       8333.43       304.18 o                         
   9 -12   4       4456.58       3694.32       262.96 o                         
  10 -12   4       2101.40       1983.57       180.77 o                         
 -11 -11   4       1418.06       1441.73       143.26 o                         
 -10 -11   4        639.34        647.96        92.42 o                         
  -9 -11   4        224.69        599.30       106.78 o                         
  -8 -11   4       1951.58       2999.15       181.83 o                         
  -7 -11   4      17741.24      16451.59       839.59 o                         
  -6 -11   4       4679.23       4988.92       237.78 o                         
  -5 -11   4        556.38        526.65       151.64 o                         
  -4 -11   4       8410.92       9192.01       316.71 o                         
  -3 -11   4       5519.09       5595.66       192.37 o                         
  -2 -11   4     100305.63      96270.66      1909.65 o                         
  -1 -11   4       2005.10       1729.01       110.01 o                         
   0 -11   4       1465.57       1435.41       104.48 o                         
   1 -11   4        974.13        766.69       108.62 o                         
   2 -11   4      13648.87      12811.00       350.73 o                         
   3 -11   4      15523.04      17576.56       981.61 o                         
   4 -11   4      35880.77      35944.56       719.89 o                         
   5 -11   4       1596.65       1554.36        95.42 o                         
   6 -11   4         82.89         46.10        71.74 o                         
   7 -11   4        358.67        350.46       131.08 o                         
   8 -11   4        139.16        106.04        99.81 o                         
   9 -11   4       9860.26       9425.86       687.14 o                         
  10 -11   4        654.83        481.54       165.68 o                         
 -12 -10   4      12917.84       9679.96      1734.70 o                         
 -11 -10   4       2090.93       2309.37       181.61 o                         
 -10 -10   4       1359.30       1497.24       112.61 o                         
  -9 -10   4      14374.74      12700.64       483.04 o                         
  -8 -10   4       4504.33       4523.36       226.81 o                         
  -7 -10   4       1420.85       2643.96       243.78 o                         
  -6 -10   4       3191.91       3225.30       202.23 o                         
  -5 -10   4        137.86        318.28       107.12 o                         
  -4 -10   4      12221.80      12804.84       370.01 o                         
  -3 -10   4      25714.45      25515.88       472.86 o                         
  -2 -10   4         60.46       1257.94       101.02 o                         
  -1 -10   4      68903.84      70190.41      1561.45 o                         
   0 -10   4       1556.29       1548.13        88.10 o                         
   1 -10   4      10777.96      10377.27       329.90 o                         
   2 -10   4       1175.49       1248.03       111.43 o                         
   3 -10   4      14849.53      13752.28       503.24 o                         
   4 -10   4      21442.38      22730.03       542.72 o                         
   5 -10   4       1161.31       1232.30       124.20 o                         
   6 -10   4       4118.62       3951.00       137.83 o                         
   7 -10   4      10423.41       9990.17       452.38 o                         
   8 -10   4       2547.95       2527.91       149.22 o                         
   9 -10   4        558.26        336.13       132.97 o                         
  10 -10   4        344.77        465.85       122.76 o                         
  11 -10   4        217.99        323.22       103.61 o                         
 -12  -9   4        261.99        506.58        91.18 o                         
 -11  -9   4        245.97        323.95       106.81 o                         
 -10  -9   4       8005.05       7413.66       334.26 o                         
  -9  -9   4      22129.36      22596.43       533.38 o                         
  -8  -9   4       5621.30       5177.22       197.14 o                         
  -7  -9   4       4720.98       4082.99       197.54 o                         
  -6  -9   4       1392.92       1792.11       214.95 o                         
  -5  -9   4       5418.32       5172.98       234.26 o                         
  -4  -9   4       7493.02       8197.60       218.48 o                         
  -3  -9   4      22714.01      22168.48       454.10 o                         
  -2  -9   4       2070.32       1656.16       115.55 o                         
  -1  -9   4       1234.58       1359.21       229.40 o                         
   0  -9   4       7835.68       7479.23       238.84 o                         
   1  -9   4      13488.60      12201.38       341.94 o                         
   2  -9   4      17528.59      17558.92       464.46 o                         
   3  -9   4         12.65         -2.43        91.22 o                         
   4  -9   4       5742.34       5676.11       236.61 o                         
   5  -9   4       1345.22       1092.34        83.87 o                         
   6  -9   4       9018.07       8747.81       278.08 o                         
   7  -9   4      17872.87      17801.41       656.39 o                         
   8  -9   4       2908.38       2588.62       171.21 o                         
   9  -9   4        101.01        162.62       191.29 o                         
  10  -9   4       1754.37       1688.48       158.94 o                         
  11  -9   4       2989.11       3421.17       250.80 o                         
  12  -9   4         97.70        -53.38       144.24 o                         
 -13  -8   4       2268.30       1664.71       206.63 o                         
 -12  -8   4        809.55        619.96       210.26 o                         
 -11  -8   4      10223.31       9736.37       309.66 o                         
 -10  -8   4       4808.80       4909.71       239.81 o                         
  -9  -8   4        887.91       1209.77       124.85 o                         
  -8  -8   4      22416.76      23226.32       666.30 o                         
  -7  -8   4       2018.40       1916.43       183.18 o                         
  -6  -8   4       7548.86       7635.82       273.49 o                         
  -5  -8   4       7197.48       7407.75       210.94 o                         
  -4  -8   4      21118.62      19971.32       520.77 o                         
  -3  -8   4      15610.19      16822.05       733.16 o                         
  -2  -8   4         47.11         25.72       208.81 o                         
  -1  -8   4        813.45        724.98       201.95 o                         
   0  -8   4       6360.24       6018.79       383.35 o                         
   1  -8   4      16069.52      16679.92       861.10 o                         
   2  -8   4      19447.41      18748.64       872.50 o                         
   3  -8   4       5080.04       4539.39       302.71 o                         
   4  -8   4       4874.95       4891.33       172.57 o                         
   5  -8   4      10319.43      10036.41       282.36 o                         
   6  -8   4       5019.87       4882.83       187.05 o                         
   7  -8   4       5595.50       5389.40       183.96 o                         
   8  -8   4       8249.74       8242.01       285.44 o                         
   9  -8   4       9385.51       8402.49       359.18 o                         
  10  -8   4        207.65         90.68       189.04 o                         
  11  -8   4        695.43        880.56       193.40 o                         
  12  -8   4       6635.99       6713.21       262.31 o                         
 -13  -7   4        227.69        472.50       140.56 o                         
 -12  -7   4       1699.66       1726.85       344.88 o                         
 -11  -7   4       1318.58       2083.10       138.88 o                         
 -10  -7   4      16894.72      17205.59       388.90 o                         
  -9  -7   4        331.39        448.40       123.16 o                         
  -8  -7   4         19.72        163.60       147.70 o                         
  -7  -7   4      10735.13      10855.58       361.90 o                         
  -6  -7   4      19989.20      18899.45       582.33 o                         
  -5  -7   4       7049.46       8725.30       337.66 o                         
  -4  -7   4       6244.76       7662.83       648.73 o                         
  -3  -7   4      10694.77      10350.07       497.96 o                         
  -2  -7   4       3521.72       3498.30       299.42 o                         
  -1  -7   4      49951.60      49626.29      2314.38 o                         
   0  -7   4      24583.61      24919.05       730.49 o                         
   1  -7   4      33024.77      33758.96       942.92 o                         
   2  -7   4       2409.80       2417.83       233.68 o                         
   3  -7   4      14987.22      16976.46       579.39 o                         
   4  -7   4        593.74        311.50       197.78 o                         
   5  -7   4       6222.13       6530.33       414.60 o                         
   6  -7   4      15418.65      15183.18       343.55 o                         
   7  -7   4        126.26         87.64        86.13 o                         
   8  -7   4        111.06         74.84       215.38 o                         
   9  -7   4        987.35       1141.74       232.72 o                         
  10  -7   4      35122.41      33950.40      1076.00 o                         
  11  -7   4        164.66        277.87       143.74 o                         
  12  -7   4        130.40        173.01       116.49 o                         
  13  -7   4       3245.97       3060.41       219.11 o                         
 -13  -6   4       2709.47       2834.08       190.96 o                         
 -12  -6   4        830.67        808.91       212.20 o                         
 -11  -6   4      22454.73      22138.59       605.10 o                         
 -10  -6   4       2484.34       2626.39       159.38 o                         
  -9  -6   4       3246.99       2995.38       140.53 o                         
  -8  -6   4       1474.34       1691.79       163.12 o                         
  -7  -6   4       1351.81       1716.21       110.84 o                         
  -6  -6   4      25387.20      29231.17       640.16 o                         
  -5  -6   4      24130.39      22722.19       743.02 o                         
  -4  -6   4       4991.15       4761.85       496.00 o                         
  -3  -6   4       7154.49       7499.84       413.06 o                         
  -2  -6   4       4128.99       3857.75       291.09 o                         
  -1  -6   4         36.20        139.73       152.90 o                         
   0  -6   4      65928.20      67232.17      1518.42 o                         
   1  -6   4      81818.74      74717.88      2414.61 o                         
   2  -6   4      64767.29      63220.91      3444.24 o                         
   3  -6   4      17786.01      19503.07       630.98 o                         
   4  -6   4       2540.56       2714.24       243.98 o                         
   5  -6   4        680.32        894.92       223.34 o                         
   6  -6   4       2919.86       2835.04       209.26 o                         
   7  -6   4       1298.85       1551.06       221.10 o                         
   8  -6   4      24597.16      24099.34       768.39 o                         
   9  -6   4       1077.70        934.60       226.43 o                         
  10  -6   4      18713.59      16595.44       891.16 o                         
  11  -6   4      12390.77      12119.57       450.25 o                         
  12  -6   4       1821.55       1903.72       222.77 o                         
  13  -6   4       4905.79       4961.89       210.61 o                         
 -13  -5   4       8981.23       8658.85       344.83 o                         
 -12  -5   4       5227.27       5261.90       169.46 o                         
 -11  -5   4        217.61        500.65       114.45 o                         
 -10  -5   4      16611.89      15884.10       363.46 o                         
  -9  -5   4         27.25        369.93       115.66 o                         
  -8  -5   4       8653.07       9150.19       213.20 o                         
  -7  -5   4       8651.68       8194.49       205.87 o                         
  -6  -5   4      34827.39      37602.19      2055.74 o                         
  -5  -5   4       2182.55       2454.34       231.71 o                         
  -4  -5   4        146.30        338.79       200.17 o                         
  -3  -5   4      39146.99      40810.81      1951.42 o                         
  -2  -5   4      14916.76      15690.36       419.58 o                         
  -1  -5   4      13340.05      14105.47       527.29 o                         
   0  -5   4        238.25        433.62       139.72 o                         
   1  -5   4       1578.88       1675.45       214.23 o                         
   2  -5   4      18086.04      17364.88       671.46 o                         
   3  -5   4     305235.09     310970.34      6576.05 o                         
   4  -5   4      14525.59      16597.02       553.61 o                         
   5  -5   4       1215.69       1754.83       223.38 o                         
   6  -5   4       1349.87       1525.28       227.63 o                         
   7  -5   4         55.92        -30.33       191.92 o                         
   8  -5   4       7644.08       7106.16       407.90 o                         
   9  -5   4      48503.13      48679.45      1366.43 o                         
  10  -5   4        156.41        681.81       192.89 o                         
  11  -5   4      10332.01      10098.73       488.41 o                         
  12  -5   4        675.69        921.37       145.03 o                         
  13  -5   4        219.71        541.02       136.33 o                         
  14  -5   4      10028.27       7532.95       554.24 o                         
 -13  -4   4       7310.52       7068.03       194.51 o                         
 -12  -4   4       9507.49       9004.99       224.55 o                         
 -11  -4   4      13885.92      15321.52       355.48 o                         
 -10  -4   4      12012.15      11952.31       285.76 o                         
  -9  -4   4       3186.38       3418.08       117.22 o                         
  -8  -4   4         46.70        189.58        80.98 o                         
  -7  -4   4      34047.49      37640.64       698.09 o                         
  -6  -4   4      12137.48      13359.63       489.12 o                         
  -5  -4   4       8564.05       8151.79       323.18 o                         
  -4  -4   4      37075.55      36085.23       871.71 o                         
  -3  -4   4          4.04       1095.70       186.74 o                         
  -2  -4   4      49454.91      53832.46      1219.97 o                         
  -1  -4   4       5289.22       6224.81       252.72 o                         
   0  -4   4       2237.95       2417.58       265.30 o                         
   1  -4   4        131.05        318.86       314.00 o                         
   2  -4   4       6686.92       7871.94       377.28 o                         
   3  -4   4       1430.85       2488.24       263.12 o                         
   4  -4   4     325140.97     341022.12      8190.03 o                         
   5  -4   4       4159.14       2992.47       167.67 o                         
   6  -4   4       1432.09       1691.20       155.44 o                         
   7  -4   4         11.01        102.20       189.13 o                         
   8  -4   4        914.63        709.95       212.75 o                         
   9  -4   4      17997.25      16985.14       802.76 o                         
  10  -4   4      18491.84      19182.69       640.73 o                         
  11  -4   4        127.89        332.69       180.89 o                         
  12  -4   4       1877.23       1464.54       157.87 o                         
  13  -4   4       2858.08       2812.67       143.05 o                         
  14  -4   4        424.13        267.07        81.20 o                         
 -13  -3   4         40.09        696.84       153.78 o                         
 -12  -3   4       9584.33       9234.40       273.05 o                         
 -11  -3   4        239.66        919.42       125.19 o                         
 -10  -3   4       2454.34       2670.68       110.99 o                         
  -9  -3   4      54865.87      53613.13       912.31 o                         
  -8  -3   4        357.84        326.64        73.81 o                         
  -7  -3   4       1649.98       1916.75       262.60 o                         
  -6  -3   4      40482.84      42055.75      1157.22 o                         
  -5  -3   4      19440.69      18321.35       503.26 o                         
  -4  -3   4      11543.11      10478.43       371.66 o                         
  -3  -3   4      70621.30      73788.84      1686.79 o                         
  -2  -3   4        594.43       2186.51       158.83 o                         
  -1  -3   4      49778.73      53926.27      1075.42 o                         
   0  -3   4        291.24        408.21       198.89 o                         
   1  -3   4        608.51        456.89       318.36 o                         
   2  -3   4      31533.64      34396.61      1141.25 o                         
   3  -3   4      20465.42      19903.48       478.29 o                         
   4  -3   4       6222.73       6813.92       226.05 o                         
   5  -3   4     112491.66     121518.70      3868.47 o                         
   6  -3   4      30964.76      32149.15       898.37 o                         
   7  -3   4      23772.25      23797.53       715.05 o                         
   8  -3   4        130.45        286.09       169.09 o                         
   9  -3   4       6549.76       6786.76       455.97 o                         
  10  -3   4       3107.15       2467.24       582.71 o                         
  11  -3   4        826.77        844.94       322.80 o                         
  12  -3   4       5450.61       5048.33       258.75 o                         
  13  -3   4       2345.92       2226.64       159.38 o                         
  14  -3   4        882.14        574.54       148.44 o                         
 -14  -2   4       3853.90       4174.11       602.63 o                         
 -13  -2   4       1298.53       1502.13       161.42 o                         
 -12  -2   4         31.47        247.54       112.97 o                         
 -11  -2   4       1902.33       1824.14       145.53 o                         
 -10  -2   4       2307.21       2277.82       109.11 o                         
  -9  -2   4       3773.41       4265.62       124.06 o                         
  -8  -2   4      56469.62      57880.96       921.16 o                         
  -7  -2   4         29.85          9.64       216.70 o                         
  -6  -2   4      11019.10      12504.13       545.05 o                         
  -5  -2   4      12941.98      12702.14       529.52 o                         
  -4  -2   4      13224.07      11331.78       388.01 o                         
  -3  -2   4     142199.38     148265.00      2775.69 o                         
  -2  -2   4      90223.45     105172.60      4137.35 o                         
  -1  -2   4       3842.38       4317.39       179.37 o                         
   0  -2   4       4114.89       4043.59       161.98 o                         
   1  -2   4      25844.98      25276.14      1234.82 o                         
   2  -2   4      88057.15      95573.58      4390.12 o                         
   3  -2   4        258.88        590.90       144.87 o                         
   4  -2   4      17394.64      20506.51       575.60 o                         
   5  -2   4       3266.16       4740.83       201.14 o                         
   6  -2   4       3659.67       5082.99       261.47 o                         
   7  -2   4       9641.13      12204.85       578.66 o                         
   8  -2   4      23918.72      26490.06       804.19 o                         
   9  -2   4       1657.64       1558.24       245.19 o                         
  10  -2   4      13453.74      14224.61       549.34 o                         
  11  -2   4       2950.45       2928.58       234.69 o                         
  12  -2   4        140.98        188.43       119.59 o                         
  13  -2   4       6078.94       5826.42       275.67 o                         
  14  -2   4          4.95        -87.29       134.41 o                         
 -14  -1   4       1753.67       2461.05       273.94 o                         
 -13  -1   4        805.79        900.08       238.15 o                         
 -12  -1   4         94.13        116.00        97.53 o                         
 -11  -1   4       3540.23       3624.57       126.13 o                         
 -10  -1   4       3832.37       3615.11       122.07 o                         
  -9  -1   4       3009.21       2821.41       116.61 o                         
  -8  -1   4       9161.07       9357.92       232.50 o                         
  -7  -1   4       2100.67       2425.94       411.31 o                         
  -6  -1   4        123.63        576.41       205.47 o                         
  -5  -1   4      27030.02      26681.52       717.09 o                         
  -4  -1   4        600.09        356.00       112.90 o                         
  -3  -1   4      13440.08      12365.60       375.04 o                         
  -2  -1   4      59516.79      63804.89      1268.54 o                         
  -1  -1   4      17147.08      18120.44       510.08 o                         
   0  -1   4      26389.57      26400.19      1186.58 o                         
   1  -1   4      20699.78      21909.48       781.98 o                         
   2  -1   4      60803.48      61682.83      3809.05 o                         
   3  -1   4      17196.35      15184.73      1391.52 o                         
   4  -1   4      19590.64      21696.37       915.41 o                         
   5  -1   4      29707.26      31878.74      1030.38 o                         
   6  -1   4      46410.39      50265.73      1176.00 o                         
   7  -1   4       5646.71       6642.12       669.84 o                         
   8  -1   4         24.59        338.90       198.58 o                         
   9  -1   4         49.86        290.25       213.12 o                         
  10  -1   4       6629.82       6792.94       282.49 o                         
  11  -1   4       9207.16       8771.26       243.45 o                         
  12  -1   4       1104.76       1014.18       136.24 o                         
  13  -1   4        434.33        328.93       138.91 o                         
  14  -1   4       1799.50       1626.51       116.55 o                         
 -14   0   4         54.14        411.55       108.00 o                         
 -13   0   4       4781.85       4978.81       233.25 o                         
 -12   0   4        488.42        613.34        98.67 o                         
 -11   0   4       3093.52       2916.53       111.98 o                         
 -10   0   4      23863.18      23704.31       415.49 o                         
  -9   0   4        271.39        503.63        99.02 o                         
  -8   0   4       1132.67       1146.98        92.49 o                         
  -7   0   4       5636.48       6100.43       547.53 o                         
  -6   0   4      75608.07      80886.09      3679.03 o                         
  -5   0   4       4712.18       6006.35       239.81 o                         
  -4   0   4      27356.61      27568.54      1405.38 o                         
  -3   0   4       4436.54       5110.05       281.95 o                         
  -2   0   4      26774.94      26239.74       699.72 o                         
  -1   0   4       3418.96       4114.37       167.99 o                         
   0   0   4      12214.34      14981.57       680.76 o                         
   1   0   4      67926.60      71982.43      2621.79 o                         
   2   0   4        884.14       1453.86       117.82 o                         
   3   0   4      31646.34      31631.28      1223.17 o                         
   4   0   4      13442.54      13177.20       753.32 o                         
   5   0   4      65379.13      76063.65      3453.91 o                         
   6   0   4      30588.08      30704.20      1042.02 o                         
   7   0   4       8936.09       9651.22       912.65 o                         
   8   0   4         14.02        752.52       201.48 o                         
   9   0   4        391.05        227.89       215.96 o                         
  10   0   4      26143.54      23995.13       564.01 o                         
  11   0   4       3090.53       3792.34       246.93 o                         
  12   0   4       4939.23       4695.30       300.05 o                         
  13   0   4        132.07        397.21       148.65 o                         
  14   0   4        581.80        463.05       129.46 o                         
 -14   1   4       3474.57       3753.22       244.49 o                         
 -13   1   4       1447.87       2359.83       129.08 o                         
 -12   1   4      10513.18       9609.48       313.44 o                         
 -11   1   4       8782.96       8524.82       202.45 o                         
 -10   1   4       4803.76       5131.96       167.10 o                         
  -9   1   4      16908.53      16934.28       365.28 o                         
  -8   1   4      19324.75      19193.49       438.82 o                         
  -7   1   4       8933.61       8761.22       348.64 o                         
  -6   1   4      42088.43      48075.91      2284.03 o                         
  -5   1   4      65642.66      72478.27      2288.77 o                         
  -4   1   4       5836.94       5436.61       595.80 o                         
  -3   1   4       3163.31       3116.21       219.05 o                         
  -2   1   4        571.86        812.91       131.90 o                         
  -1   1   4      25130.68      25216.45       804.16 o                         
   0   1   4      32867.52      35995.49      1630.63 o                         
   1   1   4       3160.35       4289.48       360.38 o                         
   2   1   4       8531.49       8855.77       386.09 o                         
   3   1   4      84475.96      96936.26      3009.26 o                         
   4   1   4      30019.34      30762.71      1009.26 o                         
   5   1   4       5528.28       5676.88       518.04 o                         
   6   1   4      45863.09      48699.75      1593.32 o                         
   7   1   4      22893.46      22135.46       803.75 o                         
   8   1   4      29097.96      25679.72       749.99 o                         
   9   1   4       1603.51       4609.42       372.54 o                         
  10   1   4       3088.41       2943.26       182.07 o                         
  11   1   4      15297.30      14667.32       414.59 o                         
  12   1   4         26.63        281.43       127.64 o                         
  13   1   4        125.08        242.85       510.97 o                         
  14   1   4       1327.66       1649.43       154.59 o                         
  15   1   4       1941.26       2132.47       120.66 o                         
 -14   2   4        449.72       1084.93       164.52 o                         
 -13   2   4       5453.56       4957.02       328.97 o                         
 -12   2   4       3478.83       3805.24       142.55 o                         
 -11   2   4      14211.12      13834.04       308.56 o                         
 -10   2   4       8478.72       8906.41       219.22 o                         
  -9   2   4       7363.37       7629.46       188.21 o                         
  -8   2   4        272.46        362.23        79.41 o                         
  -7   2   4      55836.94      59148.11      1588.17 o                         
  -6   2   4      67030.38      67133.17      1775.66 o                         
  -5   2   4      11921.55      13859.87       631.37 o                         
  -4   2   4      16386.97      16800.25       484.92 o                         
  -3   2   4        763.77        652.64       105.51 o                         
  -2   2   4      49644.09      53836.66      1384.32 o                         
  -1   2   4        133.30        899.82       196.48 o                         
   0   2   4       1897.71       2092.14       289.85 o                         
   1   2   4      10297.60      11923.02       627.96 o                         
   2   2   4        327.14        173.50       238.42 o                         
   3   2   4     251100.98     273571.84      5873.15 o                         
   4   2   4      46457.14      52747.38      1444.50 o                         
   5   2   4      14890.04      16272.71       667.25 o                         
   6   2   4       8034.81       7486.23       361.38 o                         
   7   2   4      12496.02      12630.62       529.56 o                         
   8   2   4         96.44        248.58       139.59 o                         
   9   2   4     104938.27     105192.66      2085.64 o                         
  10   2   4        239.39       2287.00       230.43 o                         
  11   2   4       1519.01       1518.43       210.51 o                         
  12   2   4         16.32        100.83       143.68 o                         
  13   2   4        289.59        281.83       133.78 o                         
  14   2   4       8770.26       8173.90       425.52 o                         
  15   2   4       3618.69       3957.79       261.67 o                         
 -14   3   4        144.54        988.15       185.31 o                         
 -13   3   4       2651.85       2422.25       163.86 o                         
 -12   3   4      13529.41      13303.86       293.64 o                         
 -11   3   4         99.12        346.04        95.97 o                         
 -10   3   4       1890.47       1838.40       110.40 o                         
  -9   3   4         96.41        163.71        99.78 o                         
  -8   3   4       2783.28       2589.87       114.48 o                         
  -7   3   4       2304.08       2258.04       172.01 o                         
  -6   3   4       6723.68       6790.26       405.63 o                         
  -5   3   4      52991.41      58768.71      1771.91 o                         
  -4   3   4      13075.64      10446.92       381.00 o                         
  -3   3   4       1122.52       1079.41       121.59 o                         
  -2   3   4       4562.75       5201.59       195.84 o                         
  -1   3   4     164649.48     155140.69      4686.91 o                         
   0   3   4      20848.48      19451.88       649.52 o                         
   1   3   4       7878.31       7913.15       487.91 o                         
   2   3   4      27434.71      31040.84      1423.06 o                         
   3   3   4      12787.74      10797.16       560.86 o                         
   4   3   4     101749.22     110838.02      4588.46 o                         
   5   3   4        435.98       1044.81       244.37 o                         
   6   3   4       3520.88       4363.65       418.71 o                         
   7   3   4      27266.57      29466.91      1052.64 o                         
   8   3   4       2755.41       2464.36       149.74 o                         
   9   3   4       4579.30       4360.20       163.53 o                         
  10   3   4      61821.53      59623.45      1228.00 o                         
  11   3   4       1957.91       2326.80       231.52 o                         
  12   3   4       2923.35       2302.50       176.18 o                         
  13   3   4       2518.28       2668.00       295.66 o                         
  14   3   4        137.02        704.37       282.89 o                         
 -13   4   4       1470.16       1702.37       142.31 o                         
 -12   4   4       4896.45       5284.35       233.34 o                         
 -11   4   4       8184.25       8345.67       272.48 o                         
 -10   4   4       1200.94       1174.06       104.75 o                         
  -9   4   4      15969.63      15217.82       372.75 o                         
  -8   4   4       4374.43       4227.48       141.38 o                         
  -7   4   4        328.03        318.81       117.25 o                         
  -6   4   4        361.52        573.57       334.78 o                         
  -5   4   4        199.93        466.85       170.89 o                         
  -4   4   4        462.03        609.40       132.02 o                         
  -3   4   4     222192.80     217541.05      4759.86 o                         
  -2   4   4        106.06        222.88       128.12 o                         
  -1   4   4      10280.37      10158.06       380.75 o                         
   0   4   4      11068.77       9820.76       356.74 o                         
   1   4   4      25660.53      24543.11      1164.87 o                         
   2   4   4      65330.94      57269.70      2542.19 o                         
   3   4   4      11832.81      14976.29       740.73 o                         
   4   4   4       2183.64       1751.51       146.96 o                         
   5   4   4      34201.86      37704.51      1304.99 o                         
   6   4   4      23960.97      25493.56       967.30 o                         
   7   4   4       1916.97       2651.85       247.41 o                         
   8   4   4      19376.68      21792.27       488.48 o                         
   9   4   4        254.08        312.86       121.13 o                         
  10   4   4        574.54       1582.40       145.25 o                         
  11   4   4       4528.51       4152.38       215.46 o                         
  12   4   4       4099.26       4279.73       326.18 o                         
  13   4   4      18203.48      16917.35       644.90 o                         
  14   4   4          3.47         64.11       170.20 o                         
 -13   5   4       7796.16       8469.01       374.28 o                         
 -12   5   4       8988.67       9465.67       570.12 o                         
 -11   5   4        122.00         83.28       104.65 o                         
 -10   5   4       1142.26       1097.11       104.47 o                         
  -9   5   4        643.76        943.02       132.60 o                         
  -8   5   4      25528.52      24932.30       555.48 o                         
  -7   5   4        526.12        762.73        90.45 o                         
  -6   5   4       4613.61       4550.86       511.00 o                         
  -5   5   4       1366.89       1377.73       207.22 o                         
  -4   5   4       1653.99       1651.21       158.23 o                         
  -3   5   4      33955.06      32152.88       877.29 o                         
  -2   5   4      83883.08      80652.26      3507.33 o                         
  -1   5   4       8216.51       8528.68       350.33 o                         
   0   5   4      21742.37      24577.29      1189.56 o                         
   1   5   4       1576.85        819.55       132.23 o                         
   2   5   4      11633.21      11692.07       631.32 o                         
   3   5   4      51838.50      46750.46      2980.90 o                         
   4   5   4        166.58       1107.32       492.66 o                         
   5   5   4      17467.37      18799.40       757.15 o                         
   6   5   4       3084.20       2997.62       280.28 o                         
   7   5   4      26816.03      28316.10      1089.57 o                         
   8   5   4      25263.61      24116.82      1018.51 o                         
   9   5   4       1215.50       1451.13       198.37 o                         
  10   5   4       6579.68       6034.77       242.66 o                         
  11   5   4       4282.02       7048.28       663.38 o                         
  12   5   4        659.48        846.82       245.34 o                         
  13   5   4         26.97        788.17       260.50 o                         
  14   5   4       2772.77       2305.50       195.83 o                         
 -13   6   4         70.02        429.94       245.10 o                         
 -12   6   4       1016.99       1303.91       147.99 o                         
 -11   6   4       7318.99       7121.82       292.34 o                         
 -10   6   4      24557.14      24748.83       719.20 o                         
  -9   6   4       1861.28       2257.50       137.16 o                         
  -8   6   4       4553.78       4351.94       158.57 o                         
  -7   6   4       2474.39       2483.74       118.51 o                         
  -6   6   4       1873.65       1909.40        97.54 o                         
  -5   6   4      14243.47      13877.65       890.21 o                         
  -4   6   4        219.09        498.66       183.55 o                         
  -3   6   4         48.14        158.96       136.21 o                         
  -2   6   4       1317.95       1402.72       131.62 o                         
  -1   6   4       7765.48       7375.62       265.03 o                         
   0   6   4         10.56       1256.36       168.28 o                         
   1   6   4      29333.34      32528.06      1071.80 o                         
   2   6   4        472.40        490.59       153.97 o                         
   3   6   4      12628.13      13025.87       484.77 o                         
   4   6   4      13315.60      12724.06       986.79 o                         
   5   6   4       2155.34       2180.64       279.29 o                         
   6   6   4      59720.62      59293.77      2041.18 o                         
   7   6   4       6139.22       7319.57       239.70 o                         
   8   6   4        419.16        612.96        93.35 o                         
   9   6   4       1629.32       1267.97       181.29 o                         
  10   6   4       2920.85       3215.82       218.33 o                         
  11   6   4       8519.54       7517.57       870.28 o                         
  12   6   4       9070.17       8538.74       420.69 o                         
  13   6   4        681.30       1121.75       203.81 o                         
  14   6   4        220.44        102.44       471.66 o                         
 -12   7   4       3563.96       3601.69       169.40 o                         
 -11   7   4        217.45        110.42       155.89 o                         
 -10   7   4        532.94        252.64       288.20 o                         
  -9   7   4      17510.01      17039.78       677.24 o                         
  -8   7   4        788.96        816.49       118.28 o                         
  -7   7   4      26495.26      25856.55       568.77 o                         
  -6   7   4       1986.01       2110.07       116.04 o                         
  -5   7   4       1987.38       2185.40       151.56 o                         
  -4   7   4      27188.62      24153.08       871.17 o                         
  -3   7   4       3712.18       2799.25       231.97 o                         
  -2   7   4       6656.91       5935.17       271.54 o                         
  -1   7   4      44157.14      45595.04      1611.02 o                         
   0   7   4      55225.82      56243.44      1793.36 o                         
   1   7   4      33903.79      30064.43      1007.36 o                         
   2   7   4      19538.58      23435.61       810.40 o                         
   3   7   4       4892.95       6205.30       303.63 o                         
   4   7   4      33486.62      35139.56      1173.32 o                         
   5   7   4        431.11        703.25       236.72 o                         
   6   7   4       4013.58      10527.31       387.57 o                         
   7   7   4      35735.73      33074.11       708.32 o                         
   8   7   4      20754.28      21771.08       421.65 o                         
   9   7   4        304.27        652.41       102.01 o                         
  10   7   4       3078.26       3395.31       261.49 o                         
  11   7   4       9120.57       9804.07       446.25 o                         
  12   7   4       5841.42       5377.35       329.74 o                         
  13   7   4          5.99        247.04       260.85 o                         
  14   7   4         99.37        718.98       171.98 o                         
 -12   8   4       5098.85       5165.67       234.40 o                         
 -11   8   4       5154.46       5589.13       236.33 o                         
 -10   8   4        163.12         96.22       175.10 o                         
  -9   8   4       1862.85       1519.24       200.43 o                         
  -8   8   4        637.69        796.58        98.35 o                         
  -7   8   4        678.87       1042.57       100.53 o                         
  -6   8   4      74368.73      72804.26      1617.91 o                         
  -5   8   4      16060.28      16910.84       420.21 o                         
  -4   8   4        171.57        207.43        91.98 o                         
  -3   8   4       7082.62       6542.29       492.92 o                         
  -2   8   4       2904.94       2414.87       289.00 o                         
  -1   8   4      27117.95      25656.14      1222.34 o                         
   0   8   4      87622.51      99929.26      6456.79 o                         
   1   8   4      19028.71      23089.47      1278.59 o                         
   2   8   4      48568.59      45538.52      2107.95 o                         
   3   8   4      20780.09      19041.77       694.74 o                         
   4   8   4        576.16       3533.81       259.34 o                         
   5   8   4      22029.99      24797.05       762.54 o                         
   6   8   4      11331.61      11100.37       325.99 o                         
   7   8   4       4487.80       5671.36       338.53 o                         
   8   8   4        115.32        226.36       103.24 o                         
   9   8   4      18966.42      18778.87       455.93 o                         
  10   8   4       4745.51       5141.15       349.31 o                         
  11   8   4       6295.80       7623.61       320.70 o                         
  12   8   4       1401.60       1736.35       244.01 o                         
  13   8   4        560.78        566.42       176.48 o                         
 -11   9   4      10043.96       9283.84       455.60 o                         
 -10   9   4        780.94        869.02       161.26 o                         
  -9   9   4       1019.54       1254.05       241.93 o                         
  -8   9   4         17.96        191.94        93.65 o                         
  -7   9   4      15432.77      14269.61       448.63 o                         
  -6   9   4        595.70       1562.80       120.99 o                         
  -5   9   4      77648.82      80629.81      2059.29 o                         
  -4   9   4       6290.74       6415.20       193.26 o                         
  -3   9   4       8185.72       7373.19       226.29 o                         
  -2   9   4        395.58        504.90        84.98 o                         
  -1   9   4       9754.88       9675.74       580.13 o                         
   0   9   4      24141.53      23147.86      1157.86 o                         
   1   9   4      14774.64      16074.13       876.85 o                         
   2   9   4        145.33        338.79       276.42 o                         
   3   9   4        446.06        301.74       161.31 o                         
   4   9   4      48220.23      49421.25      1393.40 o                         
   5   9   4       2196.46       2749.19       130.74 o                         
   6   9   4       1093.12       1269.65       120.87 o                         
   7   9   4        750.24       1017.65       180.97 o                         
   8   9   4       2498.44       2618.27       143.36 o                         
   9   9   4       7252.20       7700.36       305.89 o                         
  10   9   4       6890.25       9600.10       320.45 o                         
  11   9   4      13087.50      11736.66       553.17 o                         
  12   9   4       1804.70       1821.55       226.73 o                         
  13   9   4        295.65        309.95       189.33 o                         
 -10  10   4       4942.48       5851.62       350.30 o                         
  -9  10   4       1131.46       1513.65       207.95 o                         
  -8  10   4       3443.90       3509.82       246.15 o                         
  -7  10   4       2563.72       2816.84       162.53 o                         
  -6  10   4      32538.88      32260.03       763.02 o                         
  -5  10   4      12066.91      10759.18       277.09 o                         
  -4  10   4         22.91        358.14       104.35 o                         
  -3  10   4       5755.23       6073.47       228.24 o                         
  -2  10   4       7639.15       6946.10       254.59 o                         
  -1  10   4        140.75        243.58       118.82 o                         
   0  10   4      10138.38       9102.97       279.02 o                         
   1  10   4        613.40        697.22        80.99 o                         
   2  10   4      10109.05      10666.58       318.77 o                         
   3  10   4        801.20       1078.57        89.79 o                         
   4  10   4       3532.16       3393.26       186.54 o                         
   5  10   4      21374.71      22348.49       568.44 o                         
   6  10   4       3793.26       3213.39       158.39 o                         
   7  10   4       9957.72       9943.30      2009.41 o                         
   8  10   4       4011.63       3929.01       302.37 o                         
   9  10   4       4440.60       3932.81       295.28 o                         
  10  10   4      12590.67      11592.25       842.23 o                         
  11  10   4        182.85        448.98       180.62 o                         
  12  10   4         12.46        365.30       236.33 o                         
  13  10   4      11449.97      10637.70       527.82 o                         
 -10  11   4        236.98         59.26       145.69 o                         
  -9  11   4         22.38        -79.13       168.37 o                         
  -8  11   4       8719.25       9734.43       353.82 o                         
  -7  11   4       1826.35       2323.81       199.26 o                         
  -6  11   4         26.24        190.45        78.28 o                         
  -5  11   4        228.18        238.59        78.88 o                         
  -4  11   4        415.09        413.94        93.76 o                         
  -3  11   4      14273.35      12948.22       393.64 o                         
  -2  11   4       5787.38       6486.83       235.63 o                         
  -1  11   4       2672.37       3275.03       229.39 o                         
   0  11   4       6658.34       6440.68       219.14 o                         
   1  11   4       2388.28       2388.88       118.69 o                         
   2  11   4       3585.46       3038.11       111.43 o                         
   3  11   4      13331.52      14308.91       459.58 o                         
   4  11   4       3440.19       3471.31       167.16 o                         
   5  11   4        494.31        429.40        94.96 o                         
   6  11   4        231.73        220.67       127.36 o                         
   7  11   4       2807.57       3464.05       290.29 o                         
   8  11   4      21027.00      20255.03       934.99 o                         
   9  11   4        987.01       2204.04       159.27 o                         
  10  11   4        240.06        181.73       189.06 o                         
  11  11   4        219.72        499.85       215.97 o                         
  12  11   4        427.50        440.38       204.21 o                         
  -9  12   4         43.64        128.17       147.09 o                         
  -8  12   4       2950.99       2662.02       266.79 o                         
  -7  12   4       5498.35       6027.00       246.37 o                         
  -6  12   4       3460.77       3918.94       149.03 o                         
  -5  12   4       8856.89       9910.24       288.64 o                         
  -4  12   4       2601.52       2661.58       141.45 o                         
  -3  12   4        659.90        935.40       102.86 o                         
  -2  12   4      34634.50      34774.93       968.09 o                         
  -1  12   4        400.60        363.65       134.23 o                         
   0  12   4       2771.18       2885.00       136.05 o                         
   1  12   4      13552.70      13864.90       368.10 o                         
   2  12   4       1589.09       1408.58       167.98 o                         
   3  12   4       7183.04       6551.17       191.27 o                         
   4  12   4       2380.73       2576.77       139.01 o                         
   5  12   4        132.31        243.77       132.12 o                         
   6  12   4      21383.17      21945.59       564.36 o                         
   7  12   4        674.13       1024.58       208.60 o                         
   8  12   4        171.31        954.22       168.10 o                         
   9  12   4       9134.68       7987.80       429.53 o                         
  10  12   4         35.03        277.81       199.88 o                         
  11  12   4       8530.72       8774.07       356.68 o                         
  -9  13   4       7382.64       6934.86       357.27 o                         
  -8  13   4         93.16        149.59       141.15 o                         
  -7  13   4          7.17         45.55        94.56 o                         
  -6  13   4         67.42         80.12        69.19 o                         
  -5  13   4        272.74        413.84        94.99 o                         
  -4  13   4      12278.03      12831.19       816.41 o                         
  -3  13   4        407.73        447.81        96.28 o                         
  -2  13   4       3778.70       3430.54       236.03 o                         
  -1  13   4       1749.87       1834.87       314.56 o                         
   0  13   4       3114.17       3305.43       160.74 o                         
   1  13   4      18564.21      19080.57       622.08 o                         
   2  13   4       1431.99       1918.50       131.35 o                         
   3  13   4         39.55         92.10       141.38 o                         
   4  13   4         19.87        220.89       102.68 o                         
   5  13   4        447.02        417.82       113.39 o                         
   6  13   4      10522.44       9342.23       510.50 o                         
   7  13   4      18642.12      19375.68      2580.31 o                         
   8  13   4         31.83       -270.39       406.47 o                         
   9  13   4        382.02        667.83       426.12 o                         
  10  13   4         45.82        187.46       152.56 o                         
  11  13   4         27.31        507.77       307.38 o                         
  -8  14   4        352.53        462.61       117.15 o                         
  -7  14   4       2881.14       2868.31       144.48 o                         
  -6  14   4       4784.98       5562.55       174.97 o                         
  -5  14   4        268.67        426.76       107.63 o                         
  -4  14   4        260.63        410.57       173.86 o                         
  -3  14   4       7275.32       7438.71       278.35 o                         
  -2  14   4         23.86        125.90        93.35 o                         
  -1  14   4      36584.64      39748.55      1456.63 o                         
   0  14   4       1315.78       1823.10       127.02 o                         
   1  14   4         16.72        343.35        95.69 o                         
   2  14   4      12499.02      11539.51       324.36 o                         
   3  14   4       1004.56       1310.56       124.79 o                         
   4  14   4       7087.49       6521.29       642.05 o                         
   5  14   4       4344.75       5278.28       216.24 o                         
   6  14   4       2720.95       3102.61       393.63 o                         
   7  14   4      10050.42      11321.49      1577.65 o                         
   8  14   4        380.62        821.52       189.32 o                         
   9  14   4        696.80       1985.04       420.27 o                         
  10  14   4       4432.91       4896.77       409.60 o                         
  -6  15   4      15830.88      16532.95       522.00 o                         
  -5  15   4       4318.82       5198.73       272.34 o                         
  -4  15   4         79.53        106.21        76.31 o                         
  -3  15   4        101.94        188.95        84.10 o                         
  -2  15   4         50.40         80.49        85.65 o                         
  -1  15   4       1214.79       2107.17       197.56 o                         
   0  15   4      44474.89      47443.39      1475.33 o                         
   1  15   4        540.06        912.75       150.33 o                         
   2  15   4        174.08        283.41        82.41 o                         
   3  15   4        329.99        427.86       104.03 o                         
   4  15   4       2171.56       2676.46       149.91 o                         
   5  15   4      14289.34      15040.48       533.22 o                         
   6  15   4       4990.19       5876.69       449.63 o                         
   7  15   4       2099.88       2987.28       256.94 o                         
   8  15   4       3426.41       3150.22       238.26 o                         
  -5  16   4      17685.86      18435.85       814.65 o                         
  -4  16   4        710.99        922.66        83.04 o                         
  -3  16   4          7.74         95.43        75.25 o                         
  -2  16   4        184.73        320.08        81.31 o                         
  -1  16   4       3438.72       2675.86       197.80 o                         
   0  16   4       2380.92       3772.10       186.10 o                         
   1  16   4      11530.05      12197.28       351.75 o                         
   2  16   4       7328.40       7814.69       290.43 o                         
   3  16   4        711.06        917.57       110.39 o                         
   4  16   4       1527.84       1539.31       118.55 o                         
   5  16   4       1097.93       1336.76       114.03 o                         
   6  16   4       6610.27       6373.40       732.46 o                         
   7  16   4        229.91        390.35       143.06 o                         
  -3  17   4       9456.20      10090.18       646.23 o                         
  -2  17   4       1464.50       1805.83       109.21 o                         
  -1  17   4        449.58        495.89       100.79 o                         
   0  17   4       5785.92       6202.15       386.16 o                         
   1  17   4        338.23        662.08        74.33 o                         
   2  17   4        526.83        528.70        86.20 o                         
   3  17   4       4501.17       5406.60       267.89 o                         
   4  17   4       3893.77       3927.95       169.92 o                         
   5  17   4        571.96        655.67       166.46 o                         
  -1 -17   5        905.58        888.26        66.85 o                         
   0 -17   5       1172.51       1168.31        73.87 o                         
  -5 -16   5       3652.87       2978.81       302.99 o                         
  -4 -16   5       3002.85       2601.04       158.83 o                         
  -3 -16   5       2592.29       2280.36       160.32 o                         
  -2 -16   5       5661.57       5681.71       218.48 o                         
  -1 -16   5         29.59        207.42        72.82 o                         
   0 -16   5        251.27        219.17        76.13 o                         
   1 -16   5       7371.75       6749.23       483.55 o                         
   2 -16   5       1503.50       1426.31       100.39 o                         
   3 -16   5        220.34        112.02        68.94 o                         
   4 -16   5       3247.56       3303.97       182.22 o                         
  -7 -15   5         29.83         59.07       112.77 o                         
  -6 -15   5       1851.70       1708.09       238.85 o                         
  -5 -15   5         95.82        209.10        76.86 o                         
  -4 -15   5      10556.88      10001.73       480.68 o                         
  -3 -15   5        110.34        250.31        73.88 o                         
  -2 -15   5         36.76         35.32        74.98 o                         
  -1 -15   5         74.60        274.30        80.25 o                         
   0 -15   5        897.08        858.29        90.80 o                         
   1 -15   5       5833.10       5990.95       265.78 o                         
   2 -15   5       4734.14       4577.01       171.31 o                         
   3 -15   5        165.08        152.71        80.58 o                         
   4 -15   5       2840.67       2485.19       142.00 o                         
   5 -15   5        504.41        444.05        68.79 o                         
   6 -15   5          1.78         20.81        99.50 o                         
  -8 -14   5       2115.98       1712.20       103.67 o                         
  -7 -14   5        866.71        921.70       109.42 o                         
  -6 -14   5       3615.63       3271.15       127.17 o                         
  -5 -14   5        119.74        124.32       146.08 o                         
  -4 -14   5       2003.21       2028.47       122.70 o                         
  -3 -14   5       3603.14       3738.15       133.86 o                         
  -2 -14   5       1602.40       1518.83        92.71 o                         
  -1 -14   5       4780.04       4807.21       170.30 o                         
   0 -14   5        314.80        333.79        95.89 o                         
   1 -14   5        320.60        418.18       139.48 o                         
   2 -14   5       4626.45       5050.95       214.35 o                         
   3 -14   5        915.86        930.58       103.95 o                         
   4 -14   5        104.83        387.58       115.97 o                         
   5 -14   5       3027.82       2781.75       134.67 o                         
   6 -14   5        545.45        418.23       121.00 o                         
   7 -14   5        583.78        488.46        80.60 o                         
  -9 -13   5        893.45        780.34       121.77 o                         
  -8 -13   5        324.27        329.55       109.83 o                         
  -7 -13   5        287.63        298.38       127.26 o                         
  -6 -13   5       2359.79       2143.47       163.34 o                         
  -5 -13   5       2057.76       1915.40       232.09 o                         
  -4 -13   5        182.41        379.25       159.65 o                         
  -3 -13   5       9767.64       9143.37       270.52 o                         
  -2 -13   5        496.90        442.45       101.32 o                         
  -1 -13   5       3924.42       3379.25       163.43 o                         
   0 -13   5      20228.52      20708.01       710.00 o                         
   1 -13   5       4456.79       4600.14       258.76 o                         
   2 -13   5        110.57        147.06        96.18 o                         
   3 -13   5       8146.06       7624.60       257.04 o                         
   4 -13   5      16862.69      16684.11       769.69 o                         
   5 -13   5        229.10        585.26        83.39 o                         
   6 -13   5       1057.87        891.33        77.74 o                         
   7 -13   5       1551.68       1551.04       119.31 o                         
   8 -13   5       1586.97       1280.59        97.61 o                         
   9 -13   5      10008.47       7858.29       392.83 o                         
 -10 -12   5       3188.00       2727.02       140.98 o                         
  -9 -12   5       2009.26       1995.88       108.11 o                         
  -8 -12   5       3761.09       3839.49       175.51 o                         
  -7 -12   5       7100.84       6469.01       279.29 o                         
  -6 -12   5        157.48        301.13       130.18 o                         
  -5 -12   5       7561.64       7663.07       393.57 o                         
  -4 -12   5       3758.64       4150.72       203.67 o                         
  -3 -12   5       1269.74       1908.79       123.20 o                         
  -2 -12   5      28948.13      27857.54       641.30 o                         
  -1 -12   5       6654.58       6738.08       203.83 o                         
   0 -12   5         97.27        142.16        91.81 o                         
   1 -12   5       5539.12       5114.69       271.17 o                         
   2 -12   5      30792.49      30030.21       694.59 o                         
   3 -12   5       9290.99      10564.16       327.03 o                         
   4 -12   5      20605.05      20014.41       485.93 o                         
   5 -12   5      24968.58      24839.12       596.48 o                         
   6 -12   5       1502.58       1497.78       103.81 o                         
   7 -12   5        583.33        662.56       110.27 o                         
   8 -12   5         85.07        107.23        90.44 o                         
   9 -12   5       8628.54       7962.56       426.49 o                         
  10 -12   5      11329.59       9921.54       484.42 o                         
 -11 -11   5        285.64        349.24        84.78 o                         
 -10 -11   5       1398.24       1445.54        97.39 o                         
  -9 -11   5       2047.85       2047.26       119.74 o                         
  -8 -11   5      21179.42      18672.71       938.40 o                         
  -7 -11   5       8337.40       8868.27       451.99 o                         
  -6 -11   5        817.95       1122.79       153.48 o                         
  -5 -11   5       1359.30       1445.89       137.57 o                         
  -4 -11   5        281.73        248.27       139.20 o                         
  -3 -11   5      61619.93      60012.63      1336.28 o                         
  -2 -11   5        319.64       1909.30       116.36 o                         
  -1 -11   5      16374.24      17082.99       436.22 o                         
   0 -11   5        476.32        495.51        93.25 o                         
   1 -11   5        344.36        309.68        91.98 o                         
   2 -11   5       2846.22       3143.91       142.05 o                         
   3 -11   5      30762.53      30093.67      1291.46 o                         
   4 -11   5      19262.24      20195.06       508.14 o                         
   5 -11   5       7954.59       7609.50       208.05 o                         
   6 -11   5       9099.08       9122.21       241.91 o                         
   7 -11   5        382.03        403.24       101.69 o                         
   8 -11   5       4545.97       4674.46       383.46 o                         
   9 -11   5        812.61        913.30       125.21 o                         
  10 -11   5       2657.53       2618.46       225.41 o                         
 -11 -10   5       2795.36       2412.69       175.04 o                         
 -10 -10   5       4566.20       4427.65       148.81 o                         
  -9 -10   5       9915.21       9880.60       403.60 o                         
  -8 -10   5      15334.70      15194.33       442.60 o                         
  -7 -10   5      22652.58      22076.06       695.62 o                         
  -6 -10   5      10180.94       9834.10       361.25 o                         
  -5 -10   5       4834.62       4775.07       223.02 o                         
  -4 -10   5         73.54        320.05       163.79 o                         
  -3 -10   5      18345.24      18486.78       391.57 o                         
  -2 -10   5      89632.25      89206.71      1777.39 o                         
  -1 -10   5        445.79       1275.51       105.12 o                         
   0 -10   5        355.71        469.39        77.59 o                         
   1 -10   5        103.26        141.09        88.61 o                         
   2 -10   5       2371.04       2591.49       117.51 o                         
   3 -10   5      17667.02      18651.79       545.58 o                         
   4 -10   5      11451.22      11197.09       371.81 o                         
   5 -10   5       6197.90       6279.87       181.67 o                         
   6 -10   5       4941.32       4544.50       150.21 o                         
   7 -10   5       6229.69       5882.21       228.20 o                         
   8 -10   5         65.90         52.12       164.05 o                         
   9 -10   5       4446.16       4476.08       229.07 o                         
  10 -10   5        176.34        170.34       119.24 o                         
  11 -10   5       2654.05       2508.37       142.34 o                         
 -12  -9   5        627.48        479.83        82.04 o                         
 -11  -9   5         16.02        106.47       100.74 o                         
 -10  -9   5       9652.75       9434.91       299.84 o                         
  -9  -9   5       5280.77       5349.55       272.54 o                         
  -8  -9   5      10239.24      10992.08       595.46 o                         
  -7  -9   5       1926.03       1764.18       209.67 o                         
  -6  -9   5       8407.44       7827.57       425.02 o                         
  -5  -9   5       1124.48        998.73       151.31 o                         
  -4  -9   5      21595.22      19142.01       502.33 o                         
  -3  -9   5      11331.76      12155.07       267.84 o                         
  -2  -9   5      10288.16       9303.10       259.13 o                         
  -1  -9   5      29803.49      28196.14       987.98 o                         
   0  -9   5       2233.29       2468.91       117.02 o                         
   1  -9   5      12140.10      12603.55       321.13 o                         
   2  -9   5       1640.92       1400.12       110.41 o                         
   3  -9   5       4167.04       4597.00       255.72 o                         
   4  -9   5       7072.41       7121.19       229.02 o                         
   5  -9   5        789.59        979.88       111.21 o                         
   6  -9   5       6404.28       6140.50       325.54 o                         
   7  -9   5      12074.06      11725.12       344.12 o                         
   8  -9   5       7127.07       6833.19       290.90 o                         
   9  -9   5        789.67        776.33       211.99 o                         
  10  -9   5        960.58        910.83       142.96 o                         
  11  -9   5         53.13        131.79       158.45 o                         
  12  -9   5       8967.08       7926.19       399.31 o                         
 -12  -8   5       1989.00       1955.63       600.18 o                         
 -11  -8   5          7.52        406.06       110.04 o                         
 -10  -8   5       5710.32       5667.00       243.96 o                         
  -9  -8   5      19754.96      17722.20       604.40 o                         
  -8  -8   5        861.35       1299.15       148.75 o                         
  -7  -8   5       5991.83       5837.47       239.99 o                         
  -6  -8   5        230.09        468.43       145.96 o                         
  -5  -8   5       6262.15       6199.57       194.00 o                         
  -4  -8   5       1423.89       1575.78        99.34 o                         
  -3  -8   5      17057.36      16006.02       574.56 o                         
  -2  -8   5      12593.20      12573.29       825.34 o                         
  -1  -8   5      12825.38      13233.54       912.14 o                         
   0  -8   5      13243.67      11357.11       468.18 o                         
   1  -8   5        564.41        573.45       230.92 o                         
   2  -8   5      31613.42      31680.16      1974.87 o                         
   3  -8   5       3109.72       2848.70       133.31 o                         
   4  -8   5        838.85        823.98       101.34 o                         
   5  -8   5        158.26        305.95        96.12 o                         
   6  -8   5        993.16       1133.49       109.94 o                         
   7  -8   5      14673.12      14530.72       361.69 o                         
   8  -8   5        155.41        237.97        88.11 o                         
   9  -8   5       1481.90       1731.75       702.19 o                         
  10  -8   5       5256.93       5442.97       367.65 o                         
  11  -8   5         28.33        123.16       181.17 o                         
  12  -8   5         56.64        178.38       154.52 o                         
 -13  -7   5       3697.83       3708.66       273.98 o                         
 -12  -7   5        960.73       1120.12       475.92 o                         
 -11  -7   5      22527.79      21962.10       597.21 o                         
 -10  -7   5        904.17       1565.26       120.30 o                         
  -9  -7   5       5155.72       4811.82       278.49 o                         
  -8  -7   5       6868.34       6597.72       284.07 o                         
  -7  -7   5       2542.42       2766.67       175.74 o                         
  -6  -7   5       7058.27       7521.15       262.37 o                         
  -5  -7   5      12171.61      12002.78       240.53 o                         
  -4  -7   5        637.60        738.91       399.36 o                         
  -3  -7   5       5722.76       5632.13       376.47 o                         
  -2  -7   5       1599.68       1413.05       244.03 o                         
  -1  -7   5         30.82        329.89       176.44 o                         
   0  -7   5      54343.84      56461.18      2528.27 o                         
   1  -7   5      28431.49      26037.80       950.89 o                         
   2  -7   5       8788.83       7470.59       383.41 o                         
   3  -7   5       1103.94       1237.36       214.76 o                         
   4  -7   5       3255.01       2671.90       270.97 o                         
   5  -7   5      15212.48      16304.66       360.26 o                         
   6  -7   5        143.36        281.07        85.23 o                         
   7  -7   5        207.70        268.60        87.53 o                         
   8  -7   5         73.71        -78.05       127.48 o                         
   9  -7   5      10482.24      10449.44       445.17 o                         
  10  -7   5       1624.97       1600.39       186.22 o                         
  11  -7   5       8375.16       8863.36       295.89 o                         
  12  -7   5          6.02         77.64       116.32 o                         
  13  -7   5        161.13        288.63        97.14 o                         
 -13  -6   5        237.70        639.51       139.88 o                         
 -12  -6   5        154.84        198.72        82.94 o                         
 -11  -6   5        915.01       1575.58       118.35 o                         
 -10  -6   5      26877.04      25780.27       923.42 o                         
  -9  -6   5       2504.06       2740.68       180.16 o                         
  -8  -6   5        809.84        970.42       113.66 o                         
  -7  -6   5         96.57        398.62        80.52 o                         
  -6  -6   5        198.79        385.43        96.15 o                         
  -5  -6   5      35794.09      35897.87      1351.60 o                         
  -4  -6   5       5386.08       5983.83       568.42 o                         
  -3  -6   5      20448.39      19825.69       775.20 o                         
  -2  -6   5       2127.50       2353.89       202.39 o                         
  -1  -6   5       3102.36       2956.85       248.21 o                         
   0  -6   5      15931.90      17622.30       888.83 o                         
   1  -6   5       8325.42       9741.93       367.53 o                         
   2  -6   5      19187.41      18645.25       737.14 o                         
   3  -6   5     144370.55     149646.14      3832.07 o                         
   4  -6   5       9698.31      10289.89       417.30 o                         
   5  -6   5       2047.71       2000.98       251.70 o                         
   6  -6   5      13239.28      12838.88       413.80 o                         
   7  -6   5       8313.61       7668.19       526.59 o                         
   8  -6   5       5634.93       5802.39       326.00 o                         
   9  -6   5      20771.52      21048.20       709.88 o                         
  10  -6   5      10958.61      11381.87       373.59 o                         
  11  -6   5       9630.98       8932.05       378.93 o                         
  12  -6   5         15.88        183.48       126.25 o                         
  13  -6   5        425.83        501.28       107.14 o                         
 -13  -5   5       1522.39       1761.31       546.81 o                         
 -12  -5   5       6291.24       5453.37       192.29 o                         
 -11  -5   5       1495.87       1498.30       160.26 o                         
 -10  -5   5       4380.83       4237.32       189.11 o                         
  -9  -5   5      13115.35      12714.16       377.89 o                         
  -8  -5   5       4231.10       3825.26       211.57 o                         
  -7  -5   5      48562.02      49699.79      1017.71 o                         
  -6  -5   5        511.32        944.59       107.15 o                         
  -5  -5   5       4309.96       5015.44       299.10 o                         
  -4  -5   5       9474.98      10172.54       415.90 o                         
  -3  -5   5      14372.31      14412.69       874.91 o                         
  -2  -5   5      36131.93      34020.04       816.48 o                         
  -1  -5   5       4884.95       6222.36       269.35 o                         
   0  -5   5       4811.92       4297.66       353.58 o                         
   1  -5   5      14466.41      13732.24       836.21 o                         
   2  -5   5      82006.22      85687.37      2728.34 o                         
   3  -5   5         90.56       1331.76       220.72 o                         
   4  -5   5     211101.97     226726.95      5727.31 o                         
   5  -5   5       6028.20       7162.69       346.01 o                         
   6  -5   5        677.11        676.86       224.35 o                         
   7  -5   5        695.85        683.31       193.64 o                         
   8  -5   5      13382.08      14992.73       544.04 o                         
   9  -5   5      26533.99      25946.61       818.36 o                         
  10  -5   5      43347.11      43562.72      1259.46 o                         
  11  -5   5       3033.44       3674.64       323.83 o                         
  12  -5   5        270.88        361.31       133.03 o                         
  13  -5   5       6611.72       6215.88       250.44 o                         
 -13  -4   5       3261.90       2913.29       169.19 o                         
 -12  -4   5      15807.56      14957.83       329.72 o                         
 -11  -4   5        320.18        816.81       105.53 o                         
 -10  -4   5       2866.07       3545.68       160.09 o                         
  -9  -4   5      11220.23      10913.48       241.07 o                         
  -8  -4   5        342.33        430.07        81.75 o                         
  -7  -4   5        784.55       1238.27       110.19 o                         
  -6  -4   5      41232.76      46124.66      2199.61 o                         
  -5  -4   5      46906.62      47121.79      1304.72 o                         
  -4  -4   5      24235.74      23713.78       618.23 o                         
  -3  -4   5      59421.36      60267.10      1945.13 o                         
  -2  -4   5      19847.92      19970.77       446.65 o                         
  -1  -4   5      35983.26      34867.55       942.46 o                         
   0  -4   5        558.46        557.81       261.68 o                         
   1  -4   5       5046.52       5204.93       506.04 o                         
   2  -4   5        472.55        254.02       208.09 o                         
   3  -4   5     142507.30     147671.36      3859.41 o                         
   4  -4   5      30193.86      27088.68       851.19 o                         
   5  -4   5     128547.36     142905.78      4501.26 o                         
   6  -4   5       6338.31       6883.66       409.84 o                         
   7  -4   5       4239.59       4798.75       282.44 o                         
   8  -4   5       1447.78       1364.67       215.02 o                         
   9  -4   5       8971.19       9984.70       428.29 o                         
  10  -4   5      29858.70      27103.81       850.74 o                         
  11  -4   5       5391.99       5270.78       490.68 o                         
  12  -4   5       3640.22       4461.07       226.27 o                         
  13  -4   5        180.46        165.59       147.16 o                         
  14  -4   5       6961.80       4684.66       228.69 o                         
 -13  -3   5       5744.15       5246.67       159.93 o                         
 -12  -3   5        116.71        379.72        92.39 o                         
 -11  -3   5      11313.82      11569.66       276.38 o                         
 -10  -3   5      13447.22      13632.45       285.66 o                         
  -9  -3   5      15259.49      15793.74       306.47 o                         
  -8  -3   5      25631.91      25064.31       419.82 o                         
  -7  -3   5       5764.51       5991.48       177.38 o                         
  -6  -3   5        197.53        545.66       266.10 o                         
  -5  -3   5        502.49        953.56       275.51 o                         
  -4  -3   5      41383.55      39511.09      1388.47 o                         
  -3  -3   5     102272.02      95355.76      2505.22 o                         
  -2  -3   5     134854.20     138116.22      3007.79 o                         
  -1  -3   5      14152.79      15687.01       397.71 o                         
   0  -3   5      15771.95      14676.52       533.47 o                         
   1  -3   5       1450.28       1500.56       366.22 o                         
   2  -3   5       9671.38       8800.92       877.03 o                         
   3  -3   5       2068.37       2634.13       202.10 o                         
   4  -3   5     147790.70     146706.33      4516.18 o                         
   5  -3   5      41711.34      43102.97      1874.41 o                         
   6  -3   5       1515.90       1879.47       261.39 o                         
   7  -3   5       7530.47       8648.61       529.30 o                         
   8  -3   5       3284.73       4212.92       235.16 o                         
   9  -3   5       3805.07       3718.05       237.95 o                         
  10  -3   5       9618.11       9449.60       622.06 o                         
  11  -3   5        228.72        358.63       315.36 o                         
  12  -3   5       1194.15       1260.05       207.09 o                         
  13  -3   5       1489.04       1124.23       161.13 o                         
  14  -3   5        577.87        330.27       108.81 o                         
 -14  -2   5       2666.88       2917.63       465.42 o                         
 -13  -2   5       4784.99       4535.46       170.40 o                         
 -12  -2   5         54.92        369.00       107.28 o                         
 -11  -2   5         66.17        325.91       121.97 o                         
 -10  -2   5         26.10         82.65        82.67 o                         
  -9  -2   5      41767.22      40703.70       706.73 o                         
  -8  -2   5      34446.56      35139.75       547.03 o                         
  -7  -2   5       1094.19       1734.34       166.05 o                         
  -6  -2   5       6972.20       6432.72       370.56 o                         
  -5  -2   5       5399.84       7192.27       368.09 o                         
  -4  -2   5       4831.16       4740.57       226.25 o                         
  -3  -2   5       1133.98       1269.64       132.21 o                         
  -2  -2   5     204769.16     208523.61      5241.34 o                         
  -1  -2   5      16420.48      17112.90       694.98 o                         
   0  -2   5       3953.55       5235.96       224.45 o                         
   1  -2   5         66.15        354.59       142.18 o                         
   2  -2   5       3987.41       5968.92       313.07 o                         
   3  -2   5       4703.21       4293.97       289.80 o                         
   4  -2   5        568.60        589.34       170.64 o                         
   5  -2   5      82005.41      91099.24      2352.66 o                         
   6  -2   5       3656.09       6106.57       384.55 o                         
   7  -2   5      30972.88      35466.94      1276.72 o                         
   8  -2   5        764.98        673.28       174.22 o                         
   9  -2   5       1278.33       1339.40       154.12 o                         
  10  -2   5        366.27        477.78       243.97 o                         
  11  -2   5      13645.89      14077.00       601.63 o                         
  12  -2   5       2096.85       1928.88       161.90 o                         
  13  -2   5        975.03       1455.52       243.78 o                         
  14  -2   5       2848.92       2442.37       152.72 o                         
 -14  -1   5       3679.45       3993.22       489.52 o                         
 -13  -1   5       1977.40       2233.93       219.07 o                         
 -12  -1   5        124.47        340.69       126.23 o                         
 -11  -1   5       2544.10       2649.26       127.41 o                         
 -10  -1   5       5233.63       5449.85       182.00 o                         
  -9  -1   5      11698.65      12417.83       334.27 o                         
  -8  -1   5      35786.79      35997.45       550.43 o                         
  -7  -1   5      14541.24      14998.68       640.04 o                         
  -6  -1   5      49410.82      51677.79      1716.31 o                         
  -5  -1   5       3390.58       3482.44       187.33 o                         
  -4  -1   5       2059.02       2961.51       176.00 o                         
  -3  -1   5       7222.01       7239.04       263.68 o                         
  -2  -1   5       6982.59       7386.95       216.37 o                         
  -1  -1   5       2133.22       1865.91       146.49 o                         
   0  -1   5      35298.70      36909.81      1640.79 o                         
   1  -1   5        551.60        752.32       119.61 o                         
   2  -1   5        798.39        744.08       121.90 o                         
   3  -1   5         97.42        677.37       224.34 o                         
   4  -1   5        128.45        351.73       178.40 o                         
   5  -1   5      39320.18      46603.71      1547.71 o                         
   6  -1   5      49405.90      51971.57      1735.59 o                         
   7  -1   5         44.56         19.19       211.99 o                         
   8  -1   5       1764.62       2042.21       185.74 o                         
   9  -1   5      11135.09      11384.29       368.14 o                         
  10  -1   5       7063.33       6959.93       369.31 o                         
  11  -1   5       1261.11       2278.41       199.16 o                         
  12  -1   5       1482.80       1589.76       140.49 o                         
  13  -1   5       1481.86       1742.90       227.25 o                         
  14  -1   5        791.39        498.13       234.35 o                         
 -14   0   5       5054.66       5582.58       221.54 o                         
 -13   0   5         63.77        381.00       194.22 o                         
 -12   0   5       2295.90       2536.69       145.44 o                         
 -11   0   5      12446.77      12304.26       264.12 o                         
 -10   0   5        978.38       1363.06       123.07 o                         
  -9   0   5      22786.80      23338.32       408.60 o                         
  -8   0   5       3287.01       3303.68       123.38 o                         
  -7   0   5       6095.15       6834.89       602.90 o                         
  -6   0   5        291.14        755.34       215.02 o                         
  -5   0   5      84579.70      88110.59      2243.60 o                         
  -4   0   5      11606.13      11242.69       509.86 o                         
  -3   0   5         33.62        223.76       163.83 o                         
  -2   0   5       4921.78       5121.95       210.70 o                         
  -1   0   5       2540.00       2942.70       114.46 o                         
   0   0   5     141638.48     142444.84      6125.45 o                         
   1   0   5      21212.16      26127.80       825.91 o                         
   2   0   5        893.84       1514.20       249.59 o                         
   3   0   5       1977.81       2024.48       166.82 o                         
   4   0   5         14.63        295.60       294.47 o                         
   5   0   5      10795.35      12272.72       755.51 o                         
   6   0   5      44425.38      58342.39      2743.46 o                         
   7   0   5      30211.46      29972.11      1023.15 o                         
   8   0   5      17774.85      19032.25       521.31 o                         
   9   0   5       9956.14      12147.18       474.94 o                         
  10   0   5       1871.09       2787.44       344.80 o                         
  11   0   5      27036.42      26663.53       702.92 o                         
  12   0   5         16.39        159.54       156.76 o                         
  13   0   5        180.33        180.75       238.46 o                         
  14   0   5         54.38          3.94       212.64 o                         
 -14   1   5       4969.25       5322.46       216.79 o                         
 -13   1   5       2136.57       1675.47       159.95 o                         
 -12   1   5       2279.57       2145.17       166.18 o                         
 -11   1   5        401.45        517.40       107.55 o                         
 -10   1   5      18874.07      17800.76       349.70 o                         
  -9   1   5        440.37        457.89        81.97 o                         
  -8   1   5       2582.90       2913.22       111.38 o                         
  -7   1   5      24566.92      25368.01      1355.31 o                         
  -6   1   5       5002.44       5025.54       287.48 o                         
  -5   1   5         90.19       1147.02       223.45 o                         
  -4   1   5      70913.04      71849.51      2335.05 o                         
  -3   1   5       8718.24       7391.00       327.92 o                         
  -2   1   5       4727.51       3609.83       148.48 o                         
  -1   1   5        375.24        520.75       123.92 o                         
   0   1   5      14996.36      15096.91       863.07 o                         
   1   1   5      88991.64      93652.42      4073.04 o                         
   2   1   5       4766.39       4804.06       321.45 o                         
   3   1   5       9956.80       9401.58       362.90 o                         
   4   1   5       2226.53       4374.43       242.12 o                         
   5   1   5        786.73       1008.88       358.80 o                         
   6   1   5      11586.12      10791.04       735.63 o                         
   7   1   5       4961.68       5937.08      1060.89 o                         
   8   1   5       3563.82       5015.76       315.59 o                         
   9   1   5     106960.62     111933.45      3559.03 o                         
  10   1   5       5623.14       6479.10       297.28 o                         
  11   1   5        894.26       1445.45       180.21 o                         
  12   1   5       9463.89      10116.50       326.26 o                         
  13   1   5        578.50        445.17       197.43 o                         
  14   1   5       6483.37       5880.70       264.97 o                         
 -14   2   5        580.30       1197.17       158.76 o                         
 -13   2   5        294.90        663.07       186.51 o                         
 -12   2   5      26068.17      24228.53       653.14 o                         
 -11   2   5       1902.88       1974.77       107.29 o                         
 -10   2   5        124.76        100.07        90.92 o                         
  -9   2   5      11080.47      10887.78       238.54 o                         
  -8   2   5       5774.44       5096.28       143.14 o                         
  -7   2   5      20798.79      20017.85       599.42 o                         
  -6   2   5      16832.78      17921.57       712.70 o                         
  -5   2   5        981.67       1401.94       137.15 o                         
  -4   2   5       3298.37       2637.72       253.07 o                         
  -3   2   5      11736.04      11265.28       431.75 o                         
  -2   2   5       3098.68       3256.77       175.32 o                         
  -1   2   5     211753.88     204523.41      8451.52 o                         
   0   2   5      14329.45      15183.23       798.42 o                         
   1   2   5         29.36        156.64       284.14 o                         
   2   2   5      11984.01      14483.96       770.90 o                         
   3   2   5       4601.52       9374.46       419.78 o                         
   4   2   5      76655.62      77869.87      1724.41 o                         
   5   2   5       3006.36       4881.81       404.40 o                         
   6   2   5       8386.66       8686.36       559.28 o                         
   7   2   5        208.52        503.89       163.48 o                         
   8   2   5       3023.64       3348.68       173.46 o                         
   9   2   5       5985.95       6412.50       382.69 o                         
  10   2   5     116000.30     115470.77      2949.06 o                         
  11   2   5       1126.37       1100.01       144.51 o                         
  12   2   5         14.47        -95.96       139.20 o                         
  13   2   5         64.98       -125.86       190.31 o                         
  14   2   5       1072.13       1757.08       170.52 o                         
 -13   3   5         32.16        473.33       420.35 o                         
 -12   3   5       1349.21       1251.04       106.52 o                         
 -11   3   5      13941.75      13584.08       320.35 o                         
 -10   3   5         26.82         38.28        93.05 o                         
  -9   3   5       4859.94       5018.87       178.66 o                         
  -8   3   5        250.71        256.39        84.82 o                         
  -7   3   5       2828.40       3112.09       147.84 o                         
  -6   3   5      33796.88      31324.92      1595.05 o                         
  -5   3   5        352.06        206.57       137.50 o                         
  -4   3   5       6707.06       6707.77       296.41 o                         
  -3   3   5      64590.27      64629.17      2494.12 o                         
  -2   3   5         97.50        120.54        66.26 o                         
  -1   3   5        914.42        696.28       190.18 o                         
   0   3   5      14322.36      14776.02      1341.17 o                         
   1   3   5      20143.76      20735.84      1026.31 o                         
   2   3   5      67422.41      68658.66      3043.11 o                         
   3   3   5     103953.91     118017.82      5142.90 o                         
   4   3   5       6105.33       6579.97       234.95 o                         
   5   3   5      78265.16      82529.90      1960.48 o                         
   6   3   5       4615.97       4380.92       263.15 o                         
   7   3   5      18171.52      18450.58       720.07 o                         
   8   3   5       2050.83       3177.01       157.24 o                         
   9   3   5      10098.78      10305.33       277.92 o                         
  10   3   5       8516.20       8542.34       458.19 o                         
  11   3   5      15137.76      17103.68       471.52 o                         
  12   3   5       6036.17       5683.76       387.72 o                         
  13   3   5       4269.71       3395.41       180.86 o                         
  14   3   5       3646.15       2952.80       167.00 o                         
 -13   4   5       8524.26       8659.30      1006.29 o                         
 -12   4   5       3052.11       2508.85       150.75 o                         
 -11   4   5         30.33         86.88       105.27 o                         
 -10   4   5          3.87        -11.20        93.74 o                         
  -9   4   5       1026.07       1224.00       132.15 o                         
  -8   4   5      23697.88      24070.03       550.10 o                         
  -7   4   5         58.38        225.21        94.97 o                         
  -6   4   5       5160.03       5104.12       575.75 o                         
  -5   4   5      16865.34      16994.69       745.52 o                         
  -4   4   5      28420.47      28100.63      1217.06 o                         
  -3   4   5      71529.46      62448.98      1597.69 o                         
  -2   4   5     128427.01     123804.60     10013.92 o                         
  -1   4   5       7755.65       9129.14       573.04 o                         
   0   4   5       6134.82       6544.42       621.42 o                         
   1   4   5        421.42       1010.14       276.26 o                         
   2   4   5       8861.16       8723.23       530.87 o                         
   3   4   5      80629.45      77268.84      3403.82 o                         
   4   4   5      34529.16      36996.73      4311.65 o                         
   5   4   5       4296.91       4909.51       261.03 o                         
   6   4   5      11556.91      16445.12      1898.38 o                         
   7   4   5      48082.01      58193.54      4055.70 o                         
   8   4   5      19433.46      18163.89       464.50 o                         
   9   4   5       1144.97       1610.49       147.22 o                         
  10   4   5      12943.16      13250.29       429.36 o                         
  11   4   5        706.79       1281.01       215.58 o                         
  12   4   5       2164.79       1857.04       214.28 o                         
  13   4   5        192.98        628.57       219.38 o                         
  14   4   5       5529.90       5535.71       473.80 o                         
 -13   5   5       3529.40       3286.12       527.02 o                         
 -12   5   5       1105.91       1573.77       202.28 o                         
 -11   5   5       1290.19       1238.20       142.54 o                         
 -10   5   5       9331.32       9532.95       303.89 o                         
  -9   5   5      13173.86      13640.49       343.30 o                         
  -8   5   5         24.06        291.09       108.99 o                         
  -7   5   5      10219.03      10121.18       234.25 o                         
  -6   5   5       1428.62       1548.77       387.78 o                         
  -5   5   5      17345.98      18057.65      1089.65 o                         
  -4   5   5         75.87        444.73       209.66 o                         
  -3   5   5      74894.41      76173.06      2205.20 o                         
  -2   5   5      95988.20      84207.11      3663.48 o                         
  -1   5   5       2086.69       2148.56       316.56 o                         
   0   5   5       1930.04       1410.23       296.79 o                         
   1   5   5       1729.52       2233.15       383.96 o                         
   2   5   5       6413.84       6452.02       438.70 o                         
   3   5   5        902.65       1608.78       267.17 o                         
   4   5   5      46245.54      41235.70      1857.10 o                         
   5   5   5      14754.44      14737.75      1020.15 o                         
   6   5   5       1173.55       1547.56       234.09 o                         
   7   5   5      22529.16      23899.51       665.72 o                         
   8   5   5       5943.30       9162.08       349.93 o                         
   9   5   5       5832.33       6071.27       521.50 o                         
  10   5   5       5021.17       5241.82       271.59 o                         
  11   5   5      22176.51      23021.74       847.32 o                         
  12   5   5       1473.50       2270.41       601.67 o                         
  13   5   5       4364.24       4305.86       267.65 o                         
  14   5   5        923.70       1054.74       292.05 o                         
 -13   6   5       3548.88       3275.61       310.16 o                         
 -12   6   5        587.43        456.51       210.77 o                         
 -11   6   5       2691.40       2850.48       173.05 o                         
 -10   6   5        395.58        135.56       133.86 o                         
  -9   6   5      32809.42      32089.15       794.86 o                         
  -8   6   5       5860.18       5464.57       268.79 o                         
  -7   6   5        320.54        336.93        99.05 o                         
  -6   6   5       3356.65       3202.83       131.42 o                         
  -5   6   5       3288.85       3728.41       494.37 o                         
  -4   6   5      16304.44      17430.04      1220.04 o                         
  -3   6   5       1660.32       2207.56       165.19 o                         
  -2   6   5      11664.41      10653.48      1264.86 o                         
  -1   6   5       4922.87       5132.66       259.50 o                         
   0   6   5      96853.23      94592.63      2956.67 o                         
   1   6   5      16798.50      15426.68       827.39 o                         
   2   6   5        309.77        310.92       145.13 o                         
   3   6   5       3600.46       3329.35       343.26 o                         
   4   6   5       5066.85       6127.72       297.69 o                         
   5   6   5       1354.73       2267.17       647.64 o                         
   6   6   5       3325.53       7865.35      1290.18 o                         
   7   6   5      10470.31      10372.89       295.40 o                         
   8   6   5        695.87        558.10       135.26 o                         
   9   6   5         25.40        131.19       163.39 o                         
  10   6   5        463.45        419.04       168.73 o                         
  11   6   5       9257.04      10915.44      1132.71 o                         
  12   6   5      17841.70      16799.80       645.66 o                         
  13   6   5         18.70        176.41       198.46 o                         
  14   6   5        278.29        618.64       161.17 o                         
 -12   7   5       6028.59       5741.52       191.61 o                         
 -11   7   5        160.49         21.51       225.67 o                         
 -10   7   5       9441.40       9684.54       709.44 o                         
  -9   7   5      11100.57       9290.67       491.23 o                         
  -8   7   5       1195.15       1298.43       114.07 o                         
  -7   7   5       1398.64       1455.91       164.27 o                         
  -6   7   5       7004.70       7142.41       260.51 o                         
  -5   7   5      26194.73      26317.79       729.20 o                         
  -4   7   5       4127.04       4680.49       586.45 o                         
  -3   7   5       3421.01       3189.93       766.41 o                         
  -2   7   5       9990.29       9688.45       654.44 o                         
  -1   7   5      38374.39      36896.86      1218.23 o                         
   0   7   5      22969.14      19711.12       702.48 o                         
   1   7   5      60899.84      64975.66      2068.79 o                         
   2   7   5      32881.79      32829.27      1096.30 o                         
   3   7   5      10772.81       8001.36       387.11 o                         
   4   7   5       3606.60       4251.26       260.49 o                         
   5   7   5      11124.83      11453.48       674.10 o                         
   6   7   5      52634.04      53816.98      1193.37 o                         
   7   7   5         86.19        593.17       124.09 o                         
   8   7   5       2898.69       2372.43       131.27 o                         
   9   7   5      12176.66      12056.45       437.79 o                         
  10   7   5        115.16        218.85       169.93 o                         
  11   7   5       7322.65       6729.95       519.08 o                         
  12   7   5       6324.18       8917.71       679.52 o                         
  13   7   5       1163.97       1641.18       208.29 o                         
  14   7   5       6354.87       6080.31       269.82 o                         
 -12   8   5       3300.67       3581.35       161.56 o                         
 -11   8   5       3215.64       3326.23       175.00 o                         
 -10   8   5         27.02          9.50       166.29 o                         
  -9   8   5       3203.30       2798.03       225.44 o                         
  -8   8   5       8121.60       8247.64       241.71 o                         
  -7   8   5      18892.69      18112.13       619.36 o                         
  -6   8   5        749.22       1041.57        89.45 o                         
  -5   8   5      18834.32      18310.53       448.39 o                         
  -4   8   5      22133.24      22607.41       538.74 o                         
  -3   8   5       3622.16       2666.83       445.54 o                         
  -2   8   5        119.40        452.14       286.74 o                         
  -1   8   5       5785.72       7017.16      1247.87 o                         
   0   8   5      30677.40      29375.45      1331.95 o                         
   1   8   5      33973.04      35969.66      1527.63 o                         
   2   8   5       3689.97       5690.76       310.60 o                         
   3   8   5      11941.26      14358.90       556.92 o                         
   4   8   5      56472.63      60004.28      1942.14 o                         
   5   8   5       6494.44       5428.24       258.40 o                         
   6   8   5        563.09        566.93        95.79 o                         
   7   8   5      12279.41      12257.96       365.40 o                         
   8   8   5       1902.08       1493.50       122.05 o                         
   9   8   5      11499.78      11124.62       308.57 o                         
  10   8   5       9415.07      11614.74       741.87 o                         
  11   8   5       1086.94       1244.30       292.59 o                         
  12   8   5       5136.74       3965.67       707.30 o                         
  13   8   5        572.40        988.39       184.15 o                         
 -11   9   5       5344.93       5851.03       312.25 o                         
 -10   9   5        633.53        893.82       157.95 o                         
  -9   9   5        948.56       1057.22       218.73 o                         
  -8   9   5       1927.49       2066.50       170.41 o                         
  -7   9   5        146.51        115.35        99.65 o                         
  -6   9   5      67903.38      68190.16      1534.23 o                         
  -5   9   5       4195.75       3946.84       144.64 o                         
  -4   9   5         83.53        153.07        70.87 o                         
  -3   9   5       3086.73       2796.25       137.32 o                         
  -2   9   5       6696.67       6060.04       237.20 o                         
  -1   9   5       8532.21       7445.08       477.53 o                         
   0   9   5       7662.30       8329.82       536.95 o                         
   1   9   5       2138.24       2180.97       308.33 o                         
   2   9   5        284.28        570.42       264.61 o                         
   3   9   5       8267.66       8843.15       410.19 o                         
   4   9   5       2718.25       3043.79       154.46 o                         
   5   9   5      32185.68      32940.78       773.53 o                         
   6   9   5       3892.07       3677.10       146.18 o                         
   7   9   5       6184.59       6118.91       282.91 o                         
   8   9   5        487.39        888.53       148.84 o                         
   9   9   5         21.28        575.63       119.77 o                         
  10   9   5      35137.42      29933.73       855.63 o                         
  11   9   5         64.70       1002.12       204.88 o                         
  12   9   5         85.34        301.03       208.18 o                         
  13   9   5        338.04        539.52       158.65 o                         
 -11  10   5       7804.54       6214.19       347.67 o                         
 -10  10   5        173.97        109.61       161.93 o                         
  -9  10   5         55.07         65.99       174.50 o                         
  -8  10   5        776.23        991.77       120.94 o                         
  -7  10   5       3565.31       4068.86       192.21 o                         
  -6  10   5       6183.32       6333.85       196.93 o                         
  -5  10   5      18384.05      18786.66       436.72 o                         
  -4  10   5       3715.89       3455.74       171.52 o                         
  -3  10   5      21293.34      20652.15       505.19 o                         
  -2  10   5        240.15        430.55        82.86 o                         
  -1  10   5       3700.22       3695.03       233.29 o                         
   0  10   5      15112.16      14251.63       404.77 o                         
   1  10   5       3070.30       3235.44       138.14 o                         
   2  10   5      19277.03      19395.02       499.88 o                         
   3  10   5      31686.09      31549.97       831.48 o                         
   4  10   5         97.36        456.03        92.85 o                         
   5  10   5       6122.94       5628.07       217.59 o                         
   6  10   5        579.13        705.69       120.87 o                         
   7  10   5        672.57        960.23       186.33 o                         
   8  10   5      16073.78      18061.96       563.18 o                         
   9  10   5        427.73       1406.86       140.51 o                         
  10  10   5         34.17       1380.69       224.65 o                         
  11  10   5       8182.29       7449.58       575.61 o                         
  12  10   5       6094.87       5045.69       281.97 o                         
  13  10   5       6055.81       5365.64       257.64 o                         
 -10  11   5         58.42        251.81       142.23 o                         
  -9  11   5       1155.28       1086.78       183.44 o                         
  -8  11   5       3831.97       3827.57       185.07 o                         
  -7  11   5        638.41        779.66        84.39 o                         
  -6  11   5       2808.10       3305.15       132.97 o                         
  -5  11   5       3485.80       3494.46       139.93 o                         
  -4  11   5        332.46        439.68        96.41 o                         
  -3  11   5       1419.02       1624.45       104.74 o                         
  -2  11   5      37030.29      35701.50       975.37 o                         
  -1  11   5       4582.96       4794.43       288.15 o                         
   0  11   5       7291.44       6859.72       228.53 o                         
   1  11   5        200.16        299.59        78.88 o                         
   2  11   5        545.44        604.08        78.29 o                         
   3  11   5      27813.59      27630.55       655.46 o                         
   4  11   5       3516.24       4359.39       205.11 o                         
   5  11   5       1479.52       1506.70       142.85 o                         
   6  11   5          3.27         28.01       118.18 o                         
   7  11   5       6241.84       5831.13       284.66 o                         
   8  11   5        714.54       1833.26       316.60 o                         
   9  11   5      21027.36      19855.04      2488.97 o                         
  10  11   5        470.71        367.48       192.61 o                         
  11  11   5       1442.75       1660.94       253.98 o                         
  12  11   5        157.51        209.15       162.51 o                         
  -9  12   5       3207.89       3151.35       227.51 o                         
  -8  12   5       3106.10       3066.98       248.92 o                         
  -7  12   5       5557.80       5349.10       176.70 o                         
  -6  12   5       1715.05       1805.80       111.77 o                         
  -5  12   5       2970.60       3070.89       129.16 o                         
  -4  12   5      15528.45      17143.53       638.46 o                         
  -3  12   5       9793.62      10065.64       317.99 o                         
  -2  12   5        652.44        754.56       102.21 o                         
  -1  12   5      11676.62      12137.18       593.48 o                         
   0  12   5      11613.99      11660.37       401.47 o                         
   1  12   5      18198.77      17091.67       436.46 o                         
   2  12   5       1716.76       1577.71       112.66 o                         
   3  12   5       2425.74       2544.06       199.94 o                         
   4  12   5       6495.29       6464.55       218.84 o                         
   5  12   5       6493.49       7421.04       235.12 o                         
   6  12   5       2280.76       2506.68       165.82 o                         
   7  12   5       4094.64       4682.28       260.03 o                         
   8  12   5       7245.64       6616.77       597.97 o                         
   9  12   5        383.81       1082.23       278.92 o                         
  10  12   5        732.90        865.87       181.95 o                         
  11  12   5         39.68        689.53       148.66 o                         
  -8  13   5       2914.45       2480.26       202.76 o                         
  -7  13   5        837.52        932.00       107.36 o                         
  -6  13   5        231.79        369.12        72.53 o                         
  -5  13   5       4901.63       4835.03       241.66 o                         
  -4  13   5       6836.45       6748.08       244.77 o                         
  -3  13   5       5806.72       6155.40       220.35 o                         
  -2  13   5       1467.46       1246.72       112.02 o                         
  -1  13   5        191.79        198.76       212.47 o                         
   0  13   5       6818.56       6310.27       232.69 o                         
   1  13   5       2981.90       3743.63       174.25 o                         
   2  13   5      14515.65      14624.51       390.90 o                         
   3  13   5        829.73        811.58       104.22 o                         
   4  13   5       5604.06       5138.54       234.42 o                         
   5  13   5       1299.16        870.68       103.30 o                         
   6  13   5       7943.49       8411.91       362.34 o                         
   7  13   5      10082.57      10618.02      1162.32 o                         
   8  13   5       2402.07       2561.73       281.13 o                         
   9  13   5        455.63        847.10       249.18 o                         
  10  13   5        666.43        879.72       202.58 o                         
  11  13   5       3009.71       2162.95       181.90 o                         
  -7  14   5       1154.31       1192.45       151.90 o                         
  -6  14   5       7273.51       7348.07       275.11 o                         
  -5  14   5        269.48        443.86       105.80 o                         
  -4  14   5       7079.25       7538.36       400.72 o                         
  -3  14   5       3437.64       3607.67       200.86 o                         
  -2  14   5        979.41        965.98       107.93 o                         
  -1  14   5        734.60       1027.77       262.46 o                         
   0  14   5      11735.26      13130.74       410.63 o                         
   1  14   5      11481.45      10954.04       379.98 o                         
   2  14   5         52.83        326.15       119.76 o                         
   3  14   5       1302.21       1648.91       134.74 o                         
   4  14   5        753.66       1149.64       141.73 o                         
   5  14   5      12180.27      12124.77       378.40 o                         
   6  14   5       5686.03       6114.18       479.51 o                         
   7  14   5       4789.51       6539.04       366.07 o                         
   8  14   5       6714.66       6232.55       664.86 o                         
   9  14   5       7376.70       7306.77       418.93 o                         
  10  14   5        622.85        941.53       171.71 o                         
  -6  15   5       1063.09       1490.64       167.03 o                         
  -5  15   5       9928.52      11638.85       538.01 o                         
  -4  15   5          3.67         25.48        74.27 o                         
  -3  15   5       3169.87       3340.76       155.26 o                         
  -2  15   5       1066.87       1138.84       153.57 o                         
  -1  15   5      14711.65      16760.74       785.12 o                         
   0  15   5       9644.66      11659.36      1149.89 o                         
   1  15   5       7240.17       7960.11       252.90 o                         
   2  15   5       1564.52       1634.62        99.18 o                         
   3  15   5        878.44        853.19       111.54 o                         
   4  15   5       2362.33       2215.41       157.12 o                         
   5  15   5        411.89       1303.50       123.13 o                         
   6  15   5       4450.81       4329.19       382.22 o                         
   7  15   5       3332.41       3098.24       386.56 o                         
   8  15   5         46.26         96.28       152.13 o                         
  -5  16   5        245.33        788.14        95.42 o                         
  -4  16   5       3906.06       4452.70       217.02 o                         
  -3  16   5       3464.91       4259.21       172.79 o                         
  -2  16   5       1615.22       1767.68       110.37 o                         
  -1  16   5        294.79        371.81       123.27 o                         
   0  16   5      13480.84      14386.23       402.20 o                         
   1  16   5       5018.34       6138.66       205.62 o                         
   2  16   5        218.55        367.56        72.62 o                         
   3  16   5       2321.50       2723.54       143.17 o                         
   4  16   5          3.07         51.07        80.76 o                         
   5  16   5       5196.34       5168.74       213.77 o                         
   6  16   5        131.12       1163.68       198.10 o                         
   7  16   5         64.21        225.19       143.14 o                         
  -2  17   5       4450.59       5051.63       194.49 o                         
  -1  17   5       2647.22       2516.77       147.06 o                         
   0  17   5         59.36        312.89        73.14 o                         
   1  17   5       4886.52       4351.24       291.59 o                         
   2  17   5       1902.23       1591.14       120.84 o                         
   3  17   5      11584.41      11110.57       439.46 o                         
   4  17   5         99.60        485.29       180.51 o                         
   5  17   5         27.79        231.40       153.53 o                         
  -5 -16   6         88.10        117.55        62.64 o                         
  -4 -16   6       9757.26       8182.32       280.79 o                         
  -3 -16   6        804.21        923.31       110.78 o                         
  -2 -16   6         46.63        293.09        79.25 o                         
  -1 -16   6       3188.73       3040.07       173.25 o                         
   0 -16   6       3466.81       3449.95       141.86 o                         
   1 -16   6       7658.24       7303.90       289.42 o                         
   2 -16   6        636.40        547.50        95.04 o                         
   3 -16   6        746.94        992.01       163.07 o                         
   4 -16   6        747.42        723.84        85.04 o                         
  -6 -15   6        861.14        810.44        93.59 o                         
  -5 -15   6       1130.80       1014.91        80.12 o                         
  -4 -15   6         13.33        340.59        87.86 o                         
  -3 -15   6       8024.00       7127.56       265.19 o                         
  -2 -15   6        179.04        199.51        75.28 o                         
  -1 -15   6       2322.93       2260.47       111.01 o                         
   0 -15   6        411.60        323.73        86.72 o                         
   1 -15   6       5859.55       5334.88       206.67 o                         
   2 -15   6      12815.96      13083.03       369.86 o                         
   3 -15   6        781.26        887.54        85.93 o                         
   4 -15   6       2651.22       2686.94       146.84 o                         
   5 -15   6         12.33        -25.53        61.01 o                         
   6 -15   6       2597.80       2093.65       179.03 o                         
  -8 -14   6       6247.43       5781.50       287.37 o                         
  -7 -14   6        267.68        274.69        96.69 o                         
  -6 -14   6        374.56        420.04        88.95 o                         
  -5 -14   6       3489.49       2692.93       144.94 o                         
  -4 -14   6       2398.37       2122.97       121.62 o                         
  -3 -14   6         88.96        215.86        88.24 o                         
  -2 -14   6        142.40        170.07        93.51 o                         
  -1 -14   6        424.91        480.69       122.33 o                         
   0 -14   6      11607.10      11376.24       339.14 o                         
   1 -14   6        672.34        783.01       177.28 o                         
   2 -14   6        219.14        269.55        95.35 o                         
   3 -14   6       1876.41       2084.42       129.11 o                         
   4 -14   6      10881.04      10959.42       520.32 o                         
   5 -14   6       3367.34       3380.88       149.19 o                         
   6 -14   6         66.57         19.83       110.32 o                         
   7 -14   6        785.10        706.36       104.42 o                         
  -9 -13   6        344.41        414.41       241.73 o                         
  -8 -13   6       1664.82       1733.85        99.54 o                         
  -7 -13   6         50.08        236.32       123.35 o                         
  -6 -13   6       5895.11       4904.08       181.50 o                         
  -5 -13   6       3712.62       3609.41       285.68 o                         
  -4 -13   6        232.31        442.44       156.32 o                         
  -3 -13   6        187.52        406.04        97.25 o                         
  -2 -13   6        195.91        240.64        97.19 o                         
  -1 -13   6       8657.65       8275.09       234.34 o                         
   0 -13   6        903.92       1482.90       229.81 o                         
   1 -13   6       6986.38       6529.83       424.50 o                         
   2 -13   6       7470.19       7254.06       327.22 o                         
   3 -13   6        542.04        568.42       128.20 o                         
   4 -13   6       2170.78       2132.02       174.63 o                         
   5 -13   6      26021.57      25593.66       816.23 o                         
   6 -13   6       8277.04       7846.94       231.68 o                         
   7 -13   6       2925.20       2829.55       147.62 o                         
   8 -13   6         93.98        166.68        74.43 o                         
 -10 -12   6        212.13        412.99       115.17 o                         
  -9 -12   6        305.02        328.98       104.31 o                         
  -8 -12   6       6617.91       6138.21       261.19 o                         
  -7 -12   6       7249.67       6644.29       254.01 o                         
  -6 -12   6       1352.91       1406.71       144.69 o                         
  -5 -12   6       1397.04       1166.69       217.35 o                         
  -4 -12   6       7062.15       6475.36       321.84 o                         
  -3 -12   6      22810.52      21067.07       480.74 o                         
  -2 -12   6        615.32       1112.08       114.08 o                         
  -1 -12   6       1130.06       1251.06       106.02 o                         
   0 -12   6      13152.19      12898.48       600.89 o                         
   1 -12   6       7609.66       7601.19       297.47 o                         
   2 -12   6       7271.94       6890.55       234.22 o                         
   3 -12   6      24860.93      22430.60       647.45 o                         
   4 -12   6       1599.50       1797.02       105.70 o                         
   5 -12   6       6957.46       6780.95       217.57 o                         
   6 -12   6      11286.05      10550.45       302.06 o                         
   7 -12   6       2752.65       2619.39       186.31 o                         
   8 -12   6       9537.11       8412.03       355.37 o                         
   9 -12   6        196.90        208.91       154.18 o                         
 -11 -11   6        250.84        438.83       205.78 o                         
 -10 -11   6         66.58         94.00        89.25 o                         
  -9 -11   6        366.58        387.80        97.38 o                         
  -8 -11   6      14460.70      13990.33       822.24 o                         
  -7 -11   6      14561.24      13798.97       404.25 o                         
  -6 -11   6       9353.61       9649.08       309.30 o                         
  -5 -11   6       3976.28       3829.74       177.31 o                         
  -4 -11   6       1570.51       1305.11       150.69 o                         
  -3 -11   6       1119.67       1687.55       129.78 o                         
  -2 -11   6      77078.11      75218.12      1371.90 o                         
  -1 -11   6       2155.10       2064.07       127.09 o                         
   0 -11   6       3163.34       2879.79       160.48 o                         
   1 -11   6       2616.78       2573.59       142.51 o                         
   2 -11   6       6090.01       5416.76       184.83 o                         
   3 -11   6      40133.33      40908.95      1431.86 o                         
   4 -11   6      13165.64      12395.35       349.03 o                         
   5 -11   6        683.44        762.36        86.19 o                         
   6 -11   6        332.16        349.37        78.47 o                         
   7 -11   6        311.00        590.67       108.25 o                         
   8 -11   6        364.86        391.46        95.15 o                         
   9 -11   6      11768.46       9998.24       360.02 o                         
  10 -11   6         86.32        291.72       158.73 o                         
 -11 -10   6       2067.49       2127.47       172.19 o                         
 -10 -10   6       3913.89       3330.57       144.91 o                         
  -9 -10   6       2353.68       2367.16       127.46 o                         
  -8 -10   6         44.74        442.97       201.39 o                         
  -7 -10   6      23291.57      22496.14       697.64 o                         
  -6 -10   6       5662.24       5071.19       215.37 o                         
  -5 -10   6        771.12        849.41       121.19 o                         
  -4 -10   6      32180.09      30962.81      1026.17 o                         
  -3 -10   6        372.92        698.33        91.32 o                         
  -2 -10   6      27361.06      28573.92       607.40 o                         
  -1 -10   6      57300.90      56062.22      1263.63 o                         
   0 -10   6       2732.77       2917.52       137.67 o                         
   1 -10   6      15436.24      14758.54       439.11 o                         
   2 -10   6       1017.32        989.14        96.63 o                         
   3 -10   6       1290.43       1261.41       165.27 o                         
   4 -10   6      45573.86      45491.67       993.93 o                         
   5 -10   6         36.34         79.15        74.35 o                         
   6 -10   6      10742.33      10832.91       295.19 o                         
   7 -10   6       5076.36       4785.43       191.36 o                         
   8 -10   6        358.28        143.54        90.95 o                         
   9 -10   6        193.69         16.18       172.75 o                         
  10 -10   6       3907.76       3910.76       198.75 o                         
  11 -10   6        303.45        378.63       205.16 o                         
 -12  -9   6         44.51         87.81        84.26 o                         
 -11  -9   6        136.47        368.48       120.06 o                         
 -10  -9   6        525.04        677.11       111.86 o                         
  -9  -9   6      42562.97      40103.25       922.55 o                         
  -8  -9   6       1566.89       1873.50       150.71 o                         
  -7  -9   6       1669.92       1663.91       207.68 o                         
  -6  -9   6       3041.34       3365.46       243.25 o                         
  -5  -9   6         55.45         68.82       144.68 o                         
  -4  -9   6       7127.55       7626.83       264.91 o                         
  -3  -9   6      30621.39      29625.68       877.51 o                         
  -2  -9   6       6822.77       7136.27       262.16 o                         
  -1  -9   6       3178.00       3783.38       176.09 o                         
   0  -9   6       3615.76       3507.40       175.67 o                         
   1  -9   6        135.63        307.55        84.54 o                         
   2  -9   6      13811.60      13809.19       396.78 o                         
   3  -9   6       3597.61       3731.38       135.52 o                         
   4  -9   6        841.11        740.49       108.20 o                         
   5  -9   6       6387.32       6373.12       218.88 o                         
   6  -9   6       2494.25       2622.94       146.44 o                         
   7  -9   6      63212.85      63801.80      1452.83 o                         
   8  -9   6        219.33        271.15        93.36 o                         
   9  -9   6         15.12         25.50       193.39 o                         
  10  -9   6         41.63        104.96       128.11 o                         
  11  -9   6         78.53        225.96       158.65 o                         
  12  -9   6       1504.33       1652.80       159.86 o                         
 -12  -8   6          7.86       -120.69       120.69 o                         
 -11  -8   6       6902.83       5815.90       293.09 o                         
 -10  -8   6       2969.19       2862.95       178.89 o                         
  -9  -8   6       7276.28       7132.65       436.95 o                         
  -8  -8   6      24862.40      22980.04      1338.77 o                         
  -7  -8   6       2131.39       2337.38       172.23 o                         
  -6  -8   6      11939.40      10875.99       335.40 o                         
  -5  -8   6        404.02        376.48       113.69 o                         
  -4  -8   6       5076.85       4564.06       204.18 o                         
  -3  -8   6      39083.61      38016.03      1038.85 o                         
  -2  -8   6        212.44        396.62       133.82 o                         
  -1  -8   6        462.24        724.01       460.90 o                         
   0  -8   6       7048.27       7543.91       471.02 o                         
   1  -8   6        744.64        803.69       170.94 o                         
   2  -8   6         67.64        157.48       100.99 o                         
   3  -8   6       6049.68       6315.85       203.27 o                         
   4  -8   6       5369.78       5755.73       196.99 o                         
   5  -8   6      14510.40      14559.99       373.04 o                         
   6  -8   6        689.79        663.96       103.79 o                         
   7  -8   6        160.75        192.64        96.54 o                         
   8  -8   6      19269.30      19960.61       519.29 o                         
   9  -8   6      15171.28      15377.85      1088.65 o                         
  10  -8   6        211.24        328.05       207.71 o                         
  11  -8   6         62.15        -22.35       177.05 o                         
  12  -8   6       2208.51       2087.38       142.39 o                         
 -13  -7   6       6433.67       4772.78       298.20 o                         
 -12  -7   6        947.10        708.11       108.37 o                         
 -11  -7   6        726.20       1172.91       116.91 o                         
 -10  -7   6      20352.21      20009.27       824.96 o                         
  -9  -7   6        753.82       1347.90       215.17 o                         
  -8  -7   6       7532.77       7126.19       436.34 o                         
  -7  -7   6       2154.45       1980.79       135.05 o                         
  -6  -7   6        197.95        381.38       132.88 o                         
  -5  -7   6      22471.06      21934.78       723.11 o                         
  -4  -7   6         35.79         97.92        97.89 o                         
  -3  -7   6       3632.09       5016.52       586.56 o                         
  -2  -7   6      11078.09      10744.08       808.72 o                         
  -1  -7   6       3345.06       3046.27       218.72 o                         
   0  -7   6      16616.72      15403.26       811.32 o                         
   1  -7   6      12539.21      13830.89      1140.75 o                         
   2  -7   6        995.53        862.67       156.77 o                         
   3  -7   6       1202.62       1610.23       223.92 o                         
   4  -7   6        883.36       1036.84       218.02 o                         
   5  -7   6       1406.29       1552.74       104.93 o                         
   6  -7   6      18278.96      19792.39       423.80 o                         
   7  -7   6         67.24        161.73        90.08 o                         
   8  -7   6        102.30        118.12       137.87 o                         
   9  -7   6        492.72        611.37       133.55 o                         
  10  -7   6      37110.48      37702.96      1228.08 o                         
  11  -7   6       4110.52       4112.20       240.74 o                         
  12  -7   6         38.20         41.23       118.25 o                         
  13  -7   6       1692.12       1743.68       119.23 o                         
 -13  -6   6         49.28        311.10       173.27 o                         
 -12  -6   6         84.86        138.51        81.49 o                         
 -11  -6   6      13437.72      14492.21       405.51 o                         
 -10  -6   6        975.63       1403.43       191.57 o                         
  -9  -6   6       4054.24       4033.47       189.58 o                         
  -8  -6   6        896.59       1078.71       137.00 o                         
  -7  -6   6        159.50        263.44        97.19 o                         
  -6  -6   6       2777.04       2784.49       137.35 o                         
  -5  -6   6       1743.56       1735.59       133.36 o                         
  -4  -6   6       4419.20       4643.76       418.24 o                         
  -3  -6   6       5534.60       6301.71       601.27 o                         
  -2  -6   6      11068.78      10073.72       382.10 o                         
  -1  -6   6         55.10        312.58       161.28 o                         
   0  -6   6       7147.93       6059.37       438.75 o                         
   1  -6   6      41204.68      41052.02      1385.39 o                         
   2  -6   6      25663.24      23599.24       722.91 o                         
   3  -6   6        583.20        975.63       200.21 o                         
   4  -6   6      10011.70      12745.79       480.77 o                         
   5  -6   6      10600.43      11352.10       460.76 o                         
   6  -6   6         29.65        213.81       167.21 o                         
   7  -6   6         73.66        307.64       197.64 o                         
   8  -6   6      13675.65      14257.92       529.88 o                         
   9  -6   6       2067.24       2164.38       161.32 o                         
  10  -6   6      19460.71      18346.33       632.83 o                         
  11  -6   6      15002.73      14858.88       546.67 o                         
  12  -6   6       7233.52       7199.90       247.78 o                         
  13  -6   6       1917.93       1916.70       132.21 o                         
 -13  -5   6       1750.87       2395.23       780.11 o                         
 -12  -5   6       5039.93       4719.56       254.38 o                         
 -11  -5   6        826.58       1156.83       107.53 o                         
 -10  -5   6      17274.35      17892.39       445.90 o                         
  -9  -5   6        230.67        393.71       127.90 o                         
  -8  -5   6       1895.98       1882.27       166.88 o                         
  -7  -5   6        572.27        780.61        86.24 o                         
  -6  -5   6      15474.82      15993.85       331.31 o                         
  -5  -5   6       6301.29       7328.87       424.30 o                         
  -4  -5   6       3859.09       3725.76       262.88 o                         
  -3  -5   6      57346.95      57070.95      2704.62 o                         
  -2  -5   6      24238.21      24672.47      1070.17 o                         
  -1  -5   6      18621.29      18210.11       823.12 o                         
   0  -5   6       3947.41       4257.90       287.39 o                         
   1  -5   6       1242.92       1359.72       395.63 o                         
   2  -5   6         69.34        171.77       221.95 o                         
   3  -5   6     252246.05     269821.59      6796.04 o                         
   4  -5   6       4075.26       3332.02       272.72 o                         
   5  -5   6       9287.21      11177.27       624.85 o                         
   6  -5   6       9597.76      10282.80       480.65 o                         
   7  -5   6        525.62        688.14       205.86 o                         
   8  -5   6      22348.10      22655.75       725.28 o                         
   9  -5   6      16074.58      18328.28       628.99 o                         
  10  -5   6      14955.65      14514.12       540.23 o                         
  11  -5   6      16157.59      14924.56       552.24 o                         
  12  -5   6        700.78        829.65       158.54 o                         
  13  -5   6         16.71        237.00       108.32 o                         
 -13  -4   6       2212.05       1913.88       178.85 o                         
 -12  -4   6        746.63       1048.32       115.44 o                         
 -11  -4   6       4632.92       4424.21       151.15 o                         
 -10  -4   6       5652.88       6281.90       236.20 o                         
  -9  -4   6      13957.99      15293.25       475.78 o                         
  -8  -4   6        539.30        769.51       108.54 o                         
  -7  -4   6      18212.67      17672.67       359.03 o                         
  -6  -4   6      11430.21      11080.53       724.45 o                         
  -5  -4   6         75.51        413.42       188.51 o                         
  -4  -4   6      18306.85      18144.10       628.10 o                         
  -3  -4   6      19282.57      19535.64       615.57 o                         
  -2  -4   6     143273.31     143489.98      4436.26 o                         
  -1  -4   6       9140.94       9131.74       336.04 o                         
   0  -4   6       9044.48      10565.78       433.88 o                         
   1  -4   6       1227.19       1341.15       413.54 o                         
   2  -4   6        225.41        417.64       214.13 o                         
   3  -4   6      42942.66      47900.14      3098.00 o                         
   4  -4   6     271706.62     291705.19      7744.77 o                         
   5  -4   6      36988.21      36807.01      1054.29 o                         
   6  -4   6       1560.47       1976.40       236.69 o                         
   7  -4   6       5128.55       4855.59       386.47 o                         
   8  -4   6        449.65        616.48       207.37 o                         
   9  -4   6      29956.23      30102.82       922.21 o                         
  10  -4   6       4193.27       5159.75       322.52 o                         
  11  -4   6        984.78        967.39       161.15 o                         
  12  -4   6         30.36        218.29       151.14 o                         
  13  -4   6        121.96         59.14       144.05 o                         
  14  -4   6       2066.91       1480.30        95.77 o                         
 -13  -3   6       2554.39       2632.29       197.57 o                         
 -12  -3   6       6693.09       5583.57       211.76 o                         
 -11  -3   6       2168.56       2438.93       125.25 o                         
 -10  -3   6       2993.33       2888.55       115.10 o                         
  -9  -3   6      36741.39      34062.43       563.62 o                         
  -8  -3   6      13664.07      13016.68       268.80 o                         
  -7  -3   6        164.57        421.56        81.18 o                         
  -6  -3   6      37359.95      36478.37      1789.52 o                         
  -5  -3   6       6516.02       5850.99       462.16 o                         
  -4  -3   6      89162.70      88894.29      2177.06 o                         
  -3  -3   6      15468.52      16851.13       461.51 o                         
  -2  -3   6      64694.57      66255.82      1505.06 o                         
  -1  -3   6     126448.77     121477.67      4211.14 o                         
   0  -3   6        412.42        683.53        97.46 o                         
   1  -3   6       3253.98       3453.84       262.54 o                         
   2  -3   6       9351.89      12919.76       524.07 o                         
   3  -3   6         54.83        202.40       205.90 o                         
   4  -3   6      52186.41      59713.07      2109.13 o                         
   5  -3   6      97896.35     109012.23      3439.72 o                         
   6  -3   6       7376.15       7828.19       436.02 o                         
   7  -3   6      24677.00      27896.48       817.65 o                         
   8  -3   6       3258.53       3275.85       264.14 o                         
   9  -3   6        519.39        568.23       163.83 o                         
  10  -3   6      23362.97      24259.78      1350.27 o                         
  11  -3   6        435.98        702.77       228.64 o                         
  12  -3   6      11874.42       9935.51       524.40 o                         
  13  -3   6       1938.77       1753.89       183.52 o                         
  14  -3   6         29.73        -89.68        94.27 o                         
 -13  -2   6         97.58        449.76        92.63 o                         
 -12  -2   6        247.36        240.19        96.01 o                         
 -11  -2   6        119.61        510.39       145.75 o                         
 -10  -2   6        802.94       1091.86        94.54 o                         
  -9  -2   6      52493.72      49055.83       838.27 o                         
  -8  -2   6      37981.41      37331.16       579.53 o                         
  -7  -2   6       8986.91       9335.13       203.79 o                         
  -6  -2   6       5390.28       5982.48       353.89 o                         
  -5  -2   6      16033.51      14014.21       435.99 o                         
  -4  -2   6        217.90        627.58       144.67 o                         
  -3  -2   6      88019.84      89147.93      1964.78 o                         
  -2  -2   6       1500.91       1189.79       175.01 o                         
  -1  -2   6       9074.87       9677.63       416.50 o                         
   0  -2   6       7551.15       6836.72       269.50 o                         
   1  -2   6        866.24       1081.61       173.04 o                         
   2  -2   6      43748.95      42148.25      1128.78 o                         
   3  -2   6        352.35       1437.63       228.89 o                         
   4  -2   6         54.83        156.65       219.90 o                         
   5  -2   6       1676.25       2067.89       257.61 o                         
   6  -2   6      10402.28      11495.78       531.47 o                         
   7  -2   6       1286.51       1757.04       272.88 o                         
   8  -2   6      11689.43      13865.90       363.89 o                         
   9  -2   6      11287.35      11111.54       322.27 o                         
  10  -2   6       6163.92       6300.48       244.14 o                         
  11  -2   6       1748.99       1779.19       180.50 o                         
  12  -2   6        321.36        378.37       286.21 o                         
  13  -2   6      14176.36      13690.99       525.96 o                         
  14  -2   6        516.78        215.67       164.71 o                         
 -14  -1   6       1458.33       1772.59       368.57 o                         
 -13  -1   6       6243.22       5951.82       332.21 o                         
 -12  -1   6         16.47         57.04       106.04 o                         
 -11  -1   6       8869.37       8725.12       226.15 o                         
 -10  -1   6       5659.21       5801.79       172.73 o                         
  -9  -1   6       2339.07       2407.34       100.26 o                         
  -8  -1   6      79586.78      76159.16      1128.14 o                         
  -7  -1   6       2309.50       2502.84       132.19 o                         
  -6  -1   6       1062.16       1122.08       215.55 o                         
  -5  -1   6      48491.97      46405.50      1234.90 o                         
  -4  -1   6       7084.69       6359.18       302.73 o                         
  -3  -1   6        127.51        247.61       138.57 o                         
  -2  -1   6      40886.38      41460.40      1668.22 o                         
  -1  -1   6      16498.65      15262.72       549.30 o                         
   0  -1   6      65827.56      64048.05      2802.44 o                         
   1  -1   6       6289.47       6795.27       266.48 o                         
   2  -1   6       3013.09       2562.31       115.02 o                         
   3  -1   6      10294.78       9955.06       439.98 o                         
   4  -1   6      14617.45      14178.99       781.90 o                         
   5  -1   6      39848.39      39948.77      1343.30 o                         
   6  -1   6       2386.61       4738.02       340.28 o                         
   7  -1   6        146.89        110.71       107.30 o                         
   8  -1   6        109.15        483.14       158.62 o                         
   9  -1   6       1759.46       1851.94       160.39 o                         
  10  -1   6       9284.43       9198.20       294.20 o                         
  11  -1   6      17215.91      16852.12       596.36 o                         
  12  -1   6        239.43        157.36       229.64 o                         
  13  -1   6        308.77         53.30       217.67 o                         
  14  -1   6       2889.18       2419.29       378.36 o                         
 -14   0   6       2537.41       3123.51       583.55 o                         
 -13   0   6         49.17        428.62       126.09 o                         
 -12   0   6       1459.95       1099.62       159.50 o                         
 -11   0   6         71.09        212.90        95.37 o                         
 -10   0   6      27904.52      27098.92       548.51 o                         
  -9   0   6        357.71        265.35        94.71 o                         
  -8   0   6       4964.56       4994.50       221.18 o                         
  -7   0   6       7750.82       7331.93       298.17 o                         
  -6   0   6      11906.68      11999.48       441.56 o                         
  -5   0   6       8616.98       8102.83       304.57 o                         
  -4   0   6      43846.89      48628.79      1557.12 o                         
  -3   0   6       5650.51       4934.77       265.25 o                         
  -2   0   6        595.60        688.98       133.37 o                         
  -1   0   6        269.93        367.80        71.31 o                         
   0   0   6        290.78        319.77       163.95 o                         
   1   0   6     137407.03     129132.45      4365.86 o                         
   2   0   6       2658.41       2229.96       281.10 o                         
   3   0   6       6165.09       6351.41       616.92 o                         
   4   0   6        547.41        228.21       275.85 o                         
   5   0   6      50035.68      59401.14      2738.96 o                         
   6   0   6      71777.76      74291.30      3413.53 o                         
   7   0   6        874.17       1515.46       151.08 o                         
   8   0   6         38.89        291.80       162.32 o                         
   9   0   6      14833.26      14562.27       443.33 o                         
  10   0   6      31821.21      30914.65       766.48 o                         
  11   0   6         53.11       1128.48       246.78 o                         
  12   0   6       5843.02       6064.87       283.47 o                         
  13   0   6        129.33       1022.85      1042.93 o                         
  14   0   6       1562.60        845.18       137.83 o                         
 -14   1   6       1884.97       2859.67       496.03 o                         
 -13   1   6        380.32        911.71       356.26 o                         
 -12   1   6       4596.43       4164.28       212.21 o                         
 -11   1   6       5075.14       4749.94       177.32 o                         
 -10   1   6         16.44        218.20       110.08 o                         
  -9   1   6      15513.81      15519.17       378.08 o                         
  -8   1   6      12150.11      11404.25       240.92 o                         
  -7   1   6       6860.82       6499.48       321.54 o                         
  -6   1   6        897.23        965.01       170.96 o                         
  -5   1   6      50478.38      46998.45      1227.05 o                         
  -4   1   6      10753.77      10497.85       594.62 o                         
  -3   1   6       2643.15       2652.49       217.57 o                         
  -2   1   6       4317.37       4388.17       199.83 o                         
  -1   1   6       1241.29       1113.06       131.03 o                         
   0   1   6       3571.81       3843.79       221.59 o                         
   1   1   6       1326.47       1216.25       261.61 o                         
   2   1   6       5436.42       5645.15       285.08 o                         
   3   1   6      42379.55      51503.70      2320.79 o                         
   4   1   6      29468.89      27966.28       930.48 o                         
   5   1   6        543.26       1286.70       366.19 o                         
   6   1   6      33058.52      39617.60      1950.56 o                         
   7   1   6      37410.86      40802.44      1369.63 o                         
   8   1   6      29202.62      27988.99       692.23 o                         
   9   1   6       8824.87       8634.24       373.39 o                         
  10   1   6      31319.04      33749.56      1167.72 o                         
  11   1   6      15819.60      15957.43       408.24 o                         
  12   1   6        763.97       1087.68       137.46 o                         
  13   1   6        158.59        596.83       418.40 o                         
  14   1   6        113.83        315.50       394.63 o                         
 -13   2   6        510.75        622.97       314.66 o                         
 -12   2   6         24.89        331.38        92.34 o                         
 -11   2   6       8807.74       9151.00       354.59 o                         
 -10   2   6       4481.96       4553.99       169.08 o                         
  -9   2   6       1157.61       1177.00       115.18 o                         
  -8   2   6         21.92         54.08        82.98 o                         
  -7   2   6       7418.01       7553.31       246.21 o                         
  -6   2   6      59828.05      63490.37      2709.14 o                         
  -5   2   6       1092.85       2852.90       242.37 o                         
  -4   2   6      71906.49      70684.85      2236.21 o                         
  -3   2   6       4328.11       5269.83       402.17 o                         
  -2   2   6        616.87        405.25       130.77 o                         
  -1   2   6        437.77        358.54       135.84 o                         
   0   2   6       2922.58       2915.60       258.05 o                         
   1   2   6        499.35        534.77       316.26 o                         
   2   2   6      45232.00      43925.12      1432.16 o                         
   3   2   6     171148.97     186101.84      4662.66 o                         
   4   2   6      20307.28      29536.47       997.63 o
[truncated: 832,357 more chars]
