# Supplementary material for: Pyrazine-bridged polymetallic copper–iridium clusters
Source: Acta Crystallogr E Crystallogr Commun. 2024 Jul 27;80(Pt 8):890–3. doi: 10.1107/S2056989024007151 (PMC11299752; doi:10.1107/S2056989024007151)
Supplement: Supplementary file 3 [file e-80-00890-sup3.mol]

sbd24013
  --CCDC--062824    3D                              

363422  0  0  0  0  0  0  0  0999 V2000
   15.4289    5.9267   15.5692 C      0
   16.9546    7.2719   14.5666 C      0
   17.4358    7.7483   13.9004 H      0
   17.2051    7.2736   15.8524 C      0
   17.8948    7.7629   16.2865 H      0
   16.2815    6.2018   17.8919 C      0
   15.4741    7.0186   18.6867 C      0
   15.5264    6.7766   20.0502 C      0
   15.0271    7.3381   20.6326 H      0
   16.2795    5.7532   20.6006 C      0
   17.0837    5.0178   19.7716 C      0
   17.6461    4.3491   20.1429 H      0
   17.0943    5.2272   18.4081 C      0
   18.0063    4.3977   17.5060 C      0
   18.3818    3.6507   18.0169 H      0
   18.7341    4.9615   17.1691 H      0
   17.4885    4.0483   16.7500 H      0
   16.2511    5.4780   22.1080 C      0
   16.6220    6.2477   22.5871 H      0
   16.7873    4.6813   22.3042 H      0
   15.3264    5.3281   22.3952 H      0
   14.6535    8.1233   18.1318 C      0
   13.7376    7.8064   17.9827 H      0
   15.0384    8.4184   17.2795 H      0
   14.6423    8.8717   18.7623 H      0
   15.2098    6.2653   13.0912 C      0
   14.1815    7.1445   12.7532 C      0
   13.5307    6.9405   11.5610 C      0
   12.8251    7.5289   11.3184 H      0
   13.8639    5.9174   10.7000 C      0
   14.8958    5.0815   11.0403 C      0
   15.1383    4.3819   10.4463 H      0
   15.6093    5.2310   12.2530 C      0
   16.7058    4.2661   12.5956 C      0
   17.0815    4.4965   13.4713 H      0
   17.4084    4.3136   11.9154 H      0
   16.3417    3.3560   12.6269 H      0
   13.0610    5.6883    9.4256 C      0
   13.1387    6.4731    8.8442 H      0
   12.1192    5.5424    9.6540 H      0
   13.4090    4.8998    8.9578 H      0
   13.7240    8.2515   13.6736 C      0
   14.3761    8.3655   14.3954 H      0
   12.8514    8.0199   14.0537 H      0
   13.6485    9.0864   13.1658 H      0
    9.3136    9.3281   17.3027 C      0
    9.1151   11.5831   17.2228 C      0
    9.1021   12.4692   16.8798 H      0
    8.9184   11.2264   18.4972 C      0
    8.7223   11.8012   19.2293 H      0
    8.8594    9.0547   19.7465 C      0
    7.6139    8.5715   20.0502 C      0
    7.5304    7.7707   21.1853 C      0
    6.6858    7.4037   21.4203 H      0
    8.6410    7.4771   22.0029 C      0
    9.8406    8.0250   21.6763 C      0
   10.5901    7.8509   22.2352 H      0
   10.0146    8.8317   20.5572 C      0
   11.3619    9.3660   20.1941 C      0
   11.8803    9.5267   21.0093 H      0
   11.2590   10.2059   19.7002 H      0
   11.8310    8.7128   19.6323 H      0
    8.4797    6.5300   23.1951 C      0
    9.3279    6.4586   23.6746 H      0
    8.2075    5.6447   22.8726 H      0
    7.7895    6.8816   23.7981 H      0
    6.4377    8.8644   19.1915 C      0
    6.6559    8.6597   18.2589 H      0
    6.2034    9.8125   19.2724 H      0
    5.6791    8.3147   19.4786 H      0
    9.4868   10.4168   15.0691 C      0
    8.3479   10.2750   14.2766 C      0
    8.5169   10.1961   12.9062 C      0
    7.7524   10.1007   12.3497 H      0
    9.7735   10.2540   12.3238 C      0
   10.8797   10.4587   13.1575 C      0
   11.7390   10.5355   12.7591 H      0
   10.7812   10.5547   14.5186 C      0
   11.9834   10.7768   15.4139 C      0
   12.0953   10.0059   16.0093 H      0
   11.8463   11.5857   15.9509 H      0
   12.7871   10.8831   14.8635 H      0
    9.9285   10.0805   10.8416 C      0
    9.1434   10.4489   10.3862 H      0
   10.0102    9.1263   10.6320 H      0
   10.7330   10.5511   10.5401 H      0
    6.9878   10.1609   14.9275 C      0
    7.0029    9.4414   15.5930 H      0
    6.3152    9.9578   14.2433 H      0
    6.7626   11.0072   15.3657 H      0
    9.7189    1.4925   16.5308 C      0
    8.0116    0.3456   17.5105 C      0
    7.4808   -0.0739   18.1770 H      0
    7.7134    0.4416   16.2064 C      0
    6.9382    0.1032   15.7745 H      0
    8.8371    1.4991   14.2058 C      0
    8.1744    2.6620   13.7878 C      0
    8.3483    3.0416   12.4700 C      0
    7.9086    3.8261   12.1630 H      0
    9.1342    2.3335   11.5816 C      0
    9.7021    1.1494   12.0269 C      0
   10.2170    0.6319   11.4187 H      0
    9.5473    0.6966   13.3219 C      0
   10.1673   -0.6102   13.7558 C      0
   10.0320   -0.7318   14.7195 H      0
   11.1277   -0.5965   13.5610 H      0
    9.7455   -1.3492   13.2712 H      0
    9.3682    2.8469   10.1838 C      0
    9.9713    3.6183   10.2172 H      0
    8.5131    3.1171    9.7887 H      0
    9.7712    2.1392    9.6400 H      0
    7.3584    3.4710   14.7448 C      0
    7.2189    4.3688   14.3759 H      0
    7.8294    3.5390   15.6005 H      0
    6.4904    3.0369   14.8822 H      0
    9.8779    1.0913   18.9882 C      0
   10.8081    0.0962   19.3742 C      0
   11.3946    0.2465   20.5961 C      0
   12.0019   -0.4244   20.8841 H      0
   11.1630    1.3061   21.4342 C      0
   10.2222    2.2305   21.0369 C      0
   10.0065    2.9399   21.6303 H      0
    9.5783    2.1742   19.8218 C      0
    8.5459    3.1761   19.4290 C      0
    7.6546    2.8212   19.6272 H      0
    8.6178    3.3589   18.4679 H      0
    8.6876    4.0052   19.9303 H      0
   11.8953    1.4187   22.7658 C      0
   12.4803    0.6413   22.8834 H      0
   11.2419    1.4494   23.4955 H      0
   12.4334    2.2372   22.7738 H      0
   11.0511   -1.1215   18.4926 C      0
   11.6147   -0.8658   17.7323 H      0
   10.1941   -1.4628   18.1643 H      0
   11.5029   -1.8171   19.0143 H      0
   14.4397    2.2715   20.0982 C      0
   13.6355    2.7699   20.1870 H      0
   15.1997    2.0427   21.2104 C      0
   14.8954    2.3757   22.0458 H      0
   16.7478    1.0442   19.9589 C      0
   17.5854    0.6044   19.8758 H      0
   16.0430    1.2955   18.8329 C      0
   16.4238    1.1007   17.9856 H      0
   13.2610    2.0329   11.4537 C      0
   12.6391    2.7520   11.4440 H      0
   13.6541    1.4691   10.2524 C      0
   13.3092    1.8188    9.4405 H      0
   13.5886   -1.4205   15.6368 Cl     0
   16.9232    1.1664   15.2068 Cl     0
   12.0230    5.3157   20.0671 Cl     0
   10.6539    5.5639   12.6134 Cl     0
   10.0254    6.6465   14.3887 Cu     0
   10.6289    6.3189   18.7196 Cu     0
   10.0870    4.8149   16.5239 Cu     0
   11.9783    6.4156   16.2622 Cu     0
   12.2787    4.4797   17.9504 Cu     0
   11.6259    4.5631   14.4252 Cu     0
   13.7401    2.4696   17.3372 Cu     0
   12.7468    0.5057   15.9582 Cu     0
   15.5028    2.7261   15.4964 Cu     0
   13.2045    2.5116   14.3432 Cu     0
    9.4414    7.3582   16.7374 Ir     0
   11.3765    2.6139   16.2423 Ir     0
   13.8771    4.6420   15.8321 Ir     0
   16.2844    6.4359   16.4737 N      0
   15.8388    6.4322   14.3496 N      0
   14.7830    1.8273   18.9083 N      0
   16.3289    1.3806   21.1716 N      0
    9.0636    9.8219   18.5337 N      0
    9.3399   10.4330   16.5011 N      0
    9.2522    0.9778   17.7138 N      0
    8.7787    1.1447   15.6058 N      0
   13.7293    1.5975   12.6276 N      0
   14.9844    0.0005   11.3852 C      0
   15.6063   -0.7186   11.3949 H      0
   14.5913    0.5643   12.5865 C      0
   14.9362    0.2146   13.3983 H      0
   14.5162    0.4359   10.2112 N      0
   12.8165   -3.8933    7.2696 C      0
   11.2908   -5.2385    8.2722 C      0
   10.8096   -5.7149    8.9384 H      0
   11.0403   -5.2402    6.9864 C      0
   10.3507   -5.7295    6.5523 H      0
   11.9639   -4.1684    4.9469 C      0
   12.7713   -4.9852    4.1521 C      0
   12.7191   -4.7432    2.7886 C      0
   13.2183   -5.3047    2.2062 H      0
   11.9659   -3.7198    2.2382 C      0
   11.1618   -2.9844    3.0673 C      0
   10.5994   -2.3157    2.6960 H      0
   11.1511   -3.1938    4.4307 C      0
   10.2391   -2.3643    5.3329 C      0
    9.8636   -1.6173    4.8220 H      0
    9.5113   -2.9281    5.6698 H      0
   10.7569   -2.0149    6.0889 H      0
   11.9943   -3.4445    0.7308 C      0
   11.6234   -4.2143    0.2518 H      0
   11.4581   -2.6479    0.5346 H      0
   12.9190   -3.2947    0.4436 H      0
   13.5919   -6.0899    4.7071 C      0
   14.5078   -5.7730    4.8562 H      0
   13.2070   -6.3850    5.5594 H      0
   13.6031   -6.8383    4.0765 H      0
   13.0356   -4.2319    9.7476 C      0
   14.0639   -5.1111   10.0856 C      0
   14.7148   -4.9071   11.2778 C      0
   15.4203   -5.4955   11.5205 H      0
   14.3815   -3.8840   12.1388 C      0
   13.3497   -3.0481   11.7985 C      0
   13.1071   -2.3485   12.3925 H      0
   12.6361   -3.1976   10.5858 C      0
   11.5396   -2.2327   10.2432 C      0
   11.1640   -2.4631    9.3676 H      0
   10.8370   -2.2802   10.9234 H      0
   11.9037   -1.3226   10.2120 H      0
   15.1844   -3.6549   13.4132 C      0
   15.1068   -4.4397   13.9946 H      0
   16.1262   -3.5090   13.1849 H      0
   14.8364   -2.8664   13.8810 H      0
   14.5214   -6.2181    9.1652 C      0
   13.8693   -6.3321    8.4434 H      0
   15.3940   -5.9865    8.7852 H      0
   14.5969   -7.0530    9.6730 H      0
   18.9318   -7.2947    5.5361 C      0
   19.1303   -9.5497    5.6161 C      0
   19.1433  -10.4358    5.9590 H      0
   19.3270   -9.1930    4.3417 C      0
   19.5232   -9.7678    3.6096 H      0
   19.3860   -7.0213    3.0924 C      0
   20.6315   -6.5381    2.7886 C      0
   20.7150   -5.7373    1.6535 C      0
   21.5597   -5.3703    1.4186 H      0
   19.6045   -5.4437    0.8359 C      0
   18.4048   -5.9916    1.1625 C      0
   17.6553   -5.8175    0.6036 H      0
   18.2308   -6.7983    2.2816 C      0
   16.8835   -7.3326    2.6447 C      0
   16.3651   -7.4933    1.8295 H      0
   16.9864   -8.1725    3.1386 H      0
   16.4144   -6.6794    3.2065 H      0
   19.7658   -4.4966   -0.3563 C      0
   18.9175   -4.4252   -0.8358 H      0
   20.0379   -3.6113   -0.0338 H      0
   20.4559   -4.8482   -0.9593 H      0
   21.8077   -6.8310    3.6474 C      0
   21.5895   -6.6263    4.5800 H      0
   22.0420   -7.7791    3.5664 H      0
   22.5664   -6.2812    3.3602 H      0
   18.7586   -8.3834    7.7698 C      0
   19.8975   -8.2416    8.5623 C      0
   19.7285   -8.1627    9.9326 C      0
   20.4930   -8.0673   10.4892 H      0
   18.4719   -8.2206   10.5150 C      0
   17.3657   -8.4253    9.6814 C      0
   16.5064   -8.5021   10.0797 H      0
   17.4642   -8.5213    8.3202 C      0
   16.2620   -8.7434    7.4249 C      0
   16.1502   -7.9725    6.8295 H      0
   16.3991   -9.5523    6.8879 H      0
   15.4583   -8.8497    7.9753 H      0
   18.3169   -8.0471   11.9972 C      0
   19.1020   -8.4155   12.4526 H      0
   18.2352   -7.0929   12.2068 H      0
   17.5124   -8.5177   12.2987 H      0
   21.2576   -8.1275    7.9114 C      0
   21.2425   -7.4080    7.2458 H      0
   21.9302   -7.9244    8.5955 H      0
   21.4828   -8.9738    7.4731 H      0
   18.5265    0.5409    6.3081 C      0
   20.2338    1.6878    5.3283 C      0
   20.7646    2.1073    4.6619 H      0
   20.5320    1.5918    6.6324 C      0
   21.3072    1.9302    7.0644 H      0
   19.4084    0.5343    8.6331 C      0
   20.0711   -0.6286    9.0510 C      0
   19.8971   -1.0082   10.3688 C      0
   20.3368   -1.7927   10.6759 H      0
   19.1112   -0.3001   11.2573 C      0
   18.5434    0.8840   10.8119 C      0
   18.0285    1.4015   11.4201 H      0
   18.6981    1.3368    9.5169 C      0
   18.0781    2.6436    9.0830 C      0
   18.2134    2.7652    8.1193 H      0
   17.1177    2.6300    9.2778 H      0
   18.4999    3.3826    9.5677 H      0
   18.8772   -0.8135   12.6550 C      0
   18.2741   -1.5849   12.6217 H      0
   19.7323   -1.0837   13.0501 H      0
   18.4743   -0.1057   13.1988 H      0
   20.8870   -1.4376    8.0941 C      0
   21.0266   -2.3354    8.4630 H      0
   20.4160   -1.5056    7.2384 H      0
   21.7550   -1.0035    7.9567 H      0
   18.3675    0.9421    3.8506 C      0
   17.4373    1.9372    3.4647 C      0
   16.8508    1.7869    2.2428 C      0
   16.2435    2.4578    1.9547 H      0
   17.0824    0.7273    1.4046 C      0
   18.0232   -0.1971    1.8020 C      0
   18.2389   -0.9065    1.2086 H      0
   18.6671   -0.1408    3.0170 C      0
   19.6995   -1.1427    3.4098 C      0
   20.5909   -0.7878    3.2116 H      0
   19.6276   -1.3255    4.3709 H      0
   19.5578   -1.9718    2.9085 H      0
   16.3501    0.6147    0.0731 C      0
   15.7651    1.3921   -0.0446 H      0
   17.0035    0.5840   -0.6567 H      0
   15.8120   -0.2038    0.0650 H      0
   17.1943    3.1549    4.3462 C      0
   16.6307    2.8992    5.1065 H      0
   18.0513    3.4962    4.6745 H      0
   16.7425    3.8505    3.8245 H      0
   13.8057   -0.2381    2.7407 C      0
   14.6099   -0.7365    2.6519 H      0
   13.0457   -0.0093    1.6284 C      0
   13.3500   -0.3423    0.7930 H      0
   11.4977    0.9892    2.8800 C      0
   10.6600    1.4290    2.9631 H      0
   12.2024    0.7379    4.0059 C      0
   11.8216    0.9327    4.8532 H      0
   14.6568    3.4540    7.2020 Cl     0
   11.3222    0.8670    7.6321 Cl     0
   16.2225   -3.2823    2.7717 Cl     0
   17.5915   -3.5305   10.2254 Cl     0
   18.2201   -4.6131    8.4501 Cu     0
   17.6165   -4.2855    4.1192 Cu     0
   18.1584   -2.7815    6.3149 Cu     0
   16.2671   -4.3822    6.5767 Cu     0
   15.9668   -2.4463    4.8884 Cu     0
   16.6195   -2.5297    8.4136 Cu     0
   14.5053   -0.4362    5.5016 Cu     0
   15.4986    1.5277    6.8807 Cu     0
   12.7426   -0.6927    7.3425 Cu     0
   15.0409   -0.4782    8.4956 Cu     0
   18.8040   -5.3248    6.1014 Ir     0
   16.8690   -0.5805    6.5965 Ir     0
   14.3683   -2.6086    7.0067 Ir     0
   11.9610   -4.4025    6.3652 N      0
   12.4067   -4.3988    8.4892 N      0
   13.4624    0.2061    3.9306 N      0
   11.9165    0.6528    1.6672 N      0
   19.1818   -7.7885    4.3051 N      0
   18.9055   -8.3996    6.3378 N      0
   18.9932    1.0556    5.1250 N      0
   19.4667    0.8887    7.2331 N      0
   12.0346    5.2409   25.3100 O      0
   11.6662    4.9045   25.9870 H      0
   11.4737    4.6537   24.1132 C      0
   12.0301    4.8862   23.3436 H      0
   10.5649    5.0079   23.9755 H      0
   11.4310    3.6833   24.2125 H      0
   13.5328    7.7346   23.4623 C      0
   14.0748    7.4360   22.7018 H      0
   13.7124    8.6824   23.6379 H      0
   12.5833    7.6153   23.2535 H      0
   13.8623    6.9795   24.5951 O      0
   13.4247    6.2620   24.5897 H      0
   12.6582    4.8549   25.7198 H      0
   12.4415    5.4962   23.9123 C      0
   11.7157    5.2372   23.3038 H      0
   13.2418    4.9636   23.7002 H      0
   12.6445    6.4455   23.7922 H      0
  1164  1
  1165  1
  1166  1
  2  3  1
  2  4  1
  2166  1
  4  5  1
  4165  1
  6  7  1
  6 13  1
  6165  1
  7  8  1
  7 22  1
  8  9  1
  8 10  1
 10 11  1
 10 18  1
 11 12  1
 11 13  1
 13 14  1
 14 15  1
 14 16  1
 14 17  1
 18 19  1
 18 20  1
 18 21  1
 22 23  1
 22 24  1
 22 25  1
 26 27  1
 26 33  1
 26166  1
 27 28  1
 27 42  1
 28 29  1
 28 30  1
 30 31  1
 30 38  1
 31 32  1
 31 33  1
 33 34  1
 34 35  1
 34 36  1
 34 37  1
 38 39  1
 38 40  1
 38 41  1
 42 43  1
 42 44  1
 42 45  1
 46162  1
 46169  1
 46170  1
 47 48  1
 47 49  1
 47170  1
 49 50  1
 49169  1
 51 52  1
 51 58  1
 51169  1
 52 53  1
 52 67  1
 53 54  1
 53 55  1
 55 56  1
 55 63  1
 56 57  1
 56 58  1
 58 59  1
 59 60  1
 59 61  1
 59 62  1
 63 64  1
 63 65  1
 63 66  1
 67 68  1
 67 69  1
 67 70  1
 71 72  1
 71 78  1
 71170  1
 72 73  1
 72 87  1
 73 74  1
 73 75  1
 75 76  1
 75 83  1
 76 77  1
 76 78  1
 78 79  1
 79 80  1
 79 81  1
 79 82  1
 83 84  1
 83 85  1
 83 86  1
 87 88  1
 87 89  1
 87 90  1
 91163  1
 91171  1
 91172  1
 92 93  1
 92 94  1
 92171  1
 94 95  1
 94172  1
 96 97  1
 96103  1
 96172  1
 97 98  1
 97112  1
 98 99  1
 98100  1
100101  1
100108  1
101102  1
101103  1
103104  1
104105  1
104106  1
104107  1
108109  1
108110  1
108111  1
112113  1
112114  1
112115  1
116117  1
116123  1
116171  1
117118  1
117132  1
118119  1
118120  1
120121  1
120128  1
121122  1
121123  1
123124  1
124125  1
124126  1
124127  1
128129  1
128130  1
128131  1
132133  1
132134  1
132135  1
136137  1
136138  1
136167  1
138139  1
138168  1
140141  1
140142  1
140168  1
142143  1
142167  1
144145  1
144146  1
144173  1
146147  1
146178  1
148159  1
149160  1
150153  1
150156  1
151152  1
151157  1
152154  1
152155  1
152157  1
152162  1
153154  1
153155  1
153156  1
153162  1
154155  1
154156  1
154157  1
154162  1
154163  1
155156  1
155157  1
155162  1
155164  1
156158  1
156163  1
156164  1
157161  1
157163  1
157164  1
158159  1
158160  1
158163  1
158164  1
158167  1
159161  1
159163  1
160161  1
160164  1
161163  1
161164  1
161173  1
173176  1
174175  1
174176  1
174178  1
176177  1
178335  1
179338  1
179339  1
179340  1
180181  1
180182  1
180340  1
182183  1
182339  1
184185  1
184191  1
184339  1
185186  1
185200  1
186187  1
186188  1
188189  1
188196  1
189190  1
189191  1
191192  1
192193  1
192194  1
192195  1
196197  1
196198  1
196199  1
200201  1
200202  1
200203  1
204205  1
204211  1
204340  1
205206  1
205220  1
206207  1
206208  1
208209  1
208216  1
209210  1
209211  1
211212  1
212213  1
212214  1
212215  1
216217  1
216218  1
216219  1
220221  1
220222  1
220223  1
224336  1
224343  1
224344  1
225226  1
225227  1
225344  1
227228  1
227343  1
229230  1
229236  1
229343  1
230231  1
230245  1
231232  1
231233  1
233234  1
233241  1
234235  1
234236  1
236237  1
237238  1
237239  1
237240  1
241242  1
241243  1
241244  1
245246  1
245247  1
245248  1
249250  1
249256  1
249344  1
250251  1
250265  1
251252  1
251253  1
253254  1
253261  1
254255  1
254256  1
256257  1
257258  1
257259  1
257260  1
261262  1
261263  1
261264  1
265266  1
265267  1
265268  1
269337  1
269345  1
269346  1
270271  1
270272  1
270345  1
272273  1
272346  1
274275  1
274281  1
274346  1
275276  1
275290  1
276277  1
276278  1
278279  1
278286  1
279280  1
279281  1
281282  1
282283  1
282284  1
282285  1
286287  1
286288  1
286289  1
290291  1
290292  1
290293  1
294295  1
294301  1
294345  1
295296  1
295310  1
296297  1
296298  1
298299  1
298306  1
299300  1
299301  1
301302  1
302303  1
302304  1
302305  1
306307  1
306308  1
306309  1
310311  1
310312  1
310313  1
314315  1
314316  1
314341  1
316317  1
316342  1
318319  1
318320  1
318342  1
320321  1
320341  1
322333  1
323334  1
324327  1
324330  1
325326  1
325331  1
326328  1
326329  1
326331  1
326336  1
327328  1
327329  1
327330  1
327336  1
328329  1
328330  1
328331  1
328336  1
328337  1
329330  1
329331  1
329336  1
329338  1
330332  1
330337  1
330338  1
331335  1
331337  1
331338  1
332333  1
332334  1
332337  1
332338  1
332341  1
333335  1
333337  1
334335  1
334338  1
335337  1
335338  1
347348  1
347349  1
349350  1
349351  1
349352  1
353354  1
353355  1
353356  1
353357  1
357358  1
M  END
$$$$
